# Supplementary material for: High content screen for identifying small-molecule LC3B-localization modulators in a renal cancer cell line
Source: Sci Data. 2018 Jun 26;5:180116. doi: 10.1038/sdata.2018.116 (PMC6018519; doi:10.1038/sdata.2018.116)
Supplement: Supplementary file 1 [file sdata2018116-isa1.zip]

Archive with 4 entries (4 files):
- i_Investigation.txt
- s_study_Buchser.txt
- a_assay_primary.txt
- a_assay_secondary.txt
