# Supplementary material for: High content screen for identifying small-molecule LC3B-localization modulators in a renal cancer cell line
Source: Sci Data. 2018 Jun 26;5:180116. doi: 10.1038/sdata.2018.116 (PMC6018519; doi:10.1038/sdata.2018.116)
Supplement: Supplementary file 1 [file sdata2018116-isa1.zip › i_Investigation.txt]

# Investigation File generated for Scientific Data with Investigation File Authoring Tool version 0.1.0 on 11/05/2018 - This metadata file is CC0
ONTOLOGY SOURCE REFERENCE
Term Source Name	BTO	BAO	OBI	EFO	APO	ERO	CHMO	NCIT
Term Source File	http://data.bioontology.org/ontologies/BTO	http://data.bioontology.org/ontologies/BAO	http://data.bioontology.org/ontologies/OBI	http://data.bioontology.org/ontologies/EFO	http://data.bioontology.org/ontologies/APO	http://data.bioontology.org/ontologies/ERO	http://data.bioontology.org/ontologies/CHMO	http://data.bioontology.org/ontologies/NCIT
Term Source Version	unknown	2.0	2014-08-18	2.95	unknown	2013-08-02	releases/2014-11-20	17.06d
Term Source Description	BRENDA Tissue and Enzyme Source Ontology	BioAssay Ontology	Ontology for Biomedical Investigations	Experimental Factor Ontology	Ascomycete Phenotype Ontology	Eagle-I Research Resource Ontology	Chemical Methods Ontology	National Cancer Institute Thesaurus
INVESTIGATION
Investigation Identifier
Investigation Title
Investigation Description
Investigation Submission Date
Investigation Public Release Date
INVESTIGATION PUBLICATIONS
Investigation PubMed ID
Investigation Publication DOI
Investigation Publication Author List
Investigation Publication Title
Investigation Publication Status
Investigation Publication Status Term Accession Number
Investigation Publication Status Term Source REF
INVESTIGATION CONTACTS
Investigation Person Last Name
Investigation Person Mid Initials
Investigation Person First Name
Investigation Person Address
Investigation Person Phone
Investigation Person Fax
Investigation Person Email
Investigation Person Affiliation
Investigation Person Roles
Investigation Person Roles Term Accession Number
Investigation Person Roles Term Source REF
STUDY
Study Identifier	10.1038/sdata.2018.116
Study Title	High content screen for identifying small-molecule LC3B-localization modulators in a renal cancer cell line
Study Submission Date	27/06/2017
Study Public Release Date	26/06/2018
Study Description	http://www.nature.com/articles/sdata2018116#abstract
Study File Name	s_study_Buchser.txt
Comment[Subject Keywords]	//;//;//
Comment[Manuscript Licence]	CC BY-4.0
Comment[Experimental Metadata Licence]	CC0
Comment[Supplementary Information File Name]		Supplementary Information
Comment[Supplementary Information File Type]	x-zip-compressed	vnd.openxmlformats-officedocument.wordprocessingml.document
Comment[Supplementary Information File URL]	http://www.nature.com/articles/sdata2018116#supplementary-information	http://www.nature.com/articles/sdata2018116#supplementary-information
Comment[Data Repository]	figshare
Comment[Data Record Accession]	doi:10.6084/m9.figshare.c.3808666
Comment[Data Record URI]	https://doi.org/10.6084/m9.figshare.c.3808666
STUDY DESIGN DESCRIPTORS
Study Design Type	screening campaign	compound treatment design	dose response design
Study Design Type Term Accession Number	BAO:0000178	OBI:0000951	OBI:0001418
Study Design Type Term Source REF	BAO	OBI	OBI
STUDY PUBLICATIONS
Study PubMed ID
Study Publication DOI
Study Publication Author List
Study Publication Title
Study Publication Status
Study Publication Status Term Accession Number
Study Publication Status Term Source REF
STUDY FACTORS
Study Factor Name	compound	replicate
Study Factor Type	chemical entity	biological replicate
Study Factor Type Term Accession Number	CHEBI:24431	http://www.ebi.ac.uk/efo/EFO_0002091
Study Factor Type Term Source REF	EFO	EFO
STUDY ASSAYS
Study Assay Measurement Type	subcellular morphology	dose response curve
Study Assay Measurement Type Term Accession Number	APO:0000226	OBI:0001172
Study Assay Measurement Type Term Source REF	APO	OBI
Study Assay Technology Type	high content screening	high content screening
Study Assay Technology Type Term Accession Number	ERO:0001655	ERO:0001655
Study Assay Technology Type Term Source REF	ERO	ERO
Study Assay Technology Platform	""	""
Study Assay File Name	a_assay_primary.txt	a_assay_secondary.txt
STUDY PROTOCOLS
Study Protocol Name	Cell Culture	High Content Chemical Screening Assay	Immunofluorescence staining	Microscopy	Image Analysis	Follow Up Screen
Study Protocol Type	cell culture	treatment protocol	staining	epifluorescence microscopy	image analysis	Dose Response Study
Study Protocol Type Term Accession Number	OBI:0001876	http://www.ebi.ac.uk/efo/EFO_0003969	OBI:0302887	CHMO:0002194	ERO:0000220	NCIT:C127803
Study Protocol Type Term Source REF	OBI	EFO	OBI	CHMO	ERO	NCIT
Study Protocol Description						
Study Protocol URI	""	""	""	""	""	""
Study Protocol Version						
Study Protocol Parameters Name	""	""	""	""	""	""
Study Protocol Parameters Name Term Accession Number	""	""	""	""	""	""
Study Protocol Parameters Name Term Source REF	""	""	""	""	""	""
Study Protocol Components Name	""	""	""	""	""	""
Study Protocol Components Type	""	""	""	""	""	""
Study Protocol Components Type Term Accession Number	""	""	""	""	""	""
Study Protocol Components Type Term Source REF	""	""	""	""	""	""
STUDY CONTACTS
Study Person Last Name	Kolla	Heo	Rosenberg	Barlow	Maximova	Cassio	Buchser
Study Person First Name	Likhitha	David S.	Daniel P.	Sara A.	Anna A.	Emily E.	William J.
Study Person Mid Initials							
Study Person Email	""	""	""	""	""	""	wbuchser@wustl.edu
Study Person Phone							
Study Person Fax							
Study Person Address							
Study Person Affiliation	College of William & Mary, Department of Biology, Williamsburg, Virginia 23185, USA	College of William & Mary, Department of Biology, Williamsburg, Virginia 23185, USA	College of William & Mary, Department of Biology, Williamsburg, Virginia 23185, USA	College of William & Mary, Department of Biology, Williamsburg, Virginia 23185, USA	College of William & Mary, Department of Biology, Williamsburg, Virginia 23185, USA	College of William & Mary, Department of Biology, Williamsburg, Virginia 23185, USA	College of William & Mary, Department of Biology, Williamsburg, Virginia 23185, USA
Study Person Roles							
Study Person Roles Term Accession Number							
Study Person Roles Term Source REF							
Comment[Study Person ORCID]							
Comment[Funder]							
Comment[FundRef ID]							
Comment[Funder Term Source REF]							
Comment[Grant Identifier]							
