# Supplementary material for: High content screen for identifying small-molecule LC3B-localization modulators in a renal cancer cell line
Source: Sci Data. 2018 Jun 26;5:180116. doi: 10.1038/sdata.2018.116 (PMC6018519; doi:10.1038/sdata.2018.116)
Supplement: Supplementary file 1 [file sdata2018116-isa1.zip › s_study_Buchser.txt]

Source Name	Characteristics[cell line]	Term Source REF	Term Accession Number	Protocol REF	Sample Name	Factor Value[compound]	Factor Value[replicate]
American Type Culture Collection	RCC 786-O cell	BTO	BTO:0003781	Cell Culture	NSC18473	NSC18473	replicate
American Type Culture Collection	RCC 786-O cell	BTO	BTO:0003781	Cell Culture	NSC30041	NSC30041	replicate
American Type Culture Collection	RCC 786-O cell	BTO	BTO:0003781	Cell Culture	NSC38968	NSC38968	replicate
American Type Culture Collection	RCC 786-O cell	BTO	BTO:0003781	Cell Culture	NSC42633	NSC42633	replicate
American Type Culture Collection	RCC 786-O cell	BTO	BTO:0003781	Cell Culture	NSC47881	NSC47881	replicate
American Type Culture Collection	RCC 786-O cell	BTO	BTO:0003781	Cell Culture	NSC48231	NSC48231	replicate
American Type Culture Collection	RCC 786-O cell	BTO	BTO:0003781	Cell Culture	NSC51787	NSC51787	replicate
American Type Culture Collection	RCC 786-O cell	BTO	BTO:0003781	Cell Culture	NSC54260	NSC54260	replicate
American Type Culture Collection	RCC 786-O cell	BTO	BTO:0003781	Cell Culture	NSC65248	NSC65248	replicate
American Type Culture Collection	RCC 786-O cell	BTO	BTO:0003781	Cell Culture	NSC75071	NSC75071	replicate
American Type Culture Collection	RCC 786-O cell	BTO	BTO:0003781	Cell Culture	NSC113532	NSC113532	replicate
American Type Culture Collection	RCC 786-O cell	BTO	BTO:0003781	Cell Culture	NSC122276	NSC122276	replicate
American Type Culture Collection	RCC 786-O cell	BTO	BTO:0003781	Cell Culture	NSC123797	NSC123797	replicate
American Type Culture Collection	RCC 786-O cell	BTO	BTO:0003781	Cell Culture	NSC135857	NSC135857	replicate
American Type Culture Collection	RCC 786-O cell	BTO	BTO:0003781	Cell Culture	NSC148304	NSC148304	replicate
American Type Culture Collection	RCC 786-O cell	BTO	BTO:0003781	Cell Culture	NSC149877	NSC149877	replicate
American Type Culture Collection	RCC 786-O cell	BTO	BTO:0003781	Cell Culture	NSC173969	NSC173969	replicate
American Type Culture Collection	RCC 786-O cell	BTO	BTO:0003781	Cell Culture	NSC200686	NSC200686	replicate
American Type Culture Collection	RCC 786-O cell	BTO	BTO:0003781	Cell Culture	NSC679449	NSC679449	replicate
American Type Culture Collection	RCC 786-O cell	BTO	BTO:0003781	Cell Culture	NSC4135	NSC4135	replicate
American Type Culture Collection	RCC 786-O cell	BTO	BTO:0003781	Cell Culture	NSC4426	NSC4426	replicate
American Type Culture Collection	RCC 786-O cell	BTO	BTO:0003781	Cell Culture	NSC4936	NSC4936	replicate
American Type Culture Collection	RCC 786-O cell	BTO	BTO:0003781	Cell Culture	NSC5784	NSC5784	replicate
American Type Culture Collection	RCC 786-O cell	BTO	BTO:0003781	Cell Culture	NSC7606	NSC7606	replicate
American Type Culture Collection	RCC 786-O cell	BTO	BTO:0003781	Cell Culture	NSC7950	NSC7950	replicate
American Type Culture Collection	RCC 786-O cell	BTO	BTO:0003781	Cell Culture	NSC10427	NSC10427	replicate
American Type Culture Collection	RCC 786-O cell	BTO	BTO:0003781	Cell Culture	NSC10772	NSC10772	replicate
American Type Culture Collection	RCC 786-O cell	BTO	BTO:0003781	Cell Culture	NSC9441	NSC9441	replicate
American Type Culture Collection	RCC 786-O cell	BTO	BTO:0003781	Cell Culture	NSC9489	NSC9489	replicate
American Type Culture Collection	RCC 786-O cell	BTO	BTO:0003781	Cell Culture	NSC11128	NSC11128	replicate
American Type Culture Collection	RCC 786-O cell	BTO	BTO:0003781	Cell Culture	NSC11141	NSC11141	replicate
American Type Culture Collection	RCC 786-O cell	BTO	BTO:0003781	Cell Culture	NSC11470	NSC11470	replicate
American Type Culture Collection	RCC 786-O cell	BTO	BTO:0003781	Cell Culture	NSC12588	NSC12588	replicate
American Type Culture Collection	RCC 786-O cell	BTO	BTO:0003781	Cell Culture	NSC13213	NSC13213	replicate
American Type Culture Collection	RCC 786-O cell	BTO	BTO:0003781	Cell Culture	NSC14767	NSC14767	replicate
American Type Culture Collection	RCC 786-O cell	BTO	BTO:0003781	Cell Culture	NSC14771	NSC14771	replicate
American Type Culture Collection	RCC 786-O cell	BTO	BTO:0003781	Cell Culture	NSC15133	NSC15133	replicate
American Type Culture Collection	RCC 786-O cell	BTO	BTO:0003781	Cell Culture	NSC15776	NSC15776	replicate
American Type Culture Collection	RCC 786-O cell	BTO	BTO:0003781	Cell Culture	NSC16021	NSC16021	replicate
American Type Culture Collection	RCC 786-O cell	BTO	BTO:0003781	Cell Culture	NSC16162	NSC16162	replicate
American Type Culture Collection	RCC 786-O cell	BTO	BTO:0003781	Cell Culture	NSC16646	NSC16646	replicate
American Type Culture Collection	RCC 786-O cell	BTO	BTO:0003781	Cell Culture	NSC16873	NSC16873	replicate
American Type Culture Collection	RCC 786-O cell	BTO	BTO:0003781	Cell Culture	NSC17796	NSC17796	replicate
American Type Culture Collection	RCC 786-O cell	BTO	BTO:0003781	Cell Culture	NSC18415	NSC18415	replicate
American Type Culture Collection	RCC 786-O cell	BTO	BTO:0003781	Cell Culture	NSC19219	NSC19219	replicate
American Type Culture Collection	RCC 786-O cell	BTO	BTO:0003781	Cell Culture	NSC19848	NSC19848	replicate
American Type Culture Collection	RCC 786-O cell	BTO	BTO:0003781	Cell Culture	NSC20559	NSC20559	replicate
American Type Culture Collection	RCC 786-O cell	BTO	BTO:0003781	Cell Culture	NSC22847	NSC22847	replicate
American Type Culture Collection	RCC 786-O cell	BTO	BTO:0003781	Cell Culture	NSC23225	NSC23225	replicate
American Type Culture Collection	RCC 786-O cell	BTO	BTO:0003781	Cell Culture	NSC27389	NSC27389	replicate
American Type Culture Collection	RCC 786-O cell	BTO	BTO:0003781	Cell Culture	NSC27626	NSC27626	replicate
American Type Culture Collection	RCC 786-O cell	BTO	BTO:0003781	Cell Culture	NSC28011	NSC28011	replicate
American Type Culture Collection	RCC 786-O cell	BTO	BTO:0003781	Cell Culture	NSC28837	NSC28837	replicate
American Type Culture Collection	RCC 786-O cell	BTO	BTO:0003781	Cell Culture	NSC29193	NSC29193	replicate
American Type Culture Collection	RCC 786-O cell	BTO	BTO:0003781	Cell Culture	NSC29629	NSC29629	replicate
American Type Culture Collection	RCC 786-O cell	BTO	BTO:0003781	Cell Culture	NSC29851	NSC29851	replicate
American Type Culture Collection	RCC 786-O cell	BTO	BTO:0003781	Cell Culture	NSC29874	NSC29874	replicate
American Type Culture Collection	RCC 786-O cell	BTO	BTO:0003781	Cell Culture	NSC31712	NSC31712	replicate
American Type Culture Collection	RCC 786-O cell	BTO	BTO:0003781	Cell Culture	NSC34012	NSC34012	replicate
American Type Culture Collection	RCC 786-O cell	BTO	BTO:0003781	Cell Culture	NSC34210	NSC34210	replicate
American Type Culture Collection	RCC 786-O cell	BTO	BTO:0003781	Cell Culture	NSC34794	NSC34794	replicate
American Type Culture Collection	RCC 786-O cell	BTO	BTO:0003781	Cell Culture	NSC34983	NSC34983	replicate
American Type Culture Collection	RCC 786-O cell	BTO	BTO:0003781	Cell Culture	NSC35534	NSC35534	replicate
American Type Culture Collection	RCC 786-O cell	BTO	BTO:0003781	Cell Culture	NSC35679	NSC35679	replicate
American Type Culture Collection	RCC 786-O cell	BTO	BTO:0003781	Cell Culture	NSC37408	NSC37408	replicate
American Type Culture Collection	RCC 786-O cell	BTO	BTO:0003781	Cell Culture	NSC37883	NSC37883	replicate
American Type Culture Collection	RCC 786-O cell	BTO	BTO:0003781	Cell Culture	NSC40840	NSC40840	replicate
American Type Culture Collection	RCC 786-O cell	BTO	BTO:0003781	Cell Culture	NSC41331	NSC41331	replicate
American Type Culture Collection	RCC 786-O cell	BTO	BTO:0003781	Cell Culture	NSC42021	NSC42021	replicate
American Type Culture Collection	RCC 786-O cell	BTO	BTO:0003781	Cell Culture	NSC42028	NSC42028	replicate
American Type Culture Collection	RCC 786-O cell	BTO	BTO:0003781	Cell Culture	NSC42774	NSC42774	replicate
American Type Culture Collection	RCC 786-O cell	BTO	BTO:0003781	Cell Culture	NSC43013	NSC43013	replicate
American Type Culture Collection	RCC 786-O cell	BTO	BTO:0003781	Cell Culture	NSC43512	NSC43512	replicate
American Type Culture Collection	RCC 786-O cell	BTO	BTO:0003781	Cell Culture	NSC43546	NSC43546	replicate
American Type Culture Collection	RCC 786-O cell	BTO	BTO:0003781	Cell Culture	NSC43805	NSC43805	replicate
American Type Culture Collection	RCC 786-O cell	BTO	BTO:0003781	Cell Culture	NSC44680	NSC44680	replicate
American Type Culture Collection	RCC 786-O cell	BTO	BTO:0003781	Cell Culture	NSC44819	NSC44819	replicate
American Type Culture Collection	RCC 786-O cell	BTO	BTO:0003781	Cell Culture	NSC45117	NSC45117	replicate
American Type Culture Collection	RCC 786-O cell	BTO	BTO:0003781	Cell Culture	NSC45641	NSC45641	replicate
American Type Culture Collection	RCC 786-O cell	BTO	BTO:0003781	Cell Culture	NSC45719	NSC45719	replicate
American Type Culture Collection	RCC 786-O cell	BTO	BTO:0003781	Cell Culture	NSC46273	NSC46273	replicate
American Type Culture Collection	RCC 786-O cell	BTO	BTO:0003781	Cell Culture	NSC47496	NSC47496	replicate
American Type Culture Collection	RCC 786-O cell	BTO	BTO:0003781	Cell Culture	NSC48422	NSC48422	replicate
American Type Culture Collection	RCC 786-O cell	BTO	BTO:0003781	Cell Culture	NSC49252	NSC49252	replicate
American Type Culture Collection	RCC 786-O cell	BTO	BTO:0003781	Cell Culture	NSC50751	NSC50751	replicate
American Type Culture Collection	RCC 786-O cell	BTO	BTO:0003781	Cell Culture	NSC50858	NSC50858	replicate
American Type Culture Collection	RCC 786-O cell	BTO	BTO:0003781	Cell Culture	NSC51093	NSC51093	replicate
American Type Culture Collection	RCC 786-O cell	BTO	BTO:0003781	Cell Culture	NSC55459	NSC55459	replicate
American Type Culture Collection	RCC 786-O cell	BTO	BTO:0003781	Cell Culture	NSC55573	NSC55573	replicate
American Type Culture Collection	RCC 786-O cell	BTO	BTO:0003781	Cell Culture	NSC53506	NSC53506	replicate
American Type Culture Collection	RCC 786-O cell	BTO	BTO:0003781	Cell Culture	NSC54834	NSC54834	replicate
American Type Culture Collection	RCC 786-O cell	BTO	BTO:0003781	Cell Culture	NSC56914	NSC56914	replicate
American Type Culture Collection	RCC 786-O cell	BTO	BTO:0003781	Cell Culture	NSC57741	NSC57741	replicate
American Type Culture Collection	RCC 786-O cell	BTO	BTO:0003781	Cell Culture	NSC57890	NSC57890	replicate
American Type Culture Collection	RCC 786-O cell	BTO	BTO:0003781	Cell Culture	NSC60239	NSC60239	replicate
American Type Culture Collection	RCC 786-O cell	BTO	BTO:0003781	Cell Culture	NSC60373	NSC60373	replicate
American Type Culture Collection	RCC 786-O cell	BTO	BTO:0003781	Cell Culture	NSC60377	NSC60377	replicate
American Type Culture Collection	RCC 786-O cell	BTO	BTO:0003781	Cell Culture	NSC60530	NSC60530	replicate
American Type Culture Collection	RCC 786-O cell	BTO	BTO:0003781	Cell Culture	NSC60548	NSC60548	replicate
American Type Culture Collection	RCC 786-O cell	BTO	BTO:0003781	Cell Culture	NSC62129	NSC62129	replicate
American Type Culture Collection	RCC 786-O cell	BTO	BTO:0003781	Cell Culture	NSC62318	NSC62318	replicate
American Type Culture Collection	RCC 786-O cell	BTO	BTO:0003781	Cell Culture	NSC62511	NSC62511	replicate
American Type Culture Collection	RCC 786-O cell	BTO	BTO:0003781	Cell Culture	NSC62609	NSC62609	replicate
American Type Culture Collection	RCC 786-O cell	BTO	BTO:0003781	Cell Culture	NSC63311	NSC63311	replicate
American Type Culture Collection	RCC 786-O cell	BTO	BTO:0003781	Cell Culture	NSC63314	NSC63314	replicate
American Type Culture Collection	RCC 786-O cell	BTO	BTO:0003781	Cell Culture	NSC64952	NSC64952	replicate
American Type Culture Collection	RCC 786-O cell	BTO	BTO:0003781	Cell Culture	NSC66241	NSC66241	replicate
American Type Culture Collection	RCC 786-O cell	BTO	BTO:0003781	Cell Culture	NSC67307	NSC67307	replicate
American Type Culture Collection	RCC 786-O cell	BTO	BTO:0003781	Cell Culture	NSC68657	NSC68657	replicate
American Type Culture Collection	RCC 786-O cell	BTO	BTO:0003781	Cell Culture	NSC70717	NSC70717	replicate
American Type Culture Collection	RCC 786-O cell	BTO	BTO:0003781	Cell Culture	NSC72292	NSC72292	replicate
American Type Culture Collection	RCC 786-O cell	BTO	BTO:0003781	Cell Culture	NSC73482	NSC73482	replicate
American Type Culture Collection	RCC 786-O cell	BTO	BTO:0003781	Cell Culture	NSC75585	NSC75585	replicate
American Type Culture Collection	RCC 786-O cell	BTO	BTO:0003781	Cell Culture	NSC75786	NSC75786	replicate
American Type Culture Collection	RCC 786-O cell	BTO	BTO:0003781	Cell Culture	NSC75846	NSC75846	replicate
American Type Culture Collection	RCC 786-O cell	BTO	BTO:0003781	Cell Culture	NSC77422	NSC77422	replicate
American Type Culture Collection	RCC 786-O cell	BTO	BTO:0003781	Cell Culture	NSC77913	NSC77913	replicate
American Type Culture Collection	RCC 786-O cell	BTO	BTO:0003781	Cell Culture	NSC78609	NSC78609	replicate
American Type Culture Collection	RCC 786-O cell	BTO	BTO:0003781	Cell Culture	NSC78999	NSC78999	replicate
American Type Culture Collection	RCC 786-O cell	BTO	BTO:0003781	Cell Culture	NSC79010	NSC79010	replicate
American Type Culture Collection	RCC 786-O cell	BTO	BTO:0003781	Cell Culture	NSC79582	NSC79582	replicate
American Type Culture Collection	RCC 786-O cell	BTO	BTO:0003781	Cell Culture	NSC80807	NSC80807	replicate
American Type Culture Collection	RCC 786-O cell	BTO	BTO:0003781	Cell Culture	NSC81462	NSC81462	replicate
American Type Culture Collection	RCC 786-O cell	BTO	BTO:0003781	Cell Culture	NSC82769	NSC82769	replicate
American Type Culture Collection	RCC 786-O cell	BTO	BTO:0003781	Cell Culture	NSC83076	NSC83076	replicate
American Type Culture Collection	RCC 786-O cell	BTO	BTO:0003781	Cell Culture	NSC83237	NSC83237	replicate
American Type Culture Collection	RCC 786-O cell	BTO	BTO:0003781	Cell Culture	NSC83339	NSC83339	replicate
American Type Culture Collection	RCC 786-O cell	BTO	BTO:0003781	Cell Culture	NSC83345	NSC83345	replicate
American Type Culture Collection	RCC 786-O cell	BTO	BTO:0003781	Cell Culture	NSC84200	NSC84200	replicate
American Type Culture Collection	RCC 786-O cell	BTO	BTO:0003781	Cell Culture	NSC85331	NSC85331	replicate
American Type Culture Collection	RCC 786-O cell	BTO	BTO:0003781	Cell Culture	NSC88882	NSC88882	replicate
American Type Culture Collection	RCC 786-O cell	BTO	BTO:0003781	Cell Culture	NSC89720	NSC89720	replicate
American Type Culture Collection	RCC 786-O cell	BTO	BTO:0003781	Cell Culture	NSC91438	NSC91438	replicate
American Type Culture Collection	RCC 786-O cell	BTO	BTO:0003781	Cell Culture	NSC92264	NSC92264	replicate
American Type Culture Collection	RCC 786-O cell	BTO	BTO:0003781	Cell Culture	NSC92753	NSC92753	replicate
American Type Culture Collection	RCC 786-O cell	BTO	BTO:0003781	Cell Culture	NSC93260	NSC93260	replicate
American Type Culture Collection	RCC 786-O cell	BTO	BTO:0003781	Cell Culture	NSC96979	NSC96979	replicate
American Type Culture Collection	RCC 786-O cell	BTO	BTO:0003781	Cell Culture	NSC97090	NSC97090	replicate
American Type Culture Collection	RCC 786-O cell	BTO	BTO:0003781	Cell Culture	NSC97104	NSC97104	replicate
American Type Culture Collection	RCC 786-O cell	BTO	BTO:0003781	Cell Culture	NSC97538	NSC97538	replicate
American Type Culture Collection	RCC 786-O cell	BTO	BTO:0003781	Cell Culture	NSC99756	NSC99756	replicate
American Type Culture Collection	RCC 786-O cell	BTO	BTO:0003781	Cell Culture	NSC100729	NSC100729	replicate
American Type Culture Collection	RCC 786-O cell	BTO	BTO:0003781	Cell Culture	NSC102025	NSC102025	replicate
American Type Culture Collection	RCC 786-O cell	BTO	BTO:0003781	Cell Culture	NSC102509	NSC102509	replicate
American Type Culture Collection	RCC 786-O cell	BTO	BTO:0003781	Cell Culture	NSC104969	NSC104969	replicate
American Type Culture Collection	RCC 786-O cell	BTO	BTO:0003781	Cell Culture	NSC106045	NSC106045	replicate
American Type Culture Collection	RCC 786-O cell	BTO	BTO:0003781	Cell Culture	NSC106261	NSC106261	replicate
American Type Culture Collection	RCC 786-O cell	BTO	BTO:0003781	Cell Culture	NSC108655	NSC108655	replicate
American Type Culture Collection	RCC 786-O cell	BTO	BTO:0003781	Cell Culture	NSC109176	NSC109176	replicate
American Type Culture Collection	RCC 786-O cell	BTO	BTO:0003781	Cell Culture	NSC109231	NSC109231	replicate
American Type Culture Collection	RCC 786-O cell	BTO	BTO:0003781	Cell Culture	NSC109528	NSC109528	replicate
American Type Culture Collection	RCC 786-O cell	BTO	BTO:0003781	Cell Culture	NSC62840	NSC62840	replicate
American Type Culture Collection	RCC 786-O cell	BTO	BTO:0003781	Cell Culture	NSC41833	NSC41833	replicate
American Type Culture Collection	RCC 786-O cell	BTO	BTO:0003781	Cell Culture	NSC16631	NSC16631	replicate
American Type Culture Collection	RCC 786-O cell	BTO	BTO:0003781	Cell Culture	NSC20586	NSC20586	replicate
American Type Culture Collection	RCC 786-O cell	BTO	BTO:0003781	Cell Culture	NSC40817	NSC40817	replicate
American Type Culture Collection	RCC 786-O cell	BTO	BTO:0003781	Cell Culture	NSC42231	NSC42231	replicate
American Type Culture Collection	RCC 786-O cell	BTO	BTO:0003781	Cell Culture	NSC82339	NSC82339	replicate
American Type Culture Collection	RCC 786-O cell	BTO	BTO:0003781	Cell Culture	NSC109813	NSC109813	replicate
American Type Culture Collection	RCC 786-O cell	BTO	BTO:0003781	Cell Culture	NSC109885	NSC109885	replicate
American Type Culture Collection	RCC 786-O cell	BTO	BTO:0003781	Cell Culture	NSC111107	NSC111107	replicate
American Type Culture Collection	RCC 786-O cell	BTO	BTO:0003781	Cell Culture	NSC116565	NSC116565	replicate
American Type Culture Collection	RCC 786-O cell	BTO	BTO:0003781	Cell Culture	NSC117386	NSC117386	replicate
American Type Culture Collection	RCC 786-O cell	BTO	BTO:0003781	Cell Culture	NSC118832	NSC118832	replicate
American Type Culture Collection	RCC 786-O cell	BTO	BTO:0003781	Cell Culture	NSC119969	NSC119969	replicate
American Type Culture Collection	RCC 786-O cell	BTO	BTO:0003781	Cell Culture	NSC120312	NSC120312	replicate
American Type Culture Collection	RCC 786-O cell	BTO	BTO:0003781	Cell Culture	NSC122131	NSC122131	replicate
American Type Culture Collection	RCC 786-O cell	BTO	BTO:0003781	Cell Culture	NSC123458	NSC123458	replicate
American Type Culture Collection	RCC 786-O cell	BTO	BTO:0003781	Cell Culture	NSC125197	NSC125197	replicate
American Type Culture Collection	RCC 786-O cell	BTO	BTO:0003781	Cell Culture	NSC127216	NSC127216	replicate
American Type Culture Collection	RCC 786-O cell	BTO	BTO:0003781	Cell Culture	NSC127458	NSC127458	replicate
American Type Culture Collection	RCC 786-O cell	BTO	BTO:0003781	Cell Culture	NSC127947	NSC127947	replicate
American Type Culture Collection	RCC 786-O cell	BTO	BTO:0003781	Cell Culture	NSC128068	NSC128068	replicate
American Type Culture Collection	RCC 786-O cell	BTO	BTO:0003781	Cell Culture	NSC131982	NSC131982	replicate
American Type Culture Collection	RCC 786-O cell	BTO	BTO:0003781	Cell Culture	NSC134577	NSC134577	replicate
American Type Culture Collection	RCC 786-O cell	BTO	BTO:0003781	Cell Culture	NSC134580	NSC134580	replicate
American Type Culture Collection	RCC 786-O cell	BTO	BTO:0003781	Cell Culture	NSC134784	NSC134784	replicate
American Type Culture Collection	RCC 786-O cell	BTO	BTO:0003781	Cell Culture	NSC134785	NSC134785	replicate
American Type Culture Collection	RCC 786-O cell	BTO	BTO:0003781	Cell Culture	NSC135351	NSC135351	replicate
American Type Culture Collection	RCC 786-O cell	BTO	BTO:0003781	Cell Culture	NSC136065	NSC136065	replicate
American Type Culture Collection	RCC 786-O cell	BTO	BTO:0003781	Cell Culture	NSC145180	NSC145180	replicate
American Type Culture Collection	RCC 786-O cell	BTO	BTO:0003781	Cell Culture	NSC147829	NSC147829	replicate
American Type Culture Collection	RCC 786-O cell	BTO	BTO:0003781	Cell Culture	NSC150982	NSC150982	replicate
American Type Culture Collection	RCC 786-O cell	BTO	BTO:0003781	Cell Culture	NSC151901	NSC151901	replicate
American Type Culture Collection	RCC 786-O cell	BTO	BTO:0003781	Cell Culture	NSC152632	NSC152632	replicate
American Type Culture Collection	RCC 786-O cell	BTO	BTO:0003781	Cell Culture	NSC154316	NSC154316	replicate
American Type Culture Collection	RCC 786-O cell	BTO	BTO:0003781	Cell Culture	NSC154718	NSC154718	replicate
American Type Culture Collection	RCC 786-O cell	BTO	BTO:0003781	Cell Culture	NSC155196	NSC155196	replicate
American Type Culture Collection	RCC 786-O cell	BTO	BTO:0003781	Cell Culture	NSC155698	NSC155698	replicate
American Type Culture Collection	RCC 786-O cell	BTO	BTO:0003781	Cell Culture	NSC155703	NSC155703	replicate
American Type Culture Collection	RCC 786-O cell	BTO	BTO:0003781	Cell Culture	NSC156571	NSC156571	replicate
American Type Culture Collection	RCC 786-O cell	BTO	BTO:0003781	Cell Culture	NSC160005	NSC160005	replicate
American Type Culture Collection	RCC 786-O cell	BTO	BTO:0003781	Cell Culture	NSC162915	NSC162915	replicate
American Type Culture Collection	RCC 786-O cell	BTO	BTO:0003781	Cell Culture	NSC163104	NSC163104	replicate
American Type Culture Collection	RCC 786-O cell	BTO	BTO:0003781	Cell Culture	NSC163158	NSC163158	replicate
American Type Culture Collection	RCC 786-O cell	BTO	BTO:0003781	Cell Culture	NSC163920	NSC163920	replicate
American Type Culture Collection	RCC 786-O cell	BTO	BTO:0003781	Cell Culture	NSC164965	NSC164965	replicate
American Type Culture Collection	RCC 786-O cell	BTO	BTO:0003781	Cell Culture	NSC166900	NSC166900	replicate
American Type Culture Collection	RCC 786-O cell	BTO	BTO:0003781	Cell Culture	NSC169458	NSC169458	replicate
American Type Culture Collection	RCC 786-O cell	BTO	BTO:0003781	Cell Culture	NSC169566	NSC169566	replicate
American Type Culture Collection	RCC 786-O cell	BTO	BTO:0003781	Cell Culture	NSC173101	NSC173101	replicate
American Type Culture Collection	RCC 786-O cell	BTO	BTO:0003781	Cell Culture	NSC173103	NSC173103	replicate
American Type Culture Collection	RCC 786-O cell	BTO	BTO:0003781	Cell Culture	NSC177952	NSC177952	replicate
American Type Culture Collection	RCC 786-O cell	BTO	BTO:0003781	Cell Culture	NSC191029	NSC191029	replicate
American Type Culture Collection	RCC 786-O cell	BTO	BTO:0003781	Cell Culture	NSC194242	NSC194242	replicate
American Type Culture Collection	RCC 786-O cell	BTO	BTO:0003781	Cell Culture	NSC194243	NSC194243	replicate
American Type Culture Collection	RCC 786-O cell	BTO	BTO:0003781	Cell Culture	NSC195031	NSC195031	replicate
American Type Culture Collection	RCC 786-O cell	BTO	BTO:0003781	Cell Culture	NSC203065	NSC203065	replicate
American Type Culture Collection	RCC 786-O cell	BTO	BTO:0003781	Cell Culture	NSC206630	NSC206630	replicate
American Type Culture Collection	RCC 786-O cell	BTO	BTO:0003781	Cell Culture	NSC227309	NSC227309	replicate
American Type Culture Collection	RCC 786-O cell	BTO	BTO:0003781	Cell Culture	NSC234764	NSC234764	replicate
American Type Culture Collection	RCC 786-O cell	BTO	BTO:0003781	Cell Culture	NSC246415	NSC246415	replicate
American Type Culture Collection	RCC 786-O cell	BTO	BTO:0003781	Cell Culture	NSC269905	NSC269905	replicate
American Type Culture Collection	RCC 786-O cell	BTO	BTO:0003781	Cell Culture	NSC272275	NSC272275	replicate
American Type Culture Collection	RCC 786-O cell	BTO	BTO:0003781	Cell Culture	NSC276369	NSC276369	replicate
American Type Culture Collection	RCC 786-O cell	BTO	BTO:0003781	Cell Culture	NSC278741	NSC278741	replicate
American Type Culture Collection	RCC 786-O cell	BTO	BTO:0003781	Cell Culture	NSC279834	NSC279834	replicate
American Type Culture Collection	RCC 786-O cell	BTO	BTO:0003781	Cell Culture	NSC284701	NSC284701	replicate
American Type Culture Collection	RCC 786-O cell	BTO	BTO:0003781	Cell Culture	NSC287065	NSC287065	replicate
American Type Culture Collection	RCC 786-O cell	BTO	BTO:0003781	Cell Culture	NSC287495	NSC287495	replicate
American Type Culture Collection	RCC 786-O cell	BTO	BTO:0003781	Cell Culture	NSC288686	NSC288686	replicate
American Type Culture Collection	RCC 786-O cell	BTO	BTO:0003781	Cell Culture	NSC295701	NSC295701	replicate
American Type Culture Collection	RCC 786-O cell	BTO	BTO:0003781	Cell Culture	NSC303244	NSC303244	replicate
American Type Culture Collection	RCC 786-O cell	BTO	BTO:0003781	Cell Culture	NSC303603	NSC303603	replicate
American Type Culture Collection	RCC 786-O cell	BTO	BTO:0003781	Cell Culture	NSC303800	NSC303800	replicate
American Type Culture Collection	RCC 786-O cell	BTO	BTO:0003781	Cell Culture	NSC304902	NSC304902	replicate
American Type Culture Collection	RCC 786-O cell	BTO	BTO:0003781	Cell Culture	NSC311723	NSC311723	replicate
American Type Culture Collection	RCC 786-O cell	BTO	BTO:0003781	Cell Culture	NSC321484	NSC321484	replicate
American Type Culture Collection	RCC 786-O cell	BTO	BTO:0003781	Cell Culture	NSC331198	NSC331198	replicate
American Type Culture Collection	RCC 786-O cell	BTO	BTO:0003781	Cell Culture	NSC331208	NSC331208	replicate
American Type Culture Collection	RCC 786-O cell	BTO	BTO:0003781	Cell Culture	NSC335649	NSC335649	replicate
American Type Culture Collection	RCC 786-O cell	BTO	BTO:0003781	Cell Culture	NSC338205	NSC338205	replicate
American Type Culture Collection	RCC 786-O cell	BTO	BTO:0003781	Cell Culture	NSC339578	NSC339578	replicate
American Type Culture Collection	RCC 786-O cell	BTO	BTO:0003781	Cell Culture	NSC341902	NSC341902	replicate
American Type Culture Collection	RCC 786-O cell	BTO	BTO:0003781	Cell Culture	NSC342460	NSC342460	replicate
American Type Culture Collection	RCC 786-O cell	BTO	BTO:0003781	Cell Culture	NSC344494	NSC344494	replicate
American Type Culture Collection	RCC 786-O cell	BTO	BTO:0003781	Cell Culture	NSC351110	NSC351110	replicate
American Type Culture Collection	RCC 786-O cell	BTO	BTO:0003781	Cell Culture	NSC361056	NSC361056	replicate
American Type Culture Collection	RCC 786-O cell	BTO	BTO:0003781	Cell Culture	NSC365560	NSC365560	replicate
American Type Culture Collection	RCC 786-O cell	BTO	BTO:0003781	Cell Culture	NSC366808	NSC366808	replicate
American Type Culture Collection	RCC 786-O cell	BTO	BTO:0003781	Cell Culture	NSC370387	NSC370387	replicate
American Type Culture Collection	RCC 786-O cell	BTO	BTO:0003781	Cell Culture	NSC372063	NSC372063	replicate
American Type Culture Collection	RCC 786-O cell	BTO	BTO:0003781	Cell Culture	NSC407282	NSC407282	replicate
American Type Culture Collection	RCC 786-O cell	BTO	BTO:0003781	Cell Culture	NSC513815	NSC513815	replicate
American Type Culture Collection	RCC 786-O cell	BTO	BTO:0003781	Cell Culture	NSC664971	NSC664971	replicate
American Type Culture Collection	RCC 786-O cell	BTO	BTO:0003781	Cell Culture	NSC672441	NSC672441	replicate
American Type Culture Collection	RCC 786-O cell	BTO	BTO:0003781	Cell Culture	NSC1451	NSC1451	replicate
American Type Culture Collection	RCC 786-O cell	BTO	BTO:0003781	Cell Culture	NSC1620	NSC1620	replicate
American Type Culture Collection	RCC 786-O cell	BTO	BTO:0003781	Cell Culture	NSC1751	NSC1751	replicate
American Type Culture Collection	RCC 786-O cell	BTO	BTO:0003781	Cell Culture	NSC2561	NSC2561	replicate
American Type Culture Collection	RCC 786-O cell	BTO	BTO:0003781	Cell Culture	NSC2805	NSC2805	replicate
American Type Culture Collection	RCC 786-O cell	BTO	BTO:0003781	Cell Culture	NSC3001	NSC3001	replicate
American Type Culture Collection	RCC 786-O cell	BTO	BTO:0003781	Cell Culture	NSC3961	NSC3961	replicate
American Type Culture Collection	RCC 786-O cell	BTO	BTO:0003781	Cell Culture	NSC4263	NSC4263	replicate
American Type Culture Collection	RCC 786-O cell	BTO	BTO:0003781	Cell Culture	NSC4921	NSC4921	replicate
American Type Culture Collection	RCC 786-O cell	BTO	BTO:0003781	Cell Culture	NSC5995	NSC5995	replicate
American Type Culture Collection	RCC 786-O cell	BTO	BTO:0003781	Cell Culture	NSC6866	NSC6866	replicate
American Type Culture Collection	RCC 786-O cell	BTO	BTO:0003781	Cell Culture	NSC6910	NSC6910	replicate
American Type Culture Collection	RCC 786-O cell	BTO	BTO:0003781	Cell Culture	NSC8090	NSC8090	replicate
American Type Culture Collection	RCC 786-O cell	BTO	BTO:0003781	Cell Culture	NSC8179	NSC8179	replicate
American Type Culture Collection	RCC 786-O cell	BTO	BTO:0003781	Cell Culture	NSC8481	NSC8481	replicate
American Type Culture Collection	RCC 786-O cell	BTO	BTO:0003781	Cell Culture	NSC8813	NSC8813	replicate
American Type Culture Collection	RCC 786-O cell	BTO	BTO:0003781	Cell Culture	NSC9064	NSC9064	replicate
American Type Culture Collection	RCC 786-O cell	BTO	BTO:0003781	Cell Culture	NSC9341	NSC9341	replicate
American Type Culture Collection	RCC 786-O cell	BTO	BTO:0003781	Cell Culture	NSC9358	NSC9358	replicate
American Type Culture Collection	RCC 786-O cell	BTO	BTO:0003781	Cell Culture	NSC9461	NSC9461	replicate
American Type Culture Collection	RCC 786-O cell	BTO	BTO:0003781	Cell Culture	NSC9852	NSC9852	replicate
American Type Culture Collection	RCC 786-O cell	BTO	BTO:0003781	Cell Culture	NSC10091	NSC10091	replicate
American Type Culture Collection	RCC 786-O cell	BTO	BTO:0003781	Cell Culture	NSC10416	NSC10416	replicate
American Type Culture Collection	RCC 786-O cell	BTO	BTO:0003781	Cell Culture	NSC10428	NSC10428	replicate
American Type Culture Collection	RCC 786-O cell	BTO	BTO:0003781	Cell Culture	NSC10995	NSC10995	replicate
American Type Culture Collection	RCC 786-O cell	BTO	BTO:0003781	Cell Culture	NSC11149	NSC11149	replicate
American Type Culture Collection	RCC 786-O cell	BTO	BTO:0003781	Cell Culture	NSC11826	NSC11826	replicate
American Type Culture Collection	RCC 786-O cell	BTO	BTO:0003781	Cell Culture	NSC11891	NSC11891	replicate
American Type Culture Collection	RCC 786-O cell	BTO	BTO:0003781	Cell Culture	NSC11991	NSC11991	replicate
American Type Culture Collection	RCC 786-O cell	BTO	BTO:0003781	Cell Culture	NSC13653	NSC13653	replicate
American Type Culture Collection	RCC 786-O cell	BTO	BTO:0003781	Cell Culture	NSC13974	NSC13974	replicate
American Type Culture Collection	RCC 786-O cell	BTO	BTO:0003781	Cell Culture	NSC14303	NSC14303	replicate
American Type Culture Collection	RCC 786-O cell	BTO	BTO:0003781	Cell Culture	NSC14304	NSC14304	replicate
American Type Culture Collection	RCC 786-O cell	BTO	BTO:0003781	Cell Culture	NSC14540	NSC14540	replicate
American Type Culture Collection	RCC 786-O cell	BTO	BTO:0003781	Cell Culture	NSC15362	NSC15362	replicate
American Type Culture Collection	RCC 786-O cell	BTO	BTO:0003781	Cell Culture	NSC15364	NSC15364	replicate
American Type Culture Collection	RCC 786-O cell	BTO	BTO:0003781	Cell Culture	NSC15372	NSC15372	replicate
American Type Culture Collection	RCC 786-O cell	BTO	BTO:0003781	Cell Culture	NSC15571	NSC15571	replicate
American Type Culture Collection	RCC 786-O cell	BTO	BTO:0003781	Cell Culture	NSC16416	NSC16416	replicate
American Type Culture Collection	RCC 786-O cell	BTO	BTO:0003781	Cell Culture	NSC16813	NSC16813	replicate
American Type Culture Collection	RCC 786-O cell	BTO	BTO:0003781	Cell Culture	NSC17129	NSC17129	replicate
American Type Culture Collection	RCC 786-O cell	BTO	BTO:0003781	Cell Culture	NSC17339	NSC17339	replicate
American Type Culture Collection	RCC 786-O cell	BTO	BTO:0003781	Cell Culture	NSC19063	NSC19063	replicate
American Type Culture Collection	RCC 786-O cell	BTO	BTO:0003781	Cell Culture	NSC19096	NSC19096	replicate
American Type Culture Collection	RCC 786-O cell	BTO	BTO:0003781	Cell Culture	NSC19108	NSC19108	replicate
American Type Culture Collection	RCC 786-O cell	BTO	BTO:0003781	Cell Culture	NSC19115	NSC19115	replicate
American Type Culture Collection	RCC 786-O cell	BTO	BTO:0003781	Cell Culture	NSC19487	NSC19487	replicate
American Type Culture Collection	RCC 786-O cell	BTO	BTO:0003781	Cell Culture	NSC19637	NSC19637	replicate
American Type Culture Collection	RCC 786-O cell	BTO	BTO:0003781	Cell Culture	NSC20045	NSC20045	replicate
American Type Culture Collection	RCC 786-O cell	BTO	BTO:0003781	Cell Culture	NSC21034	NSC21034	replicate
American Type Culture Collection	RCC 786-O cell	BTO	BTO:0003781	Cell Culture	NSC21678	NSC21678	replicate
American Type Culture Collection	RCC 786-O cell	BTO	BTO:0003781	Cell Culture	NSC21725	NSC21725	replicate
American Type Culture Collection	RCC 786-O cell	BTO	BTO:0003781	Cell Culture	NSC22939	NSC22939	replicate
American Type Culture Collection	RCC 786-O cell	BTO	BTO:0003781	Cell Culture	NSC23123	NSC23123	replicate
American Type Culture Collection	RCC 786-O cell	BTO	BTO:0003781	Cell Culture	NSC23247	NSC23247	replicate
American Type Culture Collection	RCC 786-O cell	BTO	BTO:0003781	Cell Culture	NSC23248	NSC23248	replicate
American Type Culture Collection	RCC 786-O cell	BTO	BTO:0003781	Cell Culture	NSC23672	NSC23672	replicate
American Type Culture Collection	RCC 786-O cell	BTO	BTO:0003781	Cell Culture	NSC23895	NSC23895	replicate
American Type Culture Collection	RCC 786-O cell	BTO	BTO:0003781	Cell Culture	NSC23906	NSC23906	replicate
American Type Culture Collection	RCC 786-O cell	BTO	BTO:0003781	Cell Culture	NSC24035	NSC24035	replicate
American Type Culture Collection	RCC 786-O cell	BTO	BTO:0003781	Cell Culture	NSC25368	NSC25368	replicate
American Type Culture Collection	RCC 786-O cell	BTO	BTO:0003781	Cell Culture	NSC26744	NSC26744	replicate
American Type Culture Collection	RCC 786-O cell	BTO	BTO:0003781	Cell Culture	NSC27032	NSC27032	replicate
American Type Culture Collection	RCC 786-O cell	BTO	BTO:0003781	Cell Culture	NSC27628	NSC27628	replicate
American Type Culture Collection	RCC 786-O cell	BTO	BTO:0003781	Cell Culture	NSC28341	NSC28341	replicate
American Type Culture Collection	RCC 786-O cell	BTO	BTO:0003781	Cell Culture	NSC29471	NSC29471	replicate
American Type Culture Collection	RCC 786-O cell	BTO	BTO:0003781	Cell Culture	NSC162292	NSC162292	replicate
American Type Culture Collection	RCC 786-O cell	BTO	BTO:0003781	Cell Culture	NSC112975	NSC112975	replicate
American Type Culture Collection	RCC 786-O cell	BTO	BTO:0003781	Cell Culture	NSC281639	NSC281639	replicate
American Type Culture Collection	RCC 786-O cell	BTO	BTO:0003781	Cell Culture	NSC176324	NSC176324	replicate
American Type Culture Collection	RCC 786-O cell	BTO	BTO:0003781	Cell Culture	NSC29620	NSC29620	replicate
American Type Culture Collection	RCC 786-O cell	BTO	BTO:0003781	Cell Culture	NSC31208	NSC31208	replicate
American Type Culture Collection	RCC 786-O cell	BTO	BTO:0003781	Cell Culture	NSC31664	NSC31664	replicate
American Type Culture Collection	RCC 786-O cell	BTO	BTO:0003781	Cell Culture	NSC31741	NSC31741	replicate
American Type Culture Collection	RCC 786-O cell	BTO	BTO:0003781	Cell Culture	NSC32838	NSC32838	replicate
American Type Culture Collection	RCC 786-O cell	BTO	BTO:0003781	Cell Culture	NSC33005	NSC33005	replicate
American Type Culture Collection	RCC 786-O cell	BTO	BTO:0003781	Cell Culture	NSC34774	NSC34774	replicate
American Type Culture Collection	RCC 786-O cell	BTO	BTO:0003781	Cell Culture	NSC34777	NSC34777	replicate
American Type Culture Collection	RCC 786-O cell	BTO	BTO:0003781	Cell Culture	NSC35676	NSC35676	replicate
American Type Culture Collection	RCC 786-O cell	BTO	BTO:0003781	Cell Culture	NSC35964	NSC35964	replicate
American Type Culture Collection	RCC 786-O cell	BTO	BTO:0003781	Cell Culture	NSC36425	NSC36425	replicate
American Type Culture Collection	RCC 786-O cell	BTO	BTO:0003781	Cell Culture	NSC36520	NSC36520	replicate
American Type Culture Collection	RCC 786-O cell	BTO	BTO:0003781	Cell Culture	NSC36582	NSC36582	replicate
American Type Culture Collection	RCC 786-O cell	BTO	BTO:0003781	Cell Culture	NSC37003	NSC37003	replicate
American Type Culture Collection	RCC 786-O cell	BTO	BTO:0003781	Cell Culture	NSC37812	NSC37812	replicate
American Type Culture Collection	RCC 786-O cell	BTO	BTO:0003781	Cell Culture	NSC38042	NSC38042	replicate
American Type Culture Collection	RCC 786-O cell	BTO	BTO:0003781	Cell Culture	NSC38490	NSC38490	replicate
American Type Culture Collection	RCC 786-O cell	BTO	BTO:0003781	Cell Culture	NSC38743	NSC38743	replicate
American Type Culture Collection	RCC 786-O cell	BTO	BTO:0003781	Cell Culture	NSC38845	NSC38845	replicate
American Type Culture Collection	RCC 786-O cell	BTO	BTO:0003781	Cell Culture	NSC38983	NSC38983	replicate
American Type Culture Collection	RCC 786-O cell	BTO	BTO:0003781	Cell Culture	NSC39336	NSC39336	replicate
American Type Culture Collection	RCC 786-O cell	BTO	BTO:0003781	Cell Culture	NSC40383	NSC40383	replicate
American Type Culture Collection	RCC 786-O cell	BTO	BTO:0003781	Cell Culture	NSC40467	NSC40467	replicate
American Type Culture Collection	RCC 786-O cell	BTO	BTO:0003781	Cell Culture	NSC40500	NSC40500	replicate
American Type Culture Collection	RCC 786-O cell	BTO	BTO:0003781	Cell Culture	NSC40614	NSC40614	replicate
American Type Culture Collection	RCC 786-O cell	BTO	BTO:0003781	Cell Culture	NSC40669	NSC40669	replicate
American Type Culture Collection	RCC 786-O cell	BTO	BTO:0003781	Cell Culture	NSC41092	NSC41092	replicate
American Type Culture Collection	RCC 786-O cell	BTO	BTO:0003781	Cell Culture	NSC42014	NSC42014	replicate
American Type Culture Collection	RCC 786-O cell	BTO	BTO:0003781	Cell Culture	NSC42846	NSC42846	replicate
American Type Culture Collection	RCC 786-O cell	BTO	BTO:0003781	Cell Culture	NSC44688	NSC44688	replicate
American Type Culture Collection	RCC 786-O cell	BTO	BTO:0003781	Cell Culture	NSC45153	NSC45153	replicate
American Type Culture Collection	RCC 786-O cell	BTO	BTO:0003781	Cell Culture	NSC46615	NSC46615	replicate
American Type Culture Collection	RCC 786-O cell	BTO	BTO:0003781	Cell Culture	NSC47617	NSC47617	replicate
American Type Culture Collection	RCC 786-O cell	BTO	BTO:0003781	Cell Culture	NSC47619	NSC47619	replicate
American Type Culture Collection	RCC 786-O cell	BTO	BTO:0003781	Cell Culture	NSC48964	NSC48964	replicate
American Type Culture Collection	RCC 786-O cell	BTO	BTO:0003781	Cell Culture	NSC49652	NSC49652	replicate
American Type Culture Collection	RCC 786-O cell	BTO	BTO:0003781	Cell Culture	NSC49701	NSC49701	replicate
American Type Culture Collection	RCC 786-O cell	BTO	BTO:0003781	Cell Culture	NSC50633	NSC50633	replicate
American Type Culture Collection	RCC 786-O cell	BTO	BTO:0003781	Cell Culture	NSC51331	NSC51331	replicate
American Type Culture Collection	RCC 786-O cell	BTO	BTO:0003781	Cell Culture	NSC51936	NSC51936	replicate
American Type Culture Collection	RCC 786-O cell	BTO	BTO:0003781	Cell Culture	NSC53710	NSC53710	replicate
American Type Culture Collection	RCC 786-O cell	BTO	BTO:0003781	Cell Culture	NSC55770	NSC55770	replicate
American Type Culture Collection	RCC 786-O cell	BTO	BTO:0003781	Cell Culture	NSC56455	NSC56455	replicate
American Type Culture Collection	RCC 786-O cell	BTO	BTO:0003781	Cell Culture	NSC57165	NSC57165	replicate
American Type Culture Collection	RCC 786-O cell	BTO	BTO:0003781	Cell Culture	NSC57318	NSC57318	replicate
American Type Culture Collection	RCC 786-O cell	BTO	BTO:0003781	Cell Culture	NSC57345	NSC57345	replicate
American Type Culture Collection	RCC 786-O cell	BTO	BTO:0003781	Cell Culture	NSC57794	NSC57794	replicate
American Type Culture Collection	RCC 786-O cell	BTO	BTO:0003781	Cell Culture	NSC58907	NSC58907	replicate
American Type Culture Collection	RCC 786-O cell	BTO	BTO:0003781	Cell Culture	NSC59776	NSC59776	replicate
American Type Culture Collection	RCC 786-O cell	BTO	BTO:0003781	Cell Culture	NSC60034	NSC60034	replicate
American Type Culture Collection	RCC 786-O cell	BTO	BTO:0003781	Cell Culture	NSC60266	NSC60266	replicate
American Type Culture Collection	RCC 786-O cell	BTO	BTO:0003781	Cell Culture	NSC60419	NSC60419	replicate
American Type Culture Collection	RCC 786-O cell	BTO	BTO:0003781	Cell Culture	NSC61888	NSC61888	replicate
American Type Culture Collection	RCC 786-O cell	BTO	BTO:0003781	Cell Culture	NSC61910	NSC61910	replicate
American Type Culture Collection	RCC 786-O cell	BTO	BTO:0003781	Cell Culture	NSC62611	NSC62611	replicate
American Type Culture Collection	RCC 786-O cell	BTO	BTO:0003781	Cell Culture	NSC62665	NSC62665	replicate
American Type Culture Collection	RCC 786-O cell	BTO	BTO:0003781	Cell Culture	NSC63001	NSC63001	replicate
American Type Culture Collection	RCC 786-O cell	BTO	BTO:0003781	Cell Culture	NSC63865	NSC63865	replicate
American Type Culture Collection	RCC 786-O cell	BTO	BTO:0003781	Cell Culture	NSC63963	NSC63963	replicate
American Type Culture Collection	RCC 786-O cell	BTO	BTO:0003781	Cell Culture	NSC66837	NSC66837	replicate
American Type Culture Collection	RCC 786-O cell	BTO	BTO:0003781	Cell Culture	NSC67546	NSC67546	replicate
American Type Culture Collection	RCC 786-O cell	BTO	BTO:0003781	Cell Culture	NSC69421	NSC69421	replicate
American Type Culture Collection	RCC 786-O cell	BTO	BTO:0003781	Cell Culture	NSC70534	NSC70534	replicate
American Type Culture Collection	RCC 786-O cell	BTO	BTO:0003781	Cell Culture	NSC73170	NSC73170	replicate
American Type Culture Collection	RCC 786-O cell	BTO	BTO:0003781	Cell Culture	NSC75241	NSC75241	replicate
American Type Culture Collection	RCC 786-O cell	BTO	BTO:0003781	Cell Culture	NSC75885	NSC75885	replicate
American Type Culture Collection	RCC 786-O cell	BTO	BTO:0003781	Cell Culture	NSC77596	NSC77596	replicate
American Type Culture Collection	RCC 786-O cell	BTO	BTO:0003781	Cell Culture	NSC78130	NSC78130	replicate
American Type Culture Collection	RCC 786-O cell	BTO	BTO:0003781	Cell Culture	NSC79139	NSC79139	replicate
American Type Culture Collection	RCC 786-O cell	BTO	BTO:0003781	Cell Culture	NSC79253	NSC79253	replicate
American Type Culture Collection	RCC 786-O cell	BTO	BTO:0003781	Cell Culture	NSC79538	NSC79538	replicate
American Type Culture Collection	RCC 786-O cell	BTO	BTO:0003781	Cell Culture	NSC80141	NSC80141	replicate
American Type Culture Collection	RCC 786-O cell	BTO	BTO:0003781	Cell Culture	NSC81018	NSC81018	replicate
American Type Culture Collection	RCC 786-O cell	BTO	BTO:0003781	Cell Culture	NSC81120	NSC81120	replicate
American Type Culture Collection	RCC 786-O cell	BTO	BTO:0003781	Cell Culture	NSC81213	NSC81213	replicate
American Type Culture Collection	RCC 786-O cell	BTO	BTO:0003781	Cell Culture	NSC81660	NSC81660	replicate
American Type Culture Collection	RCC 786-O cell	BTO	BTO:0003781	Cell Culture	NSC81703	NSC81703	replicate
American Type Culture Collection	RCC 786-O cell	BTO	BTO:0003781	Cell Culture	NSC83715	NSC83715	replicate
American Type Culture Collection	RCC 786-O cell	BTO	BTO:0003781	Cell Culture	NSC85179	NSC85179	replicate
American Type Culture Collection	RCC 786-O cell	BTO	BTO:0003781	Cell Culture	NSC85326	NSC85326	replicate
American Type Culture Collection	RCC 786-O cell	BTO	BTO:0003781	Cell Culture	NSC87352	NSC87352	replicate
American Type Culture Collection	RCC 786-O cell	BTO	BTO:0003781	Cell Culture	NSC87822	NSC87822	replicate
American Type Culture Collection	RCC 786-O cell	BTO	BTO:0003781	Cell Culture	NSC88811	NSC88811	replicate
American Type Culture Collection	RCC 786-O cell	BTO	BTO:0003781	Cell Culture	NSC88883	NSC88883	replicate
American Type Culture Collection	RCC 786-O cell	BTO	BTO:0003781	Cell Culture	NSC88962	NSC88962	replicate
American Type Culture Collection	RCC 786-O cell	BTO	BTO:0003781	Cell Culture	NSC88998	NSC88998	replicate
American Type Culture Collection	RCC 786-O cell	BTO	BTO:0003781	Cell Culture	NSC89249	NSC89249	replicate
American Type Culture Collection	RCC 786-O cell	BTO	BTO:0003781	Cell Culture	NSC89258	NSC89258	replicate
American Type Culture Collection	RCC 786-O cell	BTO	BTO:0003781	Cell Culture	NSC89723	NSC89723	replicate
American Type Culture Collection	RCC 786-O cell	BTO	BTO:0003781	Cell Culture	NSC91516	NSC91516	replicate
American Type Culture Collection	RCC 786-O cell	BTO	BTO:0003781	Cell Culture	NSC92207	NSC92207	replicate
American Type Culture Collection	RCC 786-O cell	BTO	BTO:0003781	Cell Culture	NSC92709	NSC92709	replicate
American Type Culture Collection	RCC 786-O cell	BTO	BTO:0003781	Cell Culture	NSC92794	NSC92794	replicate
American Type Culture Collection	RCC 786-O cell	BTO	BTO:0003781	Cell Culture	NSC93817	NSC93817	replicate
American Type Culture Collection	RCC 786-O cell	BTO	BTO:0003781	Cell Culture	NSC96491	NSC96491	replicate
American Type Culture Collection	RCC 786-O cell	BTO	BTO:0003781	Cell Culture	NSC98683	NSC98683	replicate
American Type Culture Collection	RCC 786-O cell	BTO	BTO:0003781	Cell Culture	NSC98857	NSC98857	replicate
American Type Culture Collection	RCC 786-O cell	BTO	BTO:0003781	Cell Culture	NSC99796	NSC99796	replicate
American Type Culture Collection	RCC 786-O cell	BTO	BTO:0003781	Cell Culture	NSC100120	NSC100120	replicate
American Type Culture Collection	RCC 786-O cell	BTO	BTO:0003781	Cell Culture	NSC101266	NSC101266	replicate
American Type Culture Collection	RCC 786-O cell	BTO	BTO:0003781	Cell Culture	NSC101777	NSC101777	replicate
American Type Culture Collection	RCC 786-O cell	BTO	BTO:0003781	Cell Culture	NSC102086	NSC102086	replicate
American Type Culture Collection	RCC 786-O cell	BTO	BTO:0003781	Cell Culture	NSC102288	NSC102288	replicate
American Type Culture Collection	RCC 786-O cell	BTO	BTO:0003781	Cell Culture	NSC103770	NSC103770	replicate
American Type Culture Collection	RCC 786-O cell	BTO	BTO:0003781	Cell Culture	NSC103775	NSC103775	replicate
American Type Culture Collection	RCC 786-O cell	BTO	BTO:0003781	Cell Culture	NSC106208	NSC106208	replicate
American Type Culture Collection	RCC 786-O cell	BTO	BTO:0003781	Cell Culture	NSC106282	NSC106282	replicate
American Type Culture Collection	RCC 786-O cell	BTO	BTO:0003781	Cell Culture	NSC106461	NSC106461	replicate
American Type Culture Collection	RCC 786-O cell	BTO	BTO:0003781	Cell Culture	NSC106506	NSC106506	replicate
American Type Culture Collection	RCC 786-O cell	BTO	BTO:0003781	Cell Culture	NSC106570	NSC106570	replicate
American Type Culture Collection	RCC 786-O cell	BTO	BTO:0003781	Cell Culture	NSC106863	NSC106863	replicate
American Type Culture Collection	RCC 786-O cell	BTO	BTO:0003781	Cell Culture	NSC108235	NSC108235	replicate
American Type Culture Collection	RCC 786-O cell	BTO	BTO:0003781	Cell Culture	NSC108750	NSC108750	replicate
American Type Culture Collection	RCC 786-O cell	BTO	BTO:0003781	Cell Culture	NSC108753	NSC108753	replicate
American Type Culture Collection	RCC 786-O cell	BTO	BTO:0003781	Cell Culture	NSC108972	NSC108972	replicate
American Type Culture Collection	RCC 786-O cell	BTO	BTO:0003781	Cell Culture	NSC109084	NSC109084	replicate
American Type Culture Collection	RCC 786-O cell	BTO	BTO:0003781	Cell Culture	NSC109086	NSC109086	replicate
American Type Culture Collection	RCC 786-O cell	BTO	BTO:0003781	Cell Culture	NSC109174	NSC109174	replicate
American Type Culture Collection	RCC 786-O cell	BTO	BTO:0003781	Cell Culture	NSC109466	NSC109466	replicate
American Type Culture Collection	RCC 786-O cell	BTO	BTO:0003781	Cell Culture	NSC109719	NSC109719	replicate
American Type Culture Collection	RCC 786-O cell	BTO	BTO:0003781	Cell Culture	NSC112677	NSC112677	replicate
American Type Culture Collection	RCC 786-O cell	BTO	BTO:0003781	Cell Culture	NSC113486	NSC113486	replicate
American Type Culture Collection	RCC 786-O cell	BTO	BTO:0003781	Cell Culture	NSC114490	NSC114490	replicate
American Type Culture Collection	RCC 786-O cell	BTO	BTO:0003781	Cell Culture	NSC114831	NSC114831	replicate
American Type Culture Collection	RCC 786-O cell	BTO	BTO:0003781	Cell Culture	NSC117554	NSC117554	replicate
American Type Culture Collection	RCC 786-O cell	BTO	BTO:0003781	Cell Culture	NSC117741	NSC117741	replicate
American Type Culture Collection	RCC 786-O cell	BTO	BTO:0003781	Cell Culture	NSC117922	NSC117922	replicate
American Type Culture Collection	RCC 786-O cell	BTO	BTO:0003781	Cell Culture	NSC120286	NSC120286	replicate
American Type Culture Collection	RCC 786-O cell	BTO	BTO:0003781	Cell Culture	NSC120307	NSC120307	replicate
American Type Culture Collection	RCC 786-O cell	BTO	BTO:0003781	Cell Culture	NSC120844	NSC120844	replicate
American Type Culture Collection	RCC 786-O cell	BTO	BTO:0003781	Cell Culture	NSC121781	NSC121781	replicate
American Type Culture Collection	RCC 786-O cell	BTO	BTO:0003781	Cell Culture	NSC122280	NSC122280	replicate
American Type Culture Collection	RCC 786-O cell	BTO	BTO:0003781	Cell Culture	NSC122297	NSC122297	replicate
American Type Culture Collection	RCC 786-O cell	BTO	BTO:0003781	Cell Culture	NSC122376	NSC122376	replicate
American Type Culture Collection	RCC 786-O cell	BTO	BTO:0003781	Cell Culture	NSC122987	NSC122987	replicate
American Type Culture Collection	RCC 786-O cell	BTO	BTO:0003781	Cell Culture	NSC123141	NSC123141	replicate
American Type Culture Collection	RCC 786-O cell	BTO	BTO:0003781	Cell Culture	NSC124146	NSC124146	replicate
American Type Culture Collection	RCC 786-O cell	BTO	BTO:0003781	Cell Culture	NSC125043	NSC125043	replicate
American Type Culture Collection	RCC 786-O cell	BTO	BTO:0003781	Cell Culture	NSC125727	NSC125727	replicate
American Type Culture Collection	RCC 786-O cell	BTO	BTO:0003781	Cell Culture	NSC126405	NSC126405	replicate
American Type Culture Collection	RCC 786-O cell	BTO	BTO:0003781	Cell Culture	NSC126757	NSC126757	replicate
American Type Culture Collection	RCC 786-O cell	BTO	BTO:0003781	Cell Culture	NSC128141	NSC128141	replicate
American Type Culture Collection	RCC 786-O cell	BTO	BTO:0003781	Cell Culture	NSC128737	NSC128737	replicate
American Type Culture Collection	RCC 786-O cell	BTO	BTO:0003781	Cell Culture	NSC128751	NSC128751	replicate
American Type Culture Collection	RCC 786-O cell	BTO	BTO:0003781	Cell Culture	NSC68982	NSC68982	replicate
American Type Culture Collection	RCC 786-O cell	BTO	BTO:0003781	Cell Culture	NSC50405	NSC50405	replicate
American Type Culture Collection	RCC 786-O cell	BTO	BTO:0003781	Cell Culture	NSC42212	NSC42212	replicate
American Type Culture Collection	RCC 786-O cell	BTO	BTO:0003781	Cell Culture	NSC50572	NSC50572	replicate
American Type Culture Collection	RCC 786-O cell	BTO	BTO:0003781	Cell Culture	NSC56906	NSC56906	replicate
American Type Culture Collection	RCC 786-O cell	BTO	BTO:0003781	Cell Culture	NSC70959	NSC70959	replicate
American Type Culture Collection	RCC 786-O cell	BTO	BTO:0003781	Cell Culture	NSC71795	NSC71795	replicate
American Type Culture Collection	RCC 786-O cell	BTO	BTO:0003781	Cell Culture	NSC73054	NSC73054	replicate
American Type Culture Collection	RCC 786-O cell	BTO	BTO:0003781	Cell Culture	NSC101653	NSC101653	replicate
American Type Culture Collection	RCC 786-O cell	BTO	BTO:0003781	Cell Culture	NSC34488	NSC34488	replicate
American Type Culture Collection	RCC 786-O cell	BTO	BTO:0003781	Cell Culture	NSC34769	NSC34769	replicate
American Type Culture Collection	RCC 786-O cell	BTO	BTO:0003781	Cell Culture	NSC118723	NSC118723	replicate
American Type Culture Collection	RCC 786-O cell	BTO	BTO:0003781	Cell Culture	NSC129260	NSC129260	replicate
American Type Culture Collection	RCC 786-O cell	BTO	BTO:0003781	Cell Culture	NSC130872	NSC130872	replicate
American Type Culture Collection	RCC 786-O cell	BTO	BTO:0003781	Cell Culture	NSC131388	NSC131388	replicate
American Type Culture Collection	RCC 786-O cell	BTO	BTO:0003781	Cell Culture	NSC131986	NSC131986	replicate
American Type Culture Collection	RCC 786-O cell	BTO	BTO:0003781	Cell Culture	NSC133195	NSC133195	replicate
American Type Culture Collection	RCC 786-O cell	BTO	BTO:0003781	Cell Culture	NSC133356	NSC133356	replicate
American Type Culture Collection	RCC 786-O cell	BTO	BTO:0003781	Cell Culture	NSC139257	NSC139257	replicate
American Type Culture Collection	RCC 786-O cell	BTO	BTO:0003781	Cell Culture	NSC140892	NSC140892	replicate
American Type Culture Collection	RCC 786-O cell	BTO	BTO:0003781	Cell Culture	NSC143348	NSC143348	replicate
American Type Culture Collection	RCC 786-O cell	BTO	BTO:0003781	Cell Culture	NSC144958	NSC144958	replicate
American Type Culture Collection	RCC 786-O cell	BTO	BTO:0003781	Cell Culture	NSC144982	NSC144982	replicate
American Type Culture Collection	RCC 786-O cell	BTO	BTO:0003781	Cell Culture	NSC148170	NSC148170	replicate
American Type Culture Collection	RCC 786-O cell	BTO	BTO:0003781	Cell Culture	NSC149046	NSC149046	replicate
American Type Culture Collection	RCC 786-O cell	BTO	BTO:0003781	Cell Culture	NSC152393	NSC152393	replicate
American Type Culture Collection	RCC 786-O cell	BTO	BTO:0003781	Cell Culture	NSC152551	NSC152551	replicate
American Type Culture Collection	RCC 786-O cell	BTO	BTO:0003781	Cell Culture	NSC153330	NSC153330	replicate
American Type Culture Collection	RCC 786-O cell	BTO	BTO:0003781	Cell Culture	NSC153365	NSC153365	replicate
American Type Culture Collection	RCC 786-O cell	BTO	BTO:0003781	Cell Culture	NSC153399	NSC153399	replicate
American Type Culture Collection	RCC 786-O cell	BTO	BTO:0003781	Cell Culture	NSC154295	NSC154295	replicate
American Type Culture Collection	RCC 786-O cell	BTO	BTO:0003781	Cell Culture	NSC156616	NSC156616	replicate
American Type Culture Collection	RCC 786-O cell	BTO	BTO:0003781	Cell Culture	NSC157767	NSC157767	replicate
American Type Culture Collection	RCC 786-O cell	BTO	BTO:0003781	Cell Culture	NSC157940	NSC157940	replicate
American Type Culture Collection	RCC 786-O cell	BTO	BTO:0003781	Cell Culture	NSC159031	NSC159031	replicate
American Type Culture Collection	RCC 786-O cell	BTO	BTO:0003781	Cell Culture	NSC159632	NSC159632	replicate
American Type Culture Collection	RCC 786-O cell	BTO	BTO:0003781	Cell Culture	NSC163144	NSC163144	replicate
American Type Culture Collection	RCC 786-O cell	BTO	BTO:0003781	Cell Culture	NSC164208	NSC164208	replicate
American Type Culture Collection	RCC 786-O cell	BTO	BTO:0003781	Cell Culture	NSC164511	NSC164511	replicate
American Type Culture Collection	RCC 786-O cell	BTO	BTO:0003781	Cell Culture	NSC164678	NSC164678	replicate
American Type Culture Collection	RCC 786-O cell	BTO	BTO:0003781	Cell Culture	NSC165883	NSC165883	replicate
American Type Culture Collection	RCC 786-O cell	BTO	BTO:0003781	Cell Culture	NSC166547	NSC166547	replicate
American Type Culture Collection	RCC 786-O cell	BTO	BTO:0003781	Cell Culture	NSC166583	NSC166583	replicate
American Type Culture Collection	RCC 786-O cell	BTO	BTO:0003781	Cell Culture	NSC170001	NSC170001	replicate
American Type Culture Collection	RCC 786-O cell	BTO	BTO:0003781	Cell Culture	NSC170578	NSC170578	replicate
American Type Culture Collection	RCC 786-O cell	BTO	BTO:0003781	Cell Culture	NSC170621	NSC170621	replicate
American Type Culture Collection	RCC 786-O cell	BTO	BTO:0003781	Cell Culture	NSC174027	NSC174027	replicate
American Type Culture Collection	RCC 786-O cell	BTO	BTO:0003781	Cell Culture	NSC175412	NSC175412	replicate
American Type Culture Collection	RCC 786-O cell	BTO	BTO:0003781	Cell Culture	NSC175415	NSC175415	replicate
American Type Culture Collection	RCC 786-O cell	BTO	BTO:0003781	Cell Culture	NSC176765	NSC176765	replicate
American Type Culture Collection	RCC 786-O cell	BTO	BTO:0003781	Cell Culture	NSC177989	NSC177989	replicate
American Type Culture Collection	RCC 786-O cell	BTO	BTO:0003781	Cell Culture	NSC179818	NSC179818	replicate
American Type Culture Collection	RCC 786-O cell	BTO	BTO:0003781	Cell Culture	NSC182400	NSC182400	replicate
American Type Culture Collection	RCC 786-O cell	BTO	BTO:0003781	Cell Culture	NSC190336	NSC190336	replicate
American Type Culture Collection	RCC 786-O cell	BTO	BTO:0003781	Cell Culture	NSC193043	NSC193043	replicate
American Type Culture Collection	RCC 786-O cell	BTO	BTO:0003781	Cell Culture	NSC196148	NSC196148	replicate
American Type Culture Collection	RCC 786-O cell	BTO	BTO:0003781	Cell Culture	NSC197049	NSC197049	replicate
American Type Culture Collection	RCC 786-O cell	BTO	BTO:0003781	Cell Culture	NSC202883	NSC202883	replicate
American Type Culture Collection	RCC 786-O cell	BTO	BTO:0003781	Cell Culture	NSC204920	NSC204920	replicate
American Type Culture Collection	RCC 786-O cell	BTO	BTO:0003781	Cell Culture	NSC204976	NSC204976	replicate
American Type Culture Collection	RCC 786-O cell	BTO	BTO:0003781	Cell Culture	NSC205843	NSC205843	replicate
American Type Culture Collection	RCC 786-O cell	BTO	BTO:0003781	Cell Culture	NSC210816	NSC210816	replicate
American Type Culture Collection	RCC 786-O cell	BTO	BTO:0003781	Cell Culture	NSC215276	NSC215276	replicate
American Type Culture Collection	RCC 786-O cell	BTO	BTO:0003781	Cell Culture	NSC220030	NSC220030	replicate
American Type Culture Collection	RCC 786-O cell	BTO	BTO:0003781	Cell Culture	NSC227383	NSC227383	replicate
American Type Culture Collection	RCC 786-O cell	BTO	BTO:0003781	Cell Culture	NSC234945	NSC234945	replicate
American Type Culture Collection	RCC 786-O cell	BTO	BTO:0003781	Cell Culture	NSC236246	NSC236246	replicate
American Type Culture Collection	RCC 786-O cell	BTO	BTO:0003781	Cell Culture	NSC240502	NSC240502	replicate
American Type Culture Collection	RCC 786-O cell	BTO	BTO:0003781	Cell Culture	NSC255025	NSC255025	replicate
American Type Culture Collection	RCC 786-O cell	BTO	BTO:0003781	Cell Culture	NSC261037	NSC261037	replicate
American Type Culture Collection	RCC 786-O cell	BTO	BTO:0003781	Cell Culture	NSC261610	NSC261610	replicate
American Type Culture Collection	RCC 786-O cell	BTO	BTO:0003781	Cell Culture	NSC274905	NSC274905	replicate
American Type Culture Collection	RCC 786-O cell	BTO	BTO:0003781	Cell Culture	NSC277806	NSC277806	replicate
American Type Culture Collection	RCC 786-O cell	BTO	BTO:0003781	Cell Culture	NSC279895	NSC279895	replicate
American Type Culture Collection	RCC 786-O cell	BTO	BTO:0003781	Cell Culture	NSC282187	NSC282187	replicate
American Type Culture Collection	RCC 786-O cell	BTO	BTO:0003781	Cell Culture	NSC284234	NSC284234	replicate
American Type Culture Collection	RCC 786-O cell	BTO	BTO:0003781	Cell Culture	NSC288519	NSC288519	replicate
American Type Culture Collection	RCC 786-O cell	BTO	BTO:0003781	Cell Culture	NSC289090	NSC289090	replicate
American Type Culture Collection	RCC 786-O cell	BTO	BTO:0003781	Cell Culture	NSC289365	NSC289365	replicate
American Type Culture Collection	RCC 786-O cell	BTO	BTO:0003781	Cell Culture	NSC290307	NSC290307	replicate
American Type Culture Collection	RCC 786-O cell	BTO	BTO:0003781	Cell Culture	NSC292826	NSC292826	replicate
American Type Culture Collection	RCC 786-O cell	BTO	BTO:0003781	Cell Culture	NSC293334	NSC293334	replicate
American Type Culture Collection	RCC 786-O cell	BTO	BTO:0003781	Cell Culture	NSC293780	NSC293780	replicate
American Type Culture Collection	RCC 786-O cell	BTO	BTO:0003781	Cell Culture	NSC294154	NSC294154	replicate
American Type Culture Collection	RCC 786-O cell	BTO	BTO:0003781	Cell Culture	NSC294161	NSC294161	replicate
American Type Culture Collection	RCC 786-O cell	BTO	BTO:0003781	Cell Culture	NSC294623	NSC294623	replicate
American Type Culture Collection	RCC 786-O cell	BTO	BTO:0003781	Cell Culture	NSC295404	NSC295404	replicate
American Type Culture Collection	RCC 786-O cell	BTO	BTO:0003781	Cell Culture	NSC298197	NSC298197	replicate
American Type Culture Collection	RCC 786-O cell	BTO	BTO:0003781	Cell Culture	NSC298793	NSC298793	replicate
American Type Culture Collection	RCC 786-O cell	BTO	BTO:0003781	Cell Culture	NSC301168	NSC301168	replicate
American Type Culture Collection	RCC 786-O cell	BTO	BTO:0003781	Cell Culture	NSC309971	NSC309971	replicate
American Type Culture Collection	RCC 786-O cell	BTO	BTO:0003781	Cell Culture	NSC311074	NSC311074	replicate
American Type Culture Collection	RCC 786-O cell	BTO	BTO:0003781	Cell Culture	NSC319034	NSC319034	replicate
American Type Culture Collection	RCC 786-O cell	BTO	BTO:0003781	Cell Culture	NSC321506	NSC321506	replicate
American Type Culture Collection	RCC 786-O cell	BTO	BTO:0003781	Cell Culture	NSC327693	NSC327693	replicate
American Type Culture Collection	RCC 786-O cell	BTO	BTO:0003781	Cell Culture	NSC329284	NSC329284	replicate
American Type Culture Collection	RCC 786-O cell	BTO	BTO:0003781	Cell Culture	NSC329676	NSC329676	replicate
American Type Culture Collection	RCC 786-O cell	BTO	BTO:0003781	Cell Culture	NSC330497	NSC330497	replicate
American Type Culture Collection	RCC 786-O cell	BTO	BTO:0003781	Cell Culture	NSC332473	NSC332473	replicate
American Type Culture Collection	RCC 786-O cell	BTO	BTO:0003781	Cell Culture	NSC335048	NSC335048	replicate
American Type Culture Collection	RCC 786-O cell	BTO	BTO:0003781	Cell Culture	NSC338106	NSC338106	replicate
American Type Culture Collection	RCC 786-O cell	BTO	BTO:0003781	Cell Culture	NSC341074	NSC341074	replicate
American Type Culture Collection	RCC 786-O cell	BTO	BTO:0003781	Cell Culture	NSC343230	NSC343230	replicate
American Type Culture Collection	RCC 786-O cell	BTO	BTO:0003781	Cell Culture	NSC343343	NSC343343	replicate
American Type Culture Collection	RCC 786-O cell	BTO	BTO:0003781	Cell Culture	NSC343344	NSC343344	replicate
American Type Culture Collection	RCC 786-O cell	BTO	BTO:0003781	Cell Culture	NSC343783	NSC343783	replicate
American Type Culture Collection	RCC 786-O cell	BTO	BTO:0003781	Cell Culture	NSC353451	NSC353451	replicate
American Type Culture Collection	RCC 786-O cell	BTO	BTO:0003781	Cell Culture	NSC357683	NSC357683	replicate
American Type Culture Collection	RCC 786-O cell	BTO	BTO:0003781	Cell Culture	NSC366807	NSC366807	replicate
American Type Culture Collection	RCC 786-O cell	BTO	BTO:0003781	Cell Culture	NSC367428	NSC367428	replicate
American Type Culture Collection	RCC 786-O cell	BTO	BTO:0003781	Cell Culture	NSC367487	NSC367487	replicate
American Type Culture Collection	RCC 786-O cell	BTO	BTO:0003781	Cell Culture	NSC370367	NSC370367	replicate
American Type Culture Collection	RCC 786-O cell	BTO	BTO:0003781	Cell Culture	NSC372134	NSC372134	replicate
American Type Culture Collection	RCC 786-O cell	BTO	BTO:0003781	Cell Culture	NSC372221	NSC372221	replicate
American Type Culture Collection	RCC 786-O cell	BTO	BTO:0003781	Cell Culture	NSC373427	NSC373427	replicate
American Type Culture Collection	RCC 786-O cell	BTO	BTO:0003781	Cell Culture	NSC373535	NSC373535	replicate
American Type Culture Collection	RCC 786-O cell	BTO	BTO:0003781	Cell Culture	NSC375392	NSC375392	replicate
American Type Culture Collection	RCC 786-O cell	BTO	BTO:0003781	Cell Culture	NSC375997	NSC375997	replicate
American Type Culture Collection	RCC 786-O cell	BTO	BTO:0003781	Cell Culture	NSC379639	NSC379639	replicate
American Type Culture Collection	RCC 786-O cell	BTO	BTO:0003781	Cell Culture	NSC382059	NSC382059	replicate
American Type Culture Collection	RCC 786-O cell	BTO	BTO:0003781	Cell Culture	NSC402843	NSC402843	replicate
American Type Culture Collection	RCC 786-O cell	BTO	BTO:0003781	Cell Culture	NSC403374	NSC403374	replicate
American Type Culture Collection	RCC 786-O cell	BTO	BTO:0003781	Cell Culture	NSC503425	NSC503425	replicate
American Type Culture Collection	RCC 786-O cell	BTO	BTO:0003781	Cell Culture	NSC509563	NSC509563	replicate
American Type Culture Collection	RCC 786-O cell	BTO	BTO:0003781	Cell Culture	NSC515893	NSC515893	replicate
American Type Culture Collection	RCC 786-O cell	BTO	BTO:0003781	Cell Culture	NSC601351	NSC601351	replicate
American Type Culture Collection	RCC 786-O cell	BTO	BTO:0003781	Cell Culture	NSC646976	NSC646976	replicate
American Type Culture Collection	RCC 786-O cell	BTO	BTO:0003781	Cell Culture	NSC659107	NSC659107	replicate
American Type Culture Collection	RCC 786-O cell	BTO	BTO:0003781	Cell Culture	NSC660300	NSC660300	replicate
American Type Culture Collection	RCC 786-O cell	BTO	BTO:0003781	Cell Culture	NSC479	NSC479	replicate
American Type Culture Collection	RCC 786-O cell	BTO	BTO:0003781	Cell Culture	NSC1847	NSC1847	replicate
American Type Culture Collection	RCC 786-O cell	BTO	BTO:0003781	Cell Culture	NSC3076	NSC3076	replicate
American Type Culture Collection	RCC 786-O cell	BTO	BTO:0003781	Cell Culture	NSC3193	NSC3193	replicate
American Type Culture Collection	RCC 786-O cell	BTO	BTO:0003781	Cell Culture	NSC3247	NSC3247	replicate
American Type Culture Collection	RCC 786-O cell	BTO	BTO:0003781	Cell Culture	NSC4429	NSC4429	replicate
American Type Culture Collection	RCC 786-O cell	BTO	BTO:0003781	Cell Culture	NSC5426	NSC5426	replicate
American Type Culture Collection	RCC 786-O cell	BTO	BTO:0003781	Cell Culture	NSC5564	NSC5564	replicate
American Type Culture Collection	RCC 786-O cell	BTO	BTO:0003781	Cell Culture	NSC6137	NSC6137	replicate
American Type Culture Collection	RCC 786-O cell	BTO	BTO:0003781	Cell Culture	NSC6145	NSC6145	replicate
American Type Culture Collection	RCC 786-O cell	BTO	BTO:0003781	Cell Culture	NSC6731	NSC6731	replicate
American Type Culture Collection	RCC 786-O cell	BTO	BTO:0003781	Cell Culture	NSC6821	NSC6821	replicate
American Type Culture Collection	RCC 786-O cell	BTO	BTO:0003781	Cell Culture	NSC6844	NSC6844	replicate
American Type Culture Collection	RCC 786-O cell	BTO	BTO:0003781	Cell Culture	NSC7218	NSC7218	replicate
American Type Culture Collection	RCC 786-O cell	BTO	BTO:0003781	Cell Culture	NSC7420	NSC7420	replicate
American Type Culture Collection	RCC 786-O cell	BTO	BTO:0003781	Cell Culture	NSC7572	NSC7572	replicate
American Type Culture Collection	RCC 786-O cell	BTO	BTO:0003781	Cell Culture	NSC7745	NSC7745	replicate
American Type Culture Collection	RCC 786-O cell	BTO	BTO:0003781	Cell Culture	NSC7867	NSC7867	replicate
American Type Culture Collection	RCC 786-O cell	BTO	BTO:0003781	Cell Culture	NSC7962	NSC7962	replicate
American Type Culture Collection	RCC 786-O cell	BTO	BTO:0003781	Cell Culture	NSC8816	NSC8816	replicate
American Type Culture Collection	RCC 786-O cell	BTO	BTO:0003781	Cell Culture	NSC9782	NSC9782	replicate
American Type Culture Collection	RCC 786-O cell	BTO	BTO:0003781	Cell Culture	NSC10173	NSC10173	replicate
American Type Culture Collection	RCC 786-O cell	BTO	BTO:0003781	Cell Culture	NSC10211	NSC10211	replicate
American Type Culture Collection	RCC 786-O cell	BTO	BTO:0003781	Cell Culture	NSC10768	NSC10768	replicate
American Type Culture Collection	RCC 786-O cell	BTO	BTO:0003781	Cell Culture	NSC10865	NSC10865	replicate
American Type Culture Collection	RCC 786-O cell	BTO	BTO:0003781	Cell Culture	NSC11023	NSC11023	replicate
American Type Culture Collection	RCC 786-O cell	BTO	BTO:0003781	Cell Culture	NSC11275	NSC11275	replicate
American Type Culture Collection	RCC 786-O cell	BTO	BTO:0003781	Cell Culture	NSC11276	NSC11276	replicate
American Type Culture Collection	RCC 786-O cell	BTO	BTO:0003781	Cell Culture	NSC11296	NSC11296	replicate
American Type Culture Collection	RCC 786-O cell	BTO	BTO:0003781	Cell Culture	NSC11624	NSC11624	replicate
American Type Culture Collection	RCC 786-O cell	BTO	BTO:0003781	Cell Culture	NSC11643	NSC11643	replicate
American Type Culture Collection	RCC 786-O cell	BTO	BTO:0003781	Cell Culture	NSC11664	NSC11664	replicate
American Type Culture Collection	RCC 786-O cell	BTO	BTO:0003781	Cell Culture	NSC11912	NSC11912	replicate
American Type Culture Collection	RCC 786-O cell	BTO	BTO:0003781	Cell Culture	NSC12028	NSC12028	replicate
American Type Culture Collection	RCC 786-O cell	BTO	BTO:0003781	Cell Culture	NSC12488	NSC12488	replicate
American Type Culture Collection	RCC 786-O cell	BTO	BTO:0003781	Cell Culture	NSC12633	NSC12633	replicate
American Type Culture Collection	RCC 786-O cell	BTO	BTO:0003781	Cell Culture	NSC647136	NSC647136	replicate
American Type Culture Collection	RCC 786-O cell	BTO	BTO:0003781	Cell Culture	NSC154587	NSC154587	replicate
American Type Culture Collection	RCC 786-O cell	BTO	BTO:0003781	Cell Culture	NSC306752	NSC306752	replicate
American Type Culture Collection	RCC 786-O cell	BTO	BTO:0003781	Cell Culture	NSC403379	NSC403379	replicate
American Type Culture Collection	RCC 786-O cell	BTO	BTO:0003781	Cell Culture	NSC12644	NSC12644	replicate
American Type Culture Collection	RCC 786-O cell	BTO	BTO:0003781	Cell Culture	NSC12646	NSC12646	replicate
American Type Culture Collection	RCC 786-O cell	BTO	BTO:0003781	Cell Culture	NSC13151	NSC13151	replicate
American Type Culture Collection	RCC 786-O cell	BTO	BTO:0003781	Cell Culture	NSC13248	NSC13248	replicate
American Type Culture Collection	RCC 786-O cell	BTO	BTO:0003781	Cell Culture	NSC13345	NSC13345	replicate
American Type Culture Collection	RCC 786-O cell	BTO	BTO:0003781	Cell Culture	NSC13434	NSC13434	replicate
American Type Culture Collection	RCC 786-O cell	BTO	BTO:0003781	Cell Culture	NSC13579	NSC13579	replicate
American Type Culture Collection	RCC 786-O cell	BTO	BTO:0003781	Cell Culture	NSC13658	NSC13658	replicate
American Type Culture Collection	RCC 786-O cell	BTO	BTO:0003781	Cell Culture	NSC13785	NSC13785	replicate
American Type Culture Collection	RCC 786-O cell	BTO	BTO:0003781	Cell Culture	NSC13800	NSC13800	replicate
American Type Culture Collection	RCC 786-O cell	BTO	BTO:0003781	Cell Culture	NSC14311	NSC14311	replicate
American Type Culture Collection	RCC 786-O cell	BTO	BTO:0003781	Cell Culture	NSC14380	NSC14380	replicate
American Type Culture Collection	RCC 786-O cell	BTO	BTO:0003781	Cell Culture	NSC14396	NSC14396	replicate
American Type Culture Collection	RCC 786-O cell	BTO	BTO:0003781	Cell Culture	NSC14398	NSC14398	replicate
American Type Culture Collection	RCC 786-O cell	BTO	BTO:0003781	Cell Culture	NSC15358	NSC15358	replicate
American Type Culture Collection	RCC 786-O cell	BTO	BTO:0003781	Cell Culture	NSC15359	NSC15359	replicate
American Type Culture Collection	RCC 786-O cell	BTO	BTO:0003781	Cell Culture	NSC15784	NSC15784	replicate
American Type Culture Collection	RCC 786-O cell	BTO	BTO:0003781	Cell Culture	NSC17055	NSC17055	replicate
American Type Culture Collection	RCC 786-O cell	BTO	BTO:0003781	Cell Culture	NSC17148	NSC17148	replicate
American Type Culture Collection	RCC 786-O cell	BTO	BTO:0003781	Cell Culture	NSC17362	NSC17362	replicate
American Type Culture Collection	RCC 786-O cell	BTO	BTO:0003781	Cell Culture	NSC17507	NSC17507	replicate
American Type Culture Collection	RCC 786-O cell	BTO	BTO:0003781	Cell Culture	NSC19125	NSC19125	replicate
American Type Culture Collection	RCC 786-O cell	BTO	BTO:0003781	Cell Culture	NSC19136	NSC19136	replicate
American Type Culture Collection	RCC 786-O cell	BTO	BTO:0003781	Cell Culture	NSC19141	NSC19141	replicate
American Type Culture Collection	RCC 786-O cell	BTO	BTO:0003781	Cell Culture	NSC19824	NSC19824	replicate
American Type Culture Collection	RCC 786-O cell	BTO	BTO:0003781	Cell Culture	NSC19962	NSC19962	replicate
American Type Culture Collection	RCC 786-O cell	BTO	BTO:0003781	Cell Culture	NSC20618	NSC20618	replicate
American Type Culture Collection	RCC 786-O cell	BTO	BTO:0003781	Cell Culture	NSC20619	NSC20619	replicate
American Type Culture Collection	RCC 786-O cell	BTO	BTO:0003781	Cell Culture	NSC21333	NSC21333	replicate
American Type Culture Collection	RCC 786-O cell	BTO	BTO:0003781	Cell Culture	NSC21603	NSC21603	replicate
American Type Culture Collection	RCC 786-O cell	BTO	BTO:0003781	Cell Culture	NSC21683	NSC21683	replicate
American Type Culture Collection	RCC 786-O cell	BTO	BTO:0003781	Cell Culture	NSC21709	NSC21709	replicate
American Type Culture Collection	RCC 786-O cell	BTO	BTO:0003781	Cell Culture	NSC21710	NSC21710	replicate
American Type Culture Collection	RCC 786-O cell	BTO	BTO:0003781	Cell Culture	NSC22801	NSC22801	replicate
American Type Culture Collection	RCC 786-O cell	BTO	BTO:0003781	Cell Culture	NSC22806	NSC22806	replicate
American Type Culture Collection	RCC 786-O cell	BTO	BTO:0003781	Cell Culture	NSC22881	NSC22881	replicate
American Type Culture Collection	RCC 786-O cell	BTO	BTO:0003781	Cell Culture	NSC25678	NSC25678	replicate
American Type Culture Collection	RCC 786-O cell	BTO	BTO:0003781	Cell Culture	NSC25740	NSC25740	replicate
American Type Culture Collection	RCC 786-O cell	BTO	BTO:0003781	Cell Culture	NSC26692	NSC26692	replicate
American Type Culture Collection	RCC 786-O cell	BTO	BTO:0003781	Cell Culture	NSC28377	NSC28377	replicate
American Type Culture Collection	RCC 786-O cell	BTO	BTO:0003781	Cell Culture	NSC29073	NSC29073	replicate
American Type Culture Collection	RCC 786-O cell	BTO	BTO:0003781	Cell Culture	NSC30813	NSC30813	replicate
American Type Culture Collection	RCC 786-O cell	BTO	BTO:0003781	Cell Culture	NSC30930	NSC30930	replicate
American Type Culture Collection	RCC 786-O cell	BTO	BTO:0003781	Cell Culture	NSC31069	NSC31069	replicate
American Type Culture Collection	RCC 786-O cell	BTO	BTO:0003781	Cell Culture	NSC31698	NSC31698	replicate
American Type Culture Collection	RCC 786-O cell	BTO	BTO:0003781	Cell Culture	NSC31703	NSC31703	replicate
American Type Culture Collection	RCC 786-O cell	BTO	BTO:0003781	Cell Culture	NSC32892	NSC32892	replicate
American Type Culture Collection	RCC 786-O cell	BTO	BTO:0003781	Cell Culture	NSC33010	NSC33010	replicate
American Type Culture Collection	RCC 786-O cell	BTO	BTO:0003781	Cell Culture	NSC33173	NSC33173	replicate
American Type Culture Collection	RCC 786-O cell	BTO	BTO:0003781	Cell Culture	NSC34875	NSC34875	replicate
American Type Culture Collection	RCC 786-O cell	BTO	BTO:0003781	Cell Culture	NSC34879	NSC34879	replicate
American Type Culture Collection	RCC 786-O cell	BTO	BTO:0003781	Cell Culture	NSC34910	NSC34910	replicate
American Type Culture Collection	RCC 786-O cell	BTO	BTO:0003781	Cell Culture	NSC36586	NSC36586	replicate
American Type Culture Collection	RCC 786-O cell	BTO	BTO:0003781	Cell Culture	NSC36753	NSC36753	replicate
American Type Culture Collection	RCC 786-O cell	BTO	BTO:0003781	Cell Culture	NSC36815	NSC36815	replicate
American Type Culture Collection	RCC 786-O cell	BTO	BTO:0003781	Cell Culture	NSC37433	NSC37433	replicate
American Type Culture Collection	RCC 786-O cell	BTO	BTO:0003781	Cell Culture	NSC37612	NSC37612	replicate
American Type Culture Collection	RCC 786-O cell	BTO	BTO:0003781	Cell Culture	NSC37955	NSC37955	replicate
American Type Culture Collection	RCC 786-O cell	BTO	BTO:0003781	Cell Culture	NSC38007	NSC38007	replicate
American Type Culture Collection	RCC 786-O cell	BTO	BTO:0003781	Cell Culture	NSC38352	NSC38352	replicate
American Type Culture Collection	RCC 786-O cell	BTO	BTO:0003781	Cell Culture	NSC39047	NSC39047	replicate
American Type Culture Collection	RCC 786-O cell	BTO	BTO:0003781	Cell Culture	NSC39938	NSC39938	replicate
American Type Culture Collection	RCC 786-O cell	BTO	BTO:0003781	Cell Culture	NSC40275	NSC40275	replicate
American Type Culture Collection	RCC 786-O cell	BTO	BTO:0003781	Cell Culture	NSC40306	NSC40306	replicate
American Type Culture Collection	RCC 786-O cell	BTO	BTO:0003781	Cell Culture	NSC40749	NSC40749	replicate
American Type Culture Collection	RCC 786-O cell	BTO	BTO:0003781	Cell Culture	NSC41066	NSC41066	replicate
American Type Culture Collection	RCC 786-O cell	BTO	BTO:0003781	Cell Culture	NSC41376	NSC41376	replicate
American Type Culture Collection	RCC 786-O cell	BTO	BTO:0003781	Cell Culture	NSC41378	NSC41378	replicate
American Type Culture Collection	RCC 786-O cell	BTO	BTO:0003781	Cell Culture	NSC41649	NSC41649	replicate
American Type Culture Collection	RCC 786-O cell	BTO	BTO:0003781	Cell Culture	NSC41805	NSC41805	replicate
American Type Culture Collection	RCC 786-O cell	BTO	BTO:0003781	Cell Culture	NSC42096	NSC42096	replicate
American Type Culture Collection	RCC 786-O cell	BTO	BTO:0003781	Cell Culture	NSC42135	NSC42135	replicate
American Type Culture Collection	RCC 786-O cell	BTO	BTO:0003781	Cell Culture	NSC43308	NSC43308	replicate
American Type Culture Collection	RCC 786-O cell	BTO	BTO:0003781	Cell Culture	NSC43344	NSC43344	replicate
American Type Culture Collection	RCC 786-O cell	BTO	BTO:0003781	Cell Culture	NSC43409	NSC43409	replicate
American Type Culture Collection	RCC 786-O cell	BTO	BTO:0003781	Cell Culture	NSC44556	NSC44556	replicate
American Type Culture Collection	RCC 786-O cell	BTO	BTO:0003781	Cell Culture	NSC45086	NSC45086	replicate
American Type Culture Collection	RCC 786-O cell	BTO	BTO:0003781	Cell Culture	NSC45536	NSC45536	replicate
American Type Culture Collection	RCC 786-O cell	BTO	BTO:0003781	Cell Culture	NSC45745	NSC45745	replicate
American Type Culture Collection	RCC 786-O cell	BTO	BTO:0003781	Cell Culture	NSC45815	NSC45815	replicate
American Type Culture Collection	RCC 786-O cell	BTO	BTO:0003781	Cell Culture	NSC46212	NSC46212	replicate
American Type Culture Collection	RCC 786-O cell	BTO	BTO:0003781	Cell Culture	NSC47522	NSC47522	replicate
American Type Culture Collection	RCC 786-O cell	BTO	BTO:0003781	Cell Culture	NSC49643	NSC49643	replicate
American Type Culture Collection	RCC 786-O cell	BTO	BTO:0003781	Cell Culture	NSC49847	NSC49847	replicate
American Type Culture Collection	RCC 786-O cell	BTO	BTO:0003781	Cell Culture	NSC50199	NSC50199	replicate
American Type Culture Collection	RCC 786-O cell	BTO	BTO:0003781	Cell Culture	NSC50680	NSC50680	replicate
American Type Culture Collection	RCC 786-O cell	BTO	BTO:0003781	Cell Culture	NSC51349	NSC51349	replicate
American Type Culture Collection	RCC 786-O cell	BTO	BTO:0003781	Cell Culture	NSC51351	NSC51351	replicate
American Type Culture Collection	RCC 786-O cell	BTO	BTO:0003781	Cell Culture	NSC52241	NSC52241	replicate
American Type Culture Collection	RCC 786-O cell	BTO	BTO:0003781	Cell Culture	NSC54645	NSC54645	replicate
American Type Culture Collection	RCC 786-O cell	BTO	BTO:0003781	Cell Culture	NSC54860	NSC54860	replicate
American Type Culture Collection	RCC 786-O cell	BTO	BTO:0003781	Cell Culture	NSC55172	NSC55172	replicate
American Type Culture Collection	RCC 786-O cell	BTO	BTO:0003781	Cell Culture	NSC55453	NSC55453	replicate
American Type Culture Collection	RCC 786-O cell	BTO	BTO:0003781	Cell Culture	NSC55845	NSC55845	replicate
American Type Culture Collection	RCC 786-O cell	BTO	BTO:0003781	Cell Culture	NSC55862	NSC55862	replicate
American Type Culture Collection	RCC 786-O cell	BTO	BTO:0003781	Cell Culture	NSC58724	NSC58724	replicate
American Type Culture Collection	RCC 786-O cell	BTO	BTO:0003781	Cell Culture	NSC59430	NSC59430	replicate
American Type Culture Collection	RCC 786-O cell	BTO	BTO:0003781	Cell Culture	NSC59782	NSC59782	replicate
American Type Culture Collection	RCC 786-O cell	BTO	BTO:0003781	Cell Culture	NSC59984	NSC59984	replicate
American Type Culture Collection	RCC 786-O cell	BTO	BTO:0003781	Cell Culture	NSC60037	NSC60037	replicate
American Type Culture Collection	RCC 786-O cell	BTO	BTO:0003781	Cell Culture	NSC60303	NSC60303	replicate
American Type Culture Collection	RCC 786-O cell	BTO	BTO:0003781	Cell Culture	NSC61929	NSC61929	replicate
American Type Culture Collection	RCC 786-O cell	BTO	BTO:0003781	Cell Culture	NSC62901	NSC62901	replicate
American Type Culture Collection	RCC 786-O cell	BTO	BTO:0003781	Cell Culture	NSC63161	NSC63161	replicate
American Type Culture Collection	RCC 786-O cell	BTO	BTO:0003781	Cell Culture	NSC66020	NSC66020	replicate
American Type Culture Collection	RCC 786-O cell	BTO	BTO:0003781	Cell Culture	NSC68841	NSC68841	replicate
American Type Culture Collection	RCC 786-O cell	BTO	BTO:0003781	Cell Culture	NSC68971	NSC68971	replicate
American Type Culture Collection	RCC 786-O cell	BTO	BTO:0003781	Cell Culture	NSC70307	NSC70307	replicate
American Type Culture Collection	RCC 786-O cell	BTO	BTO:0003781	Cell Culture	NSC72947	NSC72947	replicate
American Type Culture Collection	RCC 786-O cell	BTO	BTO:0003781	Cell Culture	NSC73295	NSC73295	replicate
American Type Culture Collection	RCC 786-O cell	BTO	BTO:0003781	Cell Culture	NSC73753	NSC73753	replicate
American Type Culture Collection	RCC 786-O cell	BTO	BTO:0003781	Cell Culture	NSC76478	NSC76478	replicate
American Type Culture Collection	RCC 786-O cell	BTO	BTO:0003781	Cell Culture	NSC76549	NSC76549	replicate
American Type Culture Collection	RCC 786-O cell	BTO	BTO:0003781	Cell Culture	NSC76747	NSC76747	replicate
American Type Culture Collection	RCC 786-O cell	BTO	BTO:0003781	Cell Culture	NSC78623	NSC78623	replicate
American Type Culture Collection	RCC 786-O cell	BTO	BTO:0003781	Cell Culture	NSC78697	NSC78697	replicate
American Type Culture Collection	RCC 786-O cell	BTO	BTO:0003781	Cell Culture	NSC79887	NSC79887	replicate
American Type Culture Collection	RCC 786-O cell	BTO	BTO:0003781	Cell Culture	NSC82269	NSC82269	replicate
American Type Culture Collection	RCC 786-O cell	BTO	BTO:0003781	Cell Culture	NSC87008	NSC87008	replicate
American Type Culture Collection	RCC 786-O cell	BTO	BTO:0003781	Cell Culture	NSC87690	NSC87690	replicate
American Type Culture Collection	RCC 786-O cell	BTO	BTO:0003781	Cell Culture	NSC88324	NSC88324	replicate
American Type Culture Collection	RCC 786-O cell	BTO	BTO:0003781	Cell Culture	NSC88349	NSC88349	replicate
American Type Culture Collection	RCC 786-O cell	BTO	BTO:0003781	Cell Culture	NSC88402	NSC88402	replicate
American Type Culture Collection	RCC 786-O cell	BTO	BTO:0003781	Cell Culture	NSC88795	NSC88795	replicate
American Type Culture Collection	RCC 786-O cell	BTO	BTO:0003781	Cell Culture	NSC89349	NSC89349	replicate
American Type Culture Collection	RCC 786-O cell	BTO	BTO:0003781	Cell Culture	NSC89429	NSC89429	replicate
American Type Culture Collection	RCC 786-O cell	BTO	BTO:0003781	Cell Culture	NSC89759	NSC89759	replicate
American Type Culture Collection	RCC 786-O cell	BTO	BTO:0003781	Cell Culture	NSC92849	NSC92849	replicate
American Type Culture Collection	RCC 786-O cell	BTO	BTO:0003781	Cell Culture	NSC92937	NSC92937	replicate
American Type Culture Collection	RCC 786-O cell	BTO	BTO:0003781	Cell Culture	NSC93427	NSC93427	replicate
American Type Culture Collection	RCC 786-O cell	BTO	BTO:0003781	Cell Culture	NSC93945	NSC93945	replicate
American Type Culture Collection	RCC 786-O cell	BTO	BTO:0003781	Cell Culture	NSC95909	NSC95909	replicate
American Type Culture Collection	RCC 786-O cell	BTO	BTO:0003781	Cell Culture	NSC97865	NSC97865	replicate
American Type Culture Collection	RCC 786-O cell	BTO	BTO:0003781	Cell Culture	NSC98026	NSC98026	replicate
American Type Culture Collection	RCC 786-O cell	BTO	BTO:0003781	Cell Culture	NSC98049	NSC98049	replicate
American Type Culture Collection	RCC 786-O cell	BTO	BTO:0003781	Cell Culture	NSC98938	NSC98938	replicate
American Type Culture Collection	RCC 786-O cell	BTO	BTO:0003781	Cell Culture	NSC100058	NSC100058	replicate
American Type Culture Collection	RCC 786-O cell	BTO	BTO:0003781	Cell Culture	NSC100942	NSC100942	replicate
American Type Culture Collection	RCC 786-O cell	BTO	BTO:0003781	Cell Culture	NSC101298	NSC101298	replicate
American Type Culture Collection	RCC 786-O cell	BTO	BTO:0003781	Cell Culture	NSC101345	NSC101345	replicate
American Type Culture Collection	RCC 786-O cell	BTO	BTO:0003781	Cell Culture	NSC101679	NSC101679	replicate
American Type Culture Collection	RCC 786-O cell	BTO	BTO:0003781	Cell Culture	NSC101758	NSC101758	replicate
American Type Culture Collection	RCC 786-O cell	BTO	BTO:0003781	Cell Culture	NSC102554	NSC102554	replicate
American Type Culture Collection	RCC 786-O cell	BTO	BTO:0003781	Cell Culture	NSC103189	NSC103189	replicate
American Type Culture Collection	RCC 786-O cell	BTO	BTO:0003781	Cell Culture	NSC105432	NSC105432	replicate
American Type Culture Collection	RCC 786-O cell	BTO	BTO:0003781	Cell Culture	NSC107022	NSC107022	replicate
American Type Culture Collection	RCC 786-O cell	BTO	BTO:0003781	Cell Culture	NSC108783	NSC108783	replicate
American Type Culture Collection	RCC 786-O cell	BTO	BTO:0003781	Cell Culture	NSC109747	NSC109747	replicate
American Type Culture Collection	RCC 786-O cell	BTO	BTO:0003781	Cell Culture	NSC110899	NSC110899	replicate
American Type Culture Collection	RCC 786-O cell	BTO	BTO:0003781	Cell Culture	NSC111847	NSC111847	replicate
American Type Culture Collection	RCC 786-O cell	BTO	BTO:0003781	Cell Culture	NSC112541	NSC112541	replicate
American Type Culture Collection	RCC 786-O cell	BTO	BTO:0003781	Cell Culture	NSC112547	NSC112547	replicate
American Type Culture Collection	RCC 786-O cell	BTO	BTO:0003781	Cell Culture	NSC112965	NSC112965	replicate
American Type Culture Collection	RCC 786-O cell	BTO	BTO:0003781	Cell Culture	NSC116640	NSC116640	replicate
American Type Culture Collection	RCC 786-O cell	BTO	BTO:0003781	Cell Culture	NSC58347	NSC58347	replicate
American Type Culture Collection	RCC 786-O cell	BTO	BTO:0003781	Cell Culture	NSC53934	NSC53934	replicate
American Type Culture Collection	RCC 786-O cell	BTO	BTO:0003781	Cell Culture	NSC66122	NSC66122	replicate
American Type Culture Collection	RCC 786-O cell	BTO	BTO:0003781	Cell Culture	NSC23715	NSC23715	replicate
American Type Culture Collection	RCC 786-O cell	BTO	BTO:0003781	Cell Culture	NSC33182	NSC33182	replicate
American Type Culture Collection	RCC 786-O cell	BTO	BTO:0003781	Cell Culture	NSC116508	NSC116508	replicate
American Type Culture Collection	RCC 786-O cell	BTO	BTO:0003781	Cell Culture	NSC116644	NSC116644	replicate
American Type Culture Collection	RCC 786-O cell	BTO	BTO:0003781	Cell Culture	NSC117197	NSC117197	replicate
American Type Culture Collection	RCC 786-O cell	BTO	BTO:0003781	Cell Culture	NSC117446	NSC117446	replicate
American Type Culture Collection	RCC 786-O cell	BTO	BTO:0003781	Cell Culture	NSC117908	NSC117908	replicate
American Type Culture Collection	RCC 786-O cell	BTO	BTO:0003781	Cell Culture	NSC118628	NSC118628	replicate
American Type Culture Collection	RCC 786-O cell	BTO	BTO:0003781	Cell Culture	NSC119805	NSC119805	replicate
American Type Culture Collection	RCC 786-O cell	BTO	BTO:0003781	Cell Culture	NSC120631	NSC120631	replicate
American Type Culture Collection	RCC 786-O cell	BTO	BTO:0003781	Cell Culture	NSC120913	NSC120913	replicate
American Type Culture Collection	RCC 786-O cell	BTO	BTO:0003781	Cell Culture	NSC120961	NSC120961	replicate
American Type Culture Collection	RCC 786-O cell	BTO	BTO:0003781	Cell Culture	NSC121182	NSC121182	replicate
American Type Culture Collection	RCC 786-O cell	BTO	BTO:0003781	Cell Culture	NSC121268	NSC121268	replicate
American Type Culture Collection	RCC 786-O cell	BTO	BTO:0003781	Cell Culture	NSC122253	NSC122253	replicate
American Type Culture Collection	RCC 786-O cell	BTO	BTO:0003781	Cell Culture	NSC122385	NSC122385	replicate
American Type Culture Collection	RCC 786-O cell	BTO	BTO:0003781	Cell Culture	NSC125344	NSC125344	replicate
American Type Culture Collection	RCC 786-O cell	BTO	BTO:0003781	Cell Culture	NSC125605	NSC125605	replicate
American Type Culture Collection	RCC 786-O cell	BTO	BTO:0003781	Cell Culture	NSC127886	NSC127886	replicate
American Type Culture Collection	RCC 786-O cell	BTO	BTO:0003781	Cell Culture	NSC129220	NSC129220	replicate
American Type Culture Collection	RCC 786-O cell	BTO	BTO:0003781	Cell Culture	NSC129929	NSC129929	replicate
American Type Culture Collection	RCC 786-O cell	BTO	BTO:0003781	Cell Culture	NSC130801	NSC130801	replicate
American Type Culture Collection	RCC 786-O cell	BTO	BTO:0003781	Cell Culture	NSC130847	NSC130847	replicate
American Type Culture Collection	RCC 786-O cell	BTO	BTO:0003781	Cell Culture	NSC133002	NSC133002	replicate
American Type Culture Collection	RCC 786-O cell	BTO	BTO:0003781	Cell Culture	NSC133351	NSC133351	replicate
American Type Culture Collection	RCC 786-O cell	BTO	BTO:0003781	Cell Culture	NSC134058	NSC134058	replicate
American Type Culture Collection	RCC 786-O cell	BTO	BTO:0003781	Cell Culture	NSC134199	NSC134199	replicate
American Type Culture Collection	RCC 786-O cell	BTO	BTO:0003781	Cell Culture	NSC134674	NSC134674	replicate
American Type Culture Collection	RCC 786-O cell	BTO	BTO:0003781	Cell Culture	NSC135412	NSC135412	replicate
American Type Culture Collection	RCC 786-O cell	BTO	BTO:0003781	Cell Culture	NSC135894	NSC135894	replicate
American Type Culture Collection	RCC 786-O cell	BTO	BTO:0003781	Cell Culture	NSC137399	NSC137399	replicate
American Type Culture Collection	RCC 786-O cell	BTO	BTO:0003781	Cell Culture	NSC137577	NSC137577	replicate
American Type Culture Collection	RCC 786-O cell	BTO	BTO:0003781	Cell Culture	NSC138398	NSC138398	replicate
American Type Culture Collection	RCC 786-O cell	BTO	BTO:0003781	Cell Culture	NSC140873	NSC140873	replicate
American Type Culture Collection	RCC 786-O cell	BTO	BTO:0003781	Cell Culture	NSC140899	NSC140899	replicate
American Type Culture Collection	RCC 786-O cell	BTO	BTO:0003781	Cell Culture	NSC141538	NSC141538	replicate
American Type Culture Collection	RCC 786-O cell	BTO	BTO:0003781	Cell Culture	NSC142269	NSC142269	replicate
American Type Culture Collection	RCC 786-O cell	BTO	BTO:0003781	Cell Culture	NSC144694	NSC144694	replicate
American Type Culture Collection	RCC 786-O cell	BTO	BTO:0003781	Cell Culture	NSC147866	NSC147866	replicate
American Type Culture Collection	RCC 786-O cell	BTO	BTO:0003781	Cell Culture	NSC148832	NSC148832	replicate
American Type Culture Collection	RCC 786-O cell	BTO	BTO:0003781	Cell Culture	NSC149312	NSC149312	replicate
American Type Culture Collection	RCC 786-O cell	BTO	BTO:0003781	Cell Culture	NSC151262	NSC151262	replicate
American Type Culture Collection	RCC 786-O cell	BTO	BTO:0003781	Cell Culture	NSC153172	NSC153172	replicate
American Type Culture Collection	RCC 786-O cell	BTO	BTO:0003781	Cell Culture	NSC153792	NSC153792	replicate
American Type Culture Collection	RCC 786-O cell	BTO	BTO:0003781	Cell Culture	NSC154127	NSC154127	replicate
American Type Culture Collection	RCC 786-O cell	BTO	BTO:0003781	Cell Culture	NSC156957	NSC156957	replicate
American Type Culture Collection	RCC 786-O cell	BTO	BTO:0003781	Cell Culture	NSC157522	NSC157522	replicate
American Type Culture Collection	RCC 786-O cell	BTO	BTO:0003781	Cell Culture	NSC158549	NSC158549	replicate
American Type Culture Collection	RCC 786-O cell	BTO	BTO:0003781	Cell Culture	NSC159686	NSC159686	replicate
American Type Culture Collection	RCC 786-O cell	BTO	BTO:0003781	Cell Culture	NSC162188	NSC162188	replicate
American Type Culture Collection	RCC 786-O cell	BTO	BTO:0003781	Cell Culture	NSC163802	NSC163802	replicate
American Type Culture Collection	RCC 786-O cell	BTO	BTO:0003781	Cell Culture	NSC164464	NSC164464	replicate
American Type Culture Collection	RCC 786-O cell	BTO	BTO:0003781	Cell Culture	NSC164880	NSC164880	replicate
American Type Culture Collection	RCC 786-O cell	BTO	BTO:0003781	Cell Culture	NSC165599	NSC165599	replicate
American Type Culture Collection	RCC 786-O cell	BTO	BTO:0003781	Cell Culture	NSC165701	NSC165701	replicate
American Type Culture Collection	RCC 786-O cell	BTO	BTO:0003781	Cell Culture	NSC166596	NSC166596	replicate
American Type Culture Collection	RCC 786-O cell	BTO	BTO:0003781	Cell Culture	NSC166634	NSC166634	replicate
American Type Culture Collection	RCC 786-O cell	BTO	BTO:0003781	Cell Culture	NSC166846	NSC166846	replicate
American Type Culture Collection	RCC 786-O cell	BTO	BTO:0003781	Cell Culture	NSC168221	NSC168221	replicate
American Type Culture Collection	RCC 786-O cell	BTO	BTO:0003781	Cell Culture	NSC168225	NSC168225	replicate
American Type Culture Collection	RCC 786-O cell	BTO	BTO:0003781	Cell Culture	NSC170637	NSC170637	replicate
American Type Culture Collection	RCC 786-O cell	BTO	BTO:0003781	Cell Culture	NSC170955	NSC170955	replicate
American Type Culture Collection	RCC 786-O cell	BTO	BTO:0003781	Cell Culture	NSC174084	NSC174084	replicate
American Type Culture Collection	RCC 786-O cell	BTO	BTO:0003781	Cell Culture	NSC175743	NSC175743	replicate
American Type Culture Collection	RCC 786-O cell	BTO	BTO:0003781	Cell Culture	NSC176367	NSC176367	replicate
American Type Culture Collection	RCC 786-O cell	BTO	BTO:0003781	Cell Culture	NSC178873	NSC178873	replicate
American Type Culture Collection	RCC 786-O cell	BTO	BTO:0003781	Cell Culture	NSC179822	NSC179822	replicate
American Type Culture Collection	RCC 786-O cell	BTO	BTO:0003781	Cell Culture	NSC180964	NSC180964	replicate
American Type Culture Collection	RCC 786-O cell	BTO	BTO:0003781	Cell Culture	NSC193528	NSC193528	replicate
American Type Culture Collection	RCC 786-O cell	BTO	BTO:0003781	Cell Culture	NSC195327	NSC195327	replicate
American Type Culture Collection	RCC 786-O cell	BTO	BTO:0003781	Cell Culture	NSC197046	NSC197046	replicate
American Type Culture Collection	RCC 786-O cell	BTO	BTO:0003781	Cell Culture	NSC201634	NSC201634	replicate
American Type Culture Collection	RCC 786-O cell	BTO	BTO:0003781	Cell Culture	NSC203837	NSC203837	replicate
American Type Culture Collection	RCC 786-O cell	BTO	BTO:0003781	Cell Culture	NSC205909	NSC205909	replicate
American Type Culture Collection	RCC 786-O cell	BTO	BTO:0003781	Cell Culture	NSC205913	NSC205913	replicate
American Type Culture Collection	RCC 786-O cell	BTO	BTO:0003781	Cell Culture	NSC211336	NSC211336	replicate
American Type Culture Collection	RCC 786-O cell	BTO	BTO:0003781	Cell Culture	NSC213708	NSC213708	replicate
American Type Culture Collection	RCC 786-O cell	BTO	BTO:0003781	Cell Culture	NSC214029	NSC214029	replicate
American Type Culture Collection	RCC 786-O cell	BTO	BTO:0003781	Cell Culture	NSC215275	NSC215275	replicate
American Type Culture Collection	RCC 786-O cell	BTO	BTO:0003781	Cell Culture	NSC215585	NSC215585	replicate
American Type Culture Collection	RCC 786-O cell	BTO	BTO:0003781	Cell Culture	NSC216183	NSC216183	replicate
American Type Culture Collection	RCC 786-O cell	BTO	BTO:0003781	Cell Culture	NSC216618	NSC216618	replicate
American Type Culture Collection	RCC 786-O cell	BTO	BTO:0003781	Cell Culture	NSC236254	NSC236254	replicate
American Type Culture Collection	RCC 786-O cell	BTO	BTO:0003781	Cell Culture	NSC237530	NSC237530	replicate
American Type Culture Collection	RCC 786-O cell	BTO	BTO:0003781	Cell Culture	NSC238929	NSC238929	replicate
American Type Culture Collection	RCC 786-O cell	BTO	BTO:0003781	Cell Culture	NSC240029	NSC240029	replicate
American Type Culture Collection	RCC 786-O cell	BTO	BTO:0003781	Cell Culture	NSC241621	NSC241621	replicate
American Type Culture Collection	RCC 786-O cell	BTO	BTO:0003781	Cell Culture	NSC241998	NSC241998	replicate
American Type Culture Collection	RCC 786-O cell	BTO	BTO:0003781	Cell Culture	NSC265372	NSC265372	replicate
American Type Culture Collection	RCC 786-O cell	BTO	BTO:0003781	Cell Culture	NSC269904	NSC269904	replicate
American Type Culture Collection	RCC 786-O cell	BTO	BTO:0003781	Cell Culture	NSC276736	NSC276736	replicate
American Type Culture Collection	RCC 786-O cell	BTO	BTO:0003781	Cell Culture	NSC283845	NSC283845	replicate
American Type Culture Collection	RCC 786-O cell	BTO	BTO:0003781	Cell Culture	NSC283856	NSC283856	replicate
American Type Culture Collection	RCC 786-O cell	BTO	BTO:0003781	Cell Culture	NSC285669	NSC285669	replicate
American Type Culture Collection	RCC 786-O cell	BTO	BTO:0003781	Cell Culture	NSC288024	NSC288024	replicate
American Type Culture Collection	RCC 786-O cell	BTO	BTO:0003781	Cell Culture	NSC289748	NSC289748	replicate
American Type Culture Collection	RCC 786-O cell	BTO	BTO:0003781	Cell Culture	NSC294150	NSC294150	replicate
American Type Culture Collection	RCC 786-O cell	BTO	BTO:0003781	Cell Culture	NSC294153	NSC294153	replicate
American Type Culture Collection	RCC 786-O cell	BTO	BTO:0003781	Cell Culture	NSC294625	NSC294625	replicate
American Type Culture Collection	RCC 786-O cell	BTO	BTO:0003781	Cell Culture	NSC294747	NSC294747	replicate
American Type Culture Collection	RCC 786-O cell	BTO	BTO:0003781	Cell Culture	NSC296934	NSC296934	replicate
American Type Culture Collection	RCC 786-O cell	BTO	BTO:0003781	Cell Culture	NSC299514	NSC299514	replicate
American Type Culture Collection	RCC 786-O cell	BTO	BTO:0003781	Cell Culture	NSC299968	NSC299968	replicate
American Type Culture Collection	RCC 786-O cell	BTO	BTO:0003781	Cell Culture	NSC301167	NSC301167	replicate
American Type Culture Collection	RCC 786-O cell	BTO	BTO:0003781	Cell Culture	NSC302584	NSC302584	replicate
American Type Culture Collection	RCC 786-O cell	BTO	BTO:0003781	Cell Culture	NSC302867	NSC302867	replicate
American Type Culture Collection	RCC 786-O cell	BTO	BTO:0003781	Cell Culture	NSC303304	NSC303304	replicate
American Type Culture Collection	RCC 786-O cell	BTO	BTO:0003781	Cell Culture	NSC305329	NSC305329	replicate
American Type Culture Collection	RCC 786-O cell	BTO	BTO:0003781	Cell Culture	NSC305743	NSC305743	replicate
American Type Culture Collection	RCC 786-O cell	BTO	BTO:0003781	Cell Culture	NSC307703	NSC307703	replicate
American Type Culture Collection	RCC 786-O cell	BTO	BTO:0003781	Cell Culture	NSC308814	NSC308814	replicate
American Type Culture Collection	RCC 786-O cell	BTO	BTO:0003781	Cell Culture	NSC310113	NSC310113	replicate
American Type Culture Collection	RCC 786-O cell	BTO	BTO:0003781	Cell Culture	NSC312606	NSC312606	replicate
American Type Culture Collection	RCC 786-O cell	BTO	BTO:0003781	Cell Culture	NSC316458	NSC316458	replicate
American Type Culture Collection	RCC 786-O cell	BTO	BTO:0003781	Cell Culture	NSC318799	NSC318799	replicate
American Type Culture Collection	RCC 786-O cell	BTO	BTO:0003781	Cell Culture	NSC319029	NSC319029	replicate
American Type Culture Collection	RCC 786-O cell	BTO	BTO:0003781	Cell Culture	NSC319079	NSC319079	replicate
American Type Culture Collection	RCC 786-O cell	BTO	BTO:0003781	Cell Culture	NSC319436	NSC319436	replicate
American Type Culture Collection	RCC 786-O cell	BTO	BTO:0003781	Cell Culture	NSC319471	NSC319471	replicate
American Type Culture Collection	RCC 786-O cell	BTO	BTO:0003781	Cell Culture	NSC321792	NSC321792	replicate
American Type Culture Collection	RCC 786-O cell	BTO	BTO:0003781	Cell Culture	NSC326644	NSC326644	replicate
American Type Culture Collection	RCC 786-O cell	BTO	BTO:0003781	Cell Culture	NSC326921	NSC326921	replicate
American Type Culture Collection	RCC 786-O cell	BTO	BTO:0003781	Cell Culture	NSC327444	NSC327444	replicate
American Type Culture Collection	RCC 786-O cell	BTO	BTO:0003781	Cell Culture	NSC328130	NSC328130	replicate
American Type Culture Collection	RCC 786-O cell	BTO	BTO:0003781	Cell Culture	NSC330796	NSC330796	replicate
American Type Culture Collection	RCC 786-O cell	BTO	BTO:0003781	Cell Culture	NSC331972	NSC331972	replicate
American Type Culture Collection	RCC 786-O cell	BTO	BTO:0003781	Cell Culture	NSC332452	NSC332452	replicate
American Type Culture Collection	RCC 786-O cell	BTO	BTO:0003781	Cell Culture	NSC338564	NSC338564	replicate
American Type Culture Collection	RCC 786-O cell	BTO	BTO:0003781	Cell Culture	NSC343526	NSC343526	replicate
American Type Culture Collection	RCC 786-O cell	BTO	BTO:0003781	Cell Culture	NSC343557	NSC343557	replicate
American Type Culture Collection	RCC 786-O cell	BTO	BTO:0003781	Cell Culture	NSC348970	NSC348970	replicate
American Type Culture Collection	RCC 786-O cell	BTO	BTO:0003781	Cell Culture	NSC351674	NSC351674	replicate
American Type Culture Collection	RCC 786-O cell	BTO	BTO:0003781	Cell Culture	NSC351691	NSC351691	replicate
American Type Culture Collection	RCC 786-O cell	BTO	BTO:0003781	Cell Culture	NSC352888	NSC352888	replicate
American Type Culture Collection	RCC 786-O cell	BTO	BTO:0003781	Cell Culture	NSC358311	NSC358311	replicate
American Type Culture Collection	RCC 786-O cell	BTO	BTO:0003781	Cell Culture	NSC361570	NSC361570	replicate
American Type Culture Collection	RCC 786-O cell	BTO	BTO:0003781	Cell Culture	NSC362093	NSC362093	replicate
American Type Culture Collection	RCC 786-O cell	BTO	BTO:0003781	Cell Culture	NSC363801	NSC363801	replicate
American Type Culture Collection	RCC 786-O cell	BTO	BTO:0003781	Cell Culture	NSC364889	NSC364889	replicate
American Type Culture Collection	RCC 786-O cell	BTO	BTO:0003781	Cell Culture	NSC366086	NSC366086	replicate
American Type Culture Collection	RCC 786-O cell	BTO	BTO:0003781	Cell Culture	NSC366802	NSC366802	replicate
American Type Culture Collection	RCC 786-O cell	BTO	BTO:0003781	Cell Culture	NSC367416	NSC367416	replicate
American Type Culture Collection	RCC 786-O cell	BTO	BTO:0003781	Cell Culture	NSC367474	NSC367474	replicate
American Type Culture Collection	RCC 786-O cell	BTO	BTO:0003781	Cell Culture	NSC367480	NSC367480	replicate
American Type Culture Collection	RCC 786-O cell	BTO	BTO:0003781	Cell Culture	NSC369066	NSC369066	replicate
American Type Culture Collection	RCC 786-O cell	BTO	BTO:0003781	Cell Culture	NSC369070	NSC369070	replicate
American Type Culture Collection	RCC 786-O cell	BTO	BTO:0003781	Cell Culture	NSC370383	NSC370383	replicate
American Type Culture Collection	RCC 786-O cell	BTO	BTO:0003781	Cell Culture	NSC372769	NSC372769	replicate
American Type Culture Collection	RCC 786-O cell	BTO	BTO:0003781	Cell Culture	NSC374703	NSC374703	replicate
American Type Culture Collection	RCC 786-O cell	BTO	BTO:0003781	Cell Culture	NSC177866	NSC177866	replicate
American Type Culture Collection	RCC 786-O cell	BTO	BTO:0003781	Cell Culture	NSC299967	NSC299967	replicate
American Type Culture Collection	RCC 786-O cell	BTO	BTO:0003781	Cell Culture	NSC217306	NSC217306	replicate
American Type Culture Collection	RCC 786-O cell	BTO	BTO:0003781	Cell Culture	NSC204939	NSC204939	replicate
American Type Culture Collection	RCC 786-O cell	BTO	BTO:0003781	Cell Culture	NSC252172	NSC252172	replicate
American Type Culture Collection	RCC 786-O cell	BTO	BTO:0003781	Cell Culture	NSC280492	NSC280492	replicate
American Type Culture Collection	RCC 786-O cell	BTO	BTO:0003781	Cell Culture	NSC331977	NSC331977	replicate
American Type Culture Collection	RCC 786-O cell	BTO	BTO:0003781	Cell Culture	NSC374814	NSC374814	replicate
American Type Culture Collection	RCC 786-O cell	BTO	BTO:0003781	Cell Culture	NSC375105	NSC375105	replicate
American Type Culture Collection	RCC 786-O cell	BTO	BTO:0003781	Cell Culture	NSC378711	NSC378711	replicate
American Type Culture Collection	RCC 786-O cell	BTO	BTO:0003781	Cell Culture	NSC379468	NSC379468	replicate
American Type Culture Collection	RCC 786-O cell	BTO	BTO:0003781	Cell Culture	NSC379536	NSC379536	replicate
American Type Culture Collection	RCC 786-O cell	BTO	BTO:0003781	Cell Culture	NSC379651	NSC379651	replicate
American Type Culture Collection	RCC 786-O cell	BTO	BTO:0003781	Cell Culture	NSC380279	NSC380279	replicate
American Type Culture Collection	RCC 786-O cell	BTO	BTO:0003781	Cell Culture	NSC400770	NSC400770	replicate
American Type Culture Collection	RCC 786-O cell	BTO	BTO:0003781	Cell Culture	NSC400938	NSC400938	replicate
American Type Culture Collection	RCC 786-O cell	BTO	BTO:0003781	Cell Culture	NSC403268	NSC403268	replicate
American Type Culture Collection	RCC 786-O cell	BTO	BTO:0003781	Cell Culture	NSC408734	NSC408734	replicate
American Type Culture Collection	RCC 786-O cell	BTO	BTO:0003781	Cell Culture	NSC408860	NSC408860	replicate
American Type Culture Collection	RCC 786-O cell	BTO	BTO:0003781	Cell Culture	NSC522131	NSC522131	replicate
American Type Culture Collection	RCC 786-O cell	BTO	BTO:0003781	Cell Culture	NSC524615	NSC524615	replicate
American Type Culture Collection	RCC 786-O cell	BTO	BTO:0003781	Cell Culture	NSC525721	NSC525721	replicate
American Type Culture Collection	RCC 786-O cell	BTO	BTO:0003781	Cell Culture	NSC636718	NSC636718	replicate
American Type Culture Collection	RCC 786-O cell	BTO	BTO:0003781	Cell Culture	NSC637343	NSC637343	replicate
American Type Culture Collection	RCC 786-O cell	BTO	BTO:0003781	Cell Culture	NSC643029	NSC643029	replicate
American Type Culture Collection	RCC 786-O cell	BTO	BTO:0003781	Cell Culture	NSC653004	NSC653004	replicate
American Type Culture Collection	RCC 786-O cell	BTO	BTO:0003781	Cell Culture	NSC661221	NSC661221	replicate
American Type Culture Collection	RCC 786-O cell	BTO	BTO:0003781	Cell Culture	NSC680515	NSC680515	replicate
American Type Culture Collection	RCC 786-O cell	BTO	BTO:0003781	Cell Culture	NSC1014	NSC1014	replicate
American Type Culture Collection	RCC 786-O cell	BTO	BTO:0003781	Cell Culture	NSC3753	NSC3753	replicate
American Type Culture Collection	RCC 786-O cell	BTO	BTO:0003781	Cell Culture	NSC5476	NSC5476	replicate
American Type Culture Collection	RCC 786-O cell	BTO	BTO:0003781	Cell Culture	NSC6101	NSC6101	replicate
American Type Culture Collection	RCC 786-O cell	BTO	BTO:0003781	Cell Culture	NSC6268	NSC6268	replicate
American Type Culture Collection	RCC 786-O cell	BTO	BTO:0003781	Cell Culture	NSC7436	NSC7436	replicate
American Type Culture Collection	RCC 786-O cell	BTO	BTO:0003781	Cell Culture	NSC7578	NSC7578	replicate
American Type Culture Collection	RCC 786-O cell	BTO	BTO:0003781	Cell Culture	NSC9037	NSC9037	replicate
American Type Culture Collection	RCC 786-O cell	BTO	BTO:0003781	Cell Culture	NSC11437	NSC11437	replicate
American Type Culture Collection	RCC 786-O cell	BTO	BTO:0003781	Cell Culture	NSC12262	NSC12262	replicate
American Type Culture Collection	RCC 786-O cell	BTO	BTO:0003781	Cell Culture	NSC12544	NSC12544	replicate
American Type Culture Collection	RCC 786-O cell	BTO	BTO:0003781	Cell Culture	NSC12628	NSC12628	replicate
American Type Culture Collection	RCC 786-O cell	BTO	BTO:0003781	Cell Culture	NSC12650	NSC12650	replicate
American Type Culture Collection	RCC 786-O cell	BTO	BTO:0003781	Cell Culture	NSC13156	NSC13156	replicate
American Type Culture Collection	RCC 786-O cell	BTO	BTO:0003781	Cell Culture	NSC13176	NSC13176	replicate
American Type Culture Collection	RCC 786-O cell	BTO	BTO:0003781	Cell Culture	NSC13616	NSC13616	replicate
American Type Culture Collection	RCC 786-O cell	BTO	BTO:0003781	Cell Culture	NSC14142	NSC14142	replicate
American Type Culture Collection	RCC 786-O cell	BTO	BTO:0003781	Cell Culture	NSC14506	NSC14506	replicate
American Type Culture Collection	RCC 786-O cell	BTO	BTO:0003781	Cell Culture	NSC17128	NSC17128	replicate
American Type Culture Collection	RCC 786-O cell	BTO	BTO:0003781	Cell Culture	NSC18883	NSC18883	replicate
American Type Culture Collection	RCC 786-O cell	BTO	BTO:0003781	Cell Culture	NSC24032	NSC24032	replicate
American Type Culture Collection	RCC 786-O cell	BTO	BTO:0003781	Cell Culture	NSC24951	NSC24951	replicate
American Type Culture Collection	RCC 786-O cell	BTO	BTO:0003781	Cell Culture	NSC25435	NSC25435	replicate
American Type Culture Collection	RCC 786-O cell	BTO	BTO:0003781	Cell Culture	NSC25457	NSC25457	replicate
American Type Culture Collection	RCC 786-O cell	BTO	BTO:0003781	Cell Culture	NSC26113	NSC26113	replicate
American Type Culture Collection	RCC 786-O cell	BTO	BTO:0003781	Cell Culture	NSC26349	NSC26349	replicate
American Type Culture Collection	RCC 786-O cell	BTO	BTO:0003781	Cell Culture	NSC26980	NSC26980	replicate
American Type Culture Collection	RCC 786-O cell	BTO	BTO:0003781	Cell Culture	NSC27305	NSC27305	replicate
American Type Culture Collection	RCC 786-O cell	BTO	BTO:0003781	Cell Culture	NSC28080	NSC28080	replicate
American Type Culture Collection	RCC 786-O cell	BTO	BTO:0003781	Cell Culture	NSC30205	NSC30205	replicate
American Type Culture Collection	RCC 786-O cell	BTO	BTO:0003781	Cell Culture	NSC30260	NSC30260	replicate
American Type Culture Collection	RCC 786-O cell	BTO	BTO:0003781	Cell Culture	NSC32673	NSC32673	replicate
American Type Culture Collection	RCC 786-O cell	BTO	BTO:0003781	Cell Culture	NSC32873	NSC32873	replicate
American Type Culture Collection	RCC 786-O cell	BTO	BTO:0003781	Cell Culture	NSC33353	NSC33353	replicate
American Type Culture Collection	RCC 786-O cell	BTO	BTO:0003781	Cell Culture	NSC33478	NSC33478	replicate
American Type Culture Collection	RCC 786-O cell	BTO	BTO:0003781	Cell Culture	NSC33738	NSC33738	replicate
American Type Culture Collection	RCC 786-O cell	BTO	BTO:0003781	Cell Culture	NSC34219	NSC34219	replicate
American Type Culture Collection	RCC 786-O cell	BTO	BTO:0003781	Cell Culture	NSC35545	NSC35545	replicate
American Type Culture Collection	RCC 786-O cell	BTO	BTO:0003781	Cell Culture	NSC35582	NSC35582	replicate
American Type Culture Collection	RCC 786-O cell	BTO	BTO:0003781	Cell Culture	NSC36525	NSC36525	replicate
American Type Culture Collection	RCC 786-O cell	BTO	BTO:0003781	Cell Culture	NSC36693	NSC36693	replicate
American Type Culture Collection	RCC 786-O cell	BTO	BTO:0003781	Cell Culture	NSC36758	NSC36758	replicate
American Type Culture Collection	RCC 786-O cell	BTO	BTO:0003781	Cell Culture	NSC36923	NSC36923	replicate
American Type Culture Collection	RCC 786-O cell	BTO	BTO:0003781	Cell Culture	NSC37168	NSC37168	replicate
American Type Culture Collection	RCC 786-O cell	BTO	BTO:0003781	Cell Culture	NSC37187	NSC37187	replicate
American Type Culture Collection	RCC 786-O cell	BTO	BTO:0003781	Cell Culture	NSC39984	NSC39984	replicate
American Type Culture Collection	RCC 786-O cell	BTO	BTO:0003781	Cell Culture	NSC40269	NSC40269	replicate
American Type Culture Collection	RCC 786-O cell	BTO	BTO:0003781	Cell Culture	NSC43088	NSC43088	replicate
American Type Culture Collection	RCC 786-O cell	BTO	BTO:0003781	Cell Culture	NSC43271	NSC43271	replicate
American Type Culture Collection	RCC 786-O cell	BTO	BTO:0003781	Cell Culture	NSC43506	NSC43506	replicate
American Type Culture Collection	RCC 786-O cell	BTO	BTO:0003781	Cell Culture	NSC43998	NSC43998	replicate
American Type Culture Collection	RCC 786-O cell	BTO	BTO:0003781	Cell Culture	NSC44584	NSC44584	replicate
American Type Culture Collection	RCC 786-O cell	BTO	BTO:0003781	Cell Culture	NSC44750	NSC44750	replicate
American Type Culture Collection	RCC 786-O cell	BTO	BTO:0003781	Cell Culture	NSC45527	NSC45527	replicate
American Type Culture Collection	RCC 786-O cell	BTO	BTO:0003781	Cell Culture	NSC46213	NSC46213	replicate
American Type Culture Collection	RCC 786-O cell	BTO	BTO:0003781	Cell Culture	NSC46492	NSC46492	replicate
American Type Culture Collection	RCC 786-O cell	BTO	BTO:0003781	Cell Culture	NSC48388	NSC48388	replicate
American Type Culture Collection	RCC 786-O cell	BTO	BTO:0003781	Cell Culture	NSC48617	NSC48617	replicate
American Type Culture Collection	RCC 786-O cell	BTO	BTO:0003781	Cell Culture	NSC50648	NSC50648	replicate
American Type Culture Collection	RCC 786-O cell	BTO	BTO:0003781	Cell Culture	NSC50651	NSC50651	replicate
American Type Culture Collection	RCC 786-O cell	BTO	BTO:0003781	Cell Culture	NSC50690	NSC50690	replicate
American Type Culture Collection	RCC 786-O cell	BTO	BTO:0003781	Cell Culture	NSC51683	NSC51683	replicate
American Type Culture Collection	RCC 786-O cell	BTO	BTO:0003781	Cell Culture	NSC53874	NSC53874	replicate
American Type Culture Collection	RCC 786-O cell	BTO	BTO:0003781	Cell Culture	NSC55152	NSC55152	replicate
American Type Culture Collection	RCC 786-O cell	BTO	BTO:0003781	Cell Culture	NSC56410	NSC56410	replicate
American Type Culture Collection	RCC 786-O cell	BTO	BTO:0003781	Cell Culture	NSC60013	NSC60013	replicate
American Type Culture Collection	RCC 786-O cell	BTO	BTO:0003781	Cell Culture	NSC60183	NSC60183	replicate
American Type Culture Collection	RCC 786-O cell	BTO	BTO:0003781	Cell Culture	NSC60423	NSC60423	replicate
American Type Culture Collection	RCC 786-O cell	BTO	BTO:0003781	Cell Culture	NSC60659	NSC60659	replicate
American Type Culture Collection	RCC 786-O cell	BTO	BTO:0003781	Cell Culture	NSC61642	NSC61642	replicate
American Type Culture Collection	RCC 786-O cell	BTO	BTO:0003781	Cell Culture	NSC62375	NSC62375	replicate
American Type Culture Collection	RCC 786-O cell	BTO	BTO:0003781	Cell Culture	NSC63543	NSC63543	replicate
American Type Culture Collection	RCC 786-O cell	BTO	BTO:0003781	Cell Culture	NSC64672	NSC64672	replicate
American Type Culture Collection	RCC 786-O cell	BTO	BTO:0003781	Cell Culture	NSC64859	NSC64859	replicate
American Type Culture Collection	RCC 786-O cell	BTO	BTO:0003781	Cell Culture	NSC65689	NSC65689	replicate
American Type Culture Collection	RCC 786-O cell	BTO	BTO:0003781	Cell Culture	NSC66695	NSC66695	replicate
American Type Culture Collection	RCC 786-O cell	BTO	BTO:0003781	Cell Culture	NSC68116	NSC68116	replicate
American Type Culture Collection	RCC 786-O cell	BTO	BTO:0003781	Cell Culture	NSC69359	NSC69359	replicate
American Type Culture Collection	RCC 786-O cell	BTO	BTO:0003781	Cell Culture	NSC70413	NSC70413	replicate
American Type Culture Collection	RCC 786-O cell	BTO	BTO:0003781	Cell Culture	NSC71866	NSC71866	replicate
American Type Culture Collection	RCC 786-O cell	BTO	BTO:0003781	Cell Culture	NSC71881	NSC71881	replicate
American Type Culture Collection	RCC 786-O cell	BTO	BTO:0003781	Cell Culture	NSC73254	NSC73254	replicate
American Type Culture Collection	RCC 786-O cell	BTO	BTO:0003781	Cell Culture	NSC76988	NSC76988	replicate
American Type Culture Collection	RCC 786-O cell	BTO	BTO:0003781	Cell Culture	NSC79486	NSC79486	replicate
American Type Culture Collection	RCC 786-O cell	BTO	BTO:0003781	Cell Culture	NSC79559	NSC79559	replicate
American Type Culture Collection	RCC 786-O cell	BTO	BTO:0003781	Cell Culture	NSC81493	NSC81493	replicate
American Type Culture Collection	RCC 786-O cell	BTO	BTO:0003781	Cell Culture	NSC81750	NSC81750	replicate
American Type Culture Collection	RCC 786-O cell	BTO	BTO:0003781	Cell Culture	NSC82560	NSC82560	replicate
American Type Culture Collection	RCC 786-O cell	BTO	BTO:0003781	Cell Culture	NSC83497	NSC83497	replicate
American Type Culture Collection	RCC 786-O cell	BTO	BTO:0003781	Cell Culture	NSC86467	NSC86467	replicate
American Type Culture Collection	RCC 786-O cell	BTO	BTO:0003781	Cell Culture	NSC87010	NSC87010	replicate
American Type Culture Collection	RCC 786-O cell	BTO	BTO:0003781	Cell Culture	NSC87084	NSC87084	replicate
American Type Culture Collection	RCC 786-O cell	BTO	BTO:0003781	Cell Culture	NSC87136	NSC87136	replicate
American Type Culture Collection	RCC 786-O cell	BTO	BTO:0003781	Cell Culture	NSC87838	NSC87838	replicate
American Type Culture Collection	RCC 786-O cell	BTO	BTO:0003781	Cell Culture	NSC91378	NSC91378	replicate
American Type Culture Collection	RCC 786-O cell	BTO	BTO:0003781	Cell Culture	NSC91382	NSC91382	replicate
American Type Culture Collection	RCC 786-O cell	BTO	BTO:0003781	Cell Culture	NSC92892	NSC92892	replicate
American Type Culture Collection	RCC 786-O cell	BTO	BTO:0003781	Cell Culture	NSC93033	NSC93033	replicate
American Type Culture Collection	RCC 786-O cell	BTO	BTO:0003781	Cell Culture	NSC95204	NSC95204	replicate
American Type Culture Collection	RCC 786-O cell	BTO	BTO:0003781	Cell Culture	NSC95916	NSC95916	replicate
American Type Culture Collection	RCC 786-O cell	BTO	BTO:0003781	Cell Culture	NSC96996	NSC96996	replicate
American Type Culture Collection	RCC 786-O cell	BTO	BTO:0003781	Cell Culture	NSC99634	NSC99634	replicate
American Type Culture Collection	RCC 786-O cell	BTO	BTO:0003781	Cell Culture	NSC99657	NSC99657	replicate
American Type Culture Collection	RCC 786-O cell	BTO	BTO:0003781	Cell Culture	NSC99660	NSC99660	replicate
American Type Culture Collection	RCC 786-O cell	BTO	BTO:0003781	Cell Culture	NSC637359	NSC637359	replicate
American Type Culture Collection	RCC 786-O cell	BTO	BTO:0003781	Cell Culture	NSC16722	NSC16722	replicate
American Type Culture Collection	RCC 786-O cell	BTO	BTO:0003781	Cell Culture	NSC34865	NSC34865	replicate
American Type Culture Collection	RCC 786-O cell	BTO	BTO:0003781	Cell Culture	NSC47680	NSC47680	replicate
American Type Culture Collection	RCC 786-O cell	BTO	BTO:0003781	Cell Culture	NSC76015	NSC76015	replicate
American Type Culture Collection	RCC 786-O cell	BTO	BTO:0003781	Cell Culture	NSC636734	NSC636734	replicate
American Type Culture Collection	RCC 786-O cell	BTO	BTO:0003781	Cell Culture	NSC30622	NSC30622	replicate
American Type Culture Collection	RCC 786-O cell	BTO	BTO:0003781	Cell Culture	NSC689002	NSC689002	replicate
American Type Culture Collection	RCC 786-O cell	BTO	BTO:0003781	Cell Culture	NSC11307	NSC11307	replicate
American Type Culture Collection	RCC 786-O cell	BTO	BTO:0003781	Cell Culture	NSC70895	NSC70895	replicate
American Type Culture Collection	RCC 786-O cell	BTO	BTO:0003781	Cell Culture	NSC83961	NSC83961	replicate
American Type Culture Collection	RCC 786-O cell	BTO	BTO:0003781	Cell Culture	NSC524385	NSC524385	replicate
American Type Culture Collection	RCC 786-O cell	BTO	BTO:0003781	Cell Culture	NSC680516	NSC680516	replicate
American Type Culture Collection	RCC 786-O cell	BTO	BTO:0003781	Cell Culture	NSC3064	NSC3064	replicate
American Type Culture Collection	RCC 786-O cell	BTO	BTO:0003781	Cell Culture	NSC19123	NSC19123	replicate
American Type Culture Collection	RCC 786-O cell	BTO	BTO:0003781	Cell Culture	NSC25673	NSC25673	replicate
American Type Culture Collection	RCC 786-O cell	BTO	BTO:0003781	Cell Culture	NSC33575	NSC33575	replicate
American Type Culture Collection	RCC 786-O cell	BTO	BTO:0003781	Cell Culture	NSC80313	NSC80313	replicate
American Type Culture Collection	RCC 786-O cell	BTO	BTO:0003781	Cell Culture	NSC81856	NSC81856	replicate
American Type Culture Collection	RCC 786-O cell	BTO	BTO:0003781	Cell Culture	NSC99663	NSC99663	replicate
American Type Culture Collection	RCC 786-O cell	BTO	BTO:0003781	Cell Culture	NSC101789	NSC101789	replicate
American Type Culture Collection	RCC 786-O cell	BTO	BTO:0003781	Cell Culture	NSC105348	NSC105348	replicate
American Type Culture Collection	RCC 786-O cell	BTO	BTO:0003781	Cell Culture	NSC105781	NSC105781	replicate
American Type Culture Collection	RCC 786-O cell	BTO	BTO:0003781	Cell Culture	NSC105798	NSC105798	replicate
American Type Culture Collection	RCC 786-O cell	BTO	BTO:0003781	Cell Culture	NSC106464	NSC106464	replicate
American Type Culture Collection	RCC 786-O cell	BTO	BTO:0003781	Cell Culture	NSC110332	NSC110332	replicate
American Type Culture Collection	RCC 786-O cell	BTO	BTO:0003781	Cell Culture	NSC110562	NSC110562	replicate
American Type Culture Collection	RCC 786-O cell	BTO	BTO:0003781	Cell Culture	NSC111194	NSC111194	replicate
American Type Culture Collection	RCC 786-O cell	BTO	BTO:0003781	Cell Culture	NSC112203	NSC112203	replicate
American Type Culture Collection	RCC 786-O cell	BTO	BTO:0003781	Cell Culture	NSC114449	NSC114449	replicate
American Type Culture Collection	RCC 786-O cell	BTO	BTO:0003781	Cell Culture	NSC114997	NSC114997	replicate
American Type Culture Collection	RCC 786-O cell	BTO	BTO:0003781	Cell Culture	NSC116397	NSC116397	replicate
American Type Culture Collection	RCC 786-O cell	BTO	BTO:0003781	Cell Culture	NSC120290	NSC120290	replicate
American Type Culture Collection	RCC 786-O cell	BTO	BTO:0003781	Cell Culture	NSC120622	NSC120622	replicate
American Type Culture Collection	RCC 786-O cell	BTO	BTO:0003781	Cell Culture	NSC121908	NSC121908	replicate
American Type Culture Collection	RCC 786-O cell	BTO	BTO:0003781	Cell Culture	NSC123389	NSC123389	replicate
American Type Culture Collection	RCC 786-O cell	BTO	BTO:0003781	Cell Culture	NSC126226	NSC126226	replicate
American Type Culture Collection	RCC 786-O cell	BTO	BTO:0003781	Cell Culture	NSC129536	NSC129536	replicate
American Type Culture Collection	RCC 786-O cell	BTO	BTO:0003781	Cell Culture	NSC133075	NSC133075	replicate
American Type Culture Collection	RCC 786-O cell	BTO	BTO:0003781	Cell Culture	NSC135184	NSC135184	replicate
American Type Culture Collection	RCC 786-O cell	BTO	BTO:0003781	Cell Culture	NSC135381	NSC135381	replicate
American Type Culture Collection	RCC 786-O cell	BTO	BTO:0003781	Cell Culture	NSC137112	NSC137112	replicate
American Type Culture Collection	RCC 786-O cell	BTO	BTO:0003781	Cell Culture	NSC142277	NSC142277	replicate
American Type Culture Collection	RCC 786-O cell	BTO	BTO:0003781	Cell Culture	NSC143974	NSC143974	replicate
American Type Culture Collection	RCC 786-O cell	BTO	BTO:0003781	Cell Culture	NSC146071	NSC146071	replicate
American Type Culture Collection	RCC 786-O cell	BTO	BTO:0003781	Cell Culture	NSC146554	NSC146554	replicate
American Type Culture Collection	RCC 786-O cell	BTO	BTO:0003781	Cell Culture	NSC146769	NSC146769	replicate
American Type Culture Collection	RCC 786-O cell	BTO	BTO:0003781	Cell Culture	NSC146770	NSC146770	replicate
American Type Culture Collection	RCC 786-O cell	BTO	BTO:0003781	Cell Culture	NSC147358	NSC147358	replicate
American Type Culture Collection	RCC 786-O cell	BTO	BTO:0003781	Cell Culture	NSC149054	NSC149054	replicate
American Type Culture Collection	RCC 786-O cell	BTO	BTO:0003781	Cell Culture	NSC150432	NSC150432	replicate
American Type Culture Collection	RCC 786-O cell	BTO	BTO:0003781	Cell Culture	NSC151252	NSC151252	replicate
American Type Culture Collection	RCC 786-O cell	BTO	BTO:0003781	Cell Culture	NSC153391	NSC153391	replicate
American Type Culture Collection	RCC 786-O cell	BTO	BTO:0003781	Cell Culture	NSC154585	NSC154585	replicate
American Type Culture Collection	RCC 786-O cell	BTO	BTO:0003781	Cell Culture	NSC156563	NSC156563	replicate
American Type Culture Collection	RCC 786-O cell	BTO	BTO:0003781	Cell Culture	NSC157725	NSC157725	replicate
American Type Culture Collection	RCC 786-O cell	BTO	BTO:0003781	Cell Culture	NSC158959	NSC158959	replicate
American Type Culture Collection	RCC 786-O cell	BTO	BTO:0003781	Cell Culture	NSC159092	NSC159092	replicate
American Type Culture Collection	RCC 786-O cell	BTO	BTO:0003781	Cell Culture	NSC159398	NSC159398	replicate
American Type Culture Collection	RCC 786-O cell	BTO	BTO:0003781	Cell Culture	NSC164435	NSC164435	replicate
American Type Culture Collection	RCC 786-O cell	BTO	BTO:0003781	Cell Culture	NSC164459	NSC164459	replicate
American Type Culture Collection	RCC 786-O cell	BTO	BTO:0003781	Cell Culture	NSC165704	NSC165704	replicate
American Type Culture Collection	RCC 786-O cell	BTO	BTO:0003781	Cell Culture	NSC169409	NSC169409	replicate
American Type Culture Collection	RCC 786-O cell	BTO	BTO:0003781	Cell Culture	NSC176736	NSC176736	replicate
American Type Culture Collection	RCC 786-O cell	BTO	BTO:0003781	Cell Culture	NSC177407	NSC177407	replicate
American Type Culture Collection	RCC 786-O cell	BTO	BTO:0003781	Cell Culture	NSC186067	NSC186067	replicate
American Type Culture Collection	RCC 786-O cell	BTO	BTO:0003781	Cell Culture	NSC186194	NSC186194	replicate
American Type Culture Collection	RCC 786-O cell	BTO	BTO:0003781	Cell Culture	NSC190501	NSC190501	replicate
American Type Culture Collection	RCC 786-O cell	BTO	BTO:0003781	Cell Culture	NSC191441	NSC191441	replicate
American Type Culture Collection	RCC 786-O cell	BTO	BTO:0003781	Cell Culture	NSC194308	NSC194308	replicate
American Type Culture Collection	RCC 786-O cell	BTO	BTO:0003781	Cell Culture	NSC201659	NSC201659	replicate
American Type Culture Collection	RCC 786-O cell	BTO	BTO:0003781	Cell Culture	NSC201989	NSC201989	replicate
American Type Culture Collection	RCC 786-O cell	BTO	BTO:0003781	Cell Culture	NSC202705	NSC202705	replicate
American Type Culture Collection	RCC 786-O cell	BTO	BTO:0003781	Cell Culture	NSC205827	NSC205827	replicate
American Type Culture Collection	RCC 786-O cell	BTO	BTO:0003781	Cell Culture	NSC205832	NSC205832	replicate
American Type Culture Collection	RCC 786-O cell	BTO	BTO:0003781	Cell Culture	NSC205842	NSC205842	replicate
American Type Culture Collection	RCC 786-O cell	BTO	BTO:0003781	Cell Culture	NSC205912	NSC205912	replicate
American Type Culture Collection	RCC 786-O cell	BTO	BTO:0003781	Cell Culture	NSC209901	NSC209901	replicate
American Type Culture Collection	RCC 786-O cell	BTO	BTO:0003781	Cell Culture	NSC211340	NSC211340	replicate
American Type Culture Collection	RCC 786-O cell	BTO	BTO:0003781	Cell Culture	NSC211787	NSC211787	replicate
American Type Culture Collection	RCC 786-O cell	BTO	BTO:0003781	Cell Culture	NSC215684	NSC215684	replicate
American Type Culture Collection	RCC 786-O cell	BTO	BTO:0003781	Cell Culture	NSC215689	NSC215689	replicate
American Type Culture Collection	RCC 786-O cell	BTO	BTO:0003781	Cell Culture	NSC216607	NSC216607	replicate
American Type Culture Collection	RCC 786-O cell	BTO	BTO:0003781	Cell Culture	NSC216621	NSC216621	replicate
American Type Culture Collection	RCC 786-O cell	BTO	BTO:0003781	Cell Culture	NSC216623	NSC216623	replicate
American Type Culture Collection	RCC 786-O cell	BTO	BTO:0003781	Cell Culture	NSC217913	NSC217913	replicate
American Type Culture Collection	RCC 786-O cell	BTO	BTO:0003781	Cell Culture	NSC228137	NSC228137	replicate
American Type Culture Collection	RCC 786-O cell	BTO	BTO:0003781	Cell Culture	NSC241619	NSC241619	replicate
American Type Culture Collection	RCC 786-O cell	BTO	BTO:0003781	Cell Culture	NSC241624	NSC241624	replicate
American Type Culture Collection	RCC 786-O cell	BTO	BTO:0003781	Cell Culture	NSC244387	NSC244387	replicate
American Type Culture Collection	RCC 786-O cell	BTO	BTO:0003781	Cell Culture	NSC246999	NSC246999	replicate
American Type Culture Collection	RCC 786-O cell	BTO	BTO:0003781	Cell Culture	NSC270063	NSC270063	replicate
American Type Culture Collection	RCC 786-O cell	BTO	BTO:0003781	Cell Culture	NSC270916	NSC270916	replicate
American Type Culture Collection	RCC 786-O cell	BTO	BTO:0003781	Cell Culture	NSC281307	NSC281307	replicate
American Type Culture Collection	RCC 786-O cell	BTO	BTO:0003781	Cell Culture	NSC281383	NSC281383	replicate
American Type Culture Collection	RCC 786-O cell	BTO	BTO:0003781	Cell Culture	NSC281623	NSC281623	replicate
American Type Culture Collection	RCC 786-O cell	BTO	BTO:0003781	Cell Culture	NSC281624	NSC281624	replicate
American Type Culture Collection	RCC 786-O cell	BTO	BTO:0003781	Cell Culture	NSC282137	NSC282137	replicate
American Type Culture Collection	RCC 786-O cell	BTO	BTO:0003781	Cell Culture	NSC283849	NSC283849	replicate
American Type Culture Collection	RCC 786-O cell	BTO	BTO:0003781	Cell Culture	NSC288387	NSC288387	replicate
American Type Culture Collection	RCC 786-O cell	BTO	BTO:0003781	Cell Culture	NSC293360	NSC293360	replicate
American Type Culture Collection	RCC 786-O cell	BTO	BTO:0003781	Cell Culture	NSC294750	NSC294750	replicate
American Type Culture Collection	RCC 786-O cell	BTO	BTO:0003781	Cell Culture	NSC294756	NSC294756	replicate
American Type Culture Collection	RCC 786-O cell	BTO	BTO:0003781	Cell Culture	NSC295300	NSC295300	replicate
American Type Culture Collection	RCC 786-O cell	BTO	BTO:0003781	Cell Culture	NSC299119	NSC299119	replicate
American Type Culture Collection	RCC 786-O cell	BTO	BTO:0003781	Cell Culture	NSC300540	NSC300540	replicate
American Type Culture Collection	RCC 786-O cell	BTO	BTO:0003781	Cell Culture	NSC303294	NSC303294	replicate
American Type Culture Collection	RCC 786-O cell	BTO	BTO:0003781	Cell Culture	NSC303612	NSC303612	replicate
American Type Culture Collection	RCC 786-O cell	BTO	BTO:0003781	Cell Culture	NSC308848	NSC308848	replicate
American Type Culture Collection	RCC 786-O cell	BTO	BTO:0003781	Cell Culture	NSC308849	NSC308849	replicate
American Type Culture Collection	RCC 786-O cell	BTO	BTO:0003781	Cell Culture	NSC319012	NSC319012	replicate
American Type Culture Collection	RCC 786-O cell	BTO	BTO:0003781	Cell Culture	NSC319424	NSC319424	replicate
American Type Culture Collection	RCC 786-O cell	BTO	BTO:0003781	Cell Culture	NSC319449	NSC319449	replicate
American Type Culture Collection	RCC 786-O cell	BTO	BTO:0003781	Cell Culture	NSC321517	NSC321517	replicate
American Type Culture Collection	RCC 786-O cell	BTO	BTO:0003781	Cell Culture	NSC324623	NSC324623	replicate
American Type Culture Collection	RCC 786-O cell	BTO	BTO:0003781	Cell Culture	NSC326182	NSC326182	replicate
American Type Culture Collection	RCC 786-O cell	BTO	BTO:0003781	Cell Culture	NSC326184	NSC326184	replicate
American Type Culture Collection	RCC 786-O cell	BTO	BTO:0003781	Cell Culture	NSC326385	NSC326385	replicate
American Type Culture Collection	RCC 786-O cell	BTO	BTO:0003781	Cell Culture	NSC326422	NSC326422	replicate
American Type Culture Collection	RCC 786-O cell	BTO	BTO:0003781	Cell Culture	NSC326757	NSC326757	replicate
American Type Culture Collection	RCC 786-O cell	BTO	BTO:0003781	Cell Culture	NSC328010	NSC328010	replicate
American Type Culture Collection	RCC 786-O cell	BTO	BTO:0003781	Cell Culture	NSC328111	NSC328111	replicate
American Type Culture Collection	RCC 786-O cell	BTO	BTO:0003781	Cell Culture	NSC329052	NSC329052	replicate
American Type Culture Collection	RCC 786-O cell	BTO	BTO:0003781	Cell Culture	NSC329249	NSC329249	replicate
American Type Culture Collection	RCC 786-O cell	BTO	BTO:0003781	Cell Culture	NSC329255	NSC329255	replicate
American Type Culture Collection	RCC 786-O cell	BTO	BTO:0003781	Cell Culture	NSC330770	NSC330770	replicate
American Type Culture Collection	RCC 786-O cell	BTO	BTO:0003781	Cell Culture	NSC331968	NSC331968	replicate
American Type Culture Collection	RCC 786-O cell	BTO	BTO:0003781	Cell Culture	NSC332670	NSC332670	replicate
American Type Culture Collection	RCC 786-O cell	BTO	BTO:0003781	Cell Culture	NSC333544	NSC333544	replicate
American Type Culture Collection	RCC 786-O cell	BTO	BTO:0003781	Cell Culture	NSC335504	NSC335504	replicate
American Type Culture Collection	RCC 786-O cell	BTO	BTO:0003781	Cell Culture	NSC337726	NSC337726	replicate
American Type Culture Collection	RCC 786-O cell	BTO	BTO:0003781	Cell Culture	NSC339589	NSC339589	replicate
American Type Culture Collection	RCC 786-O cell	BTO	BTO:0003781	Cell Culture	NSC339630	NSC339630	replicate
American Type Culture Collection	RCC 786-O cell	BTO	BTO:0003781	Cell Culture	NSC341956	NSC341956	replicate
American Type Culture Collection	RCC 786-O cell	BTO	BTO:0003781	Cell Culture	NSC343549	NSC343549	replicate
American Type Culture Collection	RCC 786-O cell	BTO	BTO:0003781	Cell Culture	NSC343550	NSC343550	replicate
American Type Culture Collection	RCC 786-O cell	BTO	BTO:0003781	Cell Culture	NSC345850	NSC345850	replicate
American Type Culture Collection	RCC 786-O cell	BTO	BTO:0003781	Cell Culture	NSC346578	NSC346578	replicate
American Type Culture Collection	RCC 786-O cell	BTO	BTO:0003781	Cell Culture	NSC349156	NSC349156	replicate
American Type Culture Collection	RCC 786-O cell	BTO	BTO:0003781	Cell Culture	NSC352890	NSC352890	replicate
American Type Culture Collection	RCC 786-O cell	BTO	BTO:0003781	Cell Culture	NSC362639	NSC362639	replicate
American Type Culture Collection	RCC 786-O cell	BTO	BTO:0003781	Cell Culture	NSC366801	NSC366801	replicate
American Type Culture Collection	RCC 786-O cell	BTO	BTO:0003781	Cell Culture	NSC371765	NSC371765	replicate
American Type Culture Collection	RCC 786-O cell	BTO	BTO:0003781	Cell Culture	NSC372275	NSC372275	replicate
American Type Culture Collection	RCC 786-O cell	BTO	BTO:0003781	Cell Culture	NSC372499	NSC372499	replicate
American Type Culture Collection	RCC 786-O cell	BTO	BTO:0003781	Cell Culture	NSC372767	NSC372767	replicate
American Type Culture Collection	RCC 786-O cell	BTO	BTO:0003781	Cell Culture	NSC375981	NSC375981	replicate
American Type Culture Collection	RCC 786-O cell	BTO	BTO:0003781	Cell Culture	NSC375982	NSC375982	replicate
American Type Culture Collection	RCC 786-O cell	BTO	BTO:0003781	Cell Culture	NSC145992	NSC145992	replicate
American Type Culture Collection	RCC 786-O cell	BTO	BTO:0003781	Cell Culture	NSC201868	NSC201868	replicate
American Type Culture Collection	RCC 786-O cell	BTO	BTO:0003781	Cell Culture	NSC326375	NSC326375	replicate
American Type Culture Collection	RCC 786-O cell	BTO	BTO:0003781	Cell Culture	NSC339316	NSC339316	replicate
American Type Culture Collection	RCC 786-O cell	BTO	BTO:0003781	Cell Culture	NSC339594	NSC339594	replicate
American Type Culture Collection	RCC 786-O cell	BTO	BTO:0003781	Cell Culture	NSC252359	NSC252359	replicate
American Type Culture Collection	RCC 786-O cell	BTO	BTO:0003781	Cell Culture	NSC105827	NSC105827	replicate
American Type Culture Collection	RCC 786-O cell	BTO	BTO:0003781	Cell Culture	NSC211356	NSC211356	replicate
American Type Culture Collection	RCC 786-O cell	BTO	BTO:0003781	Cell Culture	NSC369986	NSC369986	replicate
American Type Culture Collection	RCC 786-O cell	BTO	BTO:0003781	Cell Culture	NSC372287	NSC372287	replicate
American Type Culture Collection	RCC 786-O cell	BTO	BTO:0003781	Cell Culture	NSC135168	NSC135168	replicate
American Type Culture Collection	RCC 786-O cell	BTO	BTO:0003781	Cell Culture	NSC142446	NSC142446	replicate
American Type Culture Collection	RCC 786-O cell	BTO	BTO:0003781	Cell Culture	NSC150114	NSC150114	replicate
American Type Culture Collection	RCC 786-O cell	BTO	BTO:0003781	Cell Culture	NSC197008	NSC197008	replicate
American Type Culture Collection	RCC 786-O cell	BTO	BTO:0003781	Cell Culture	NSC245091	NSC245091	replicate
American Type Culture Collection	RCC 786-O cell	BTO	BTO:0003781	Cell Culture	NSC278323	NSC278323	replicate
American Type Culture Collection	RCC 786-O cell	BTO	BTO:0003781	Cell Culture	NSC300289	NSC300289	replicate
American Type Culture Collection	RCC 786-O cell	BTO	BTO:0003781	Cell Culture	NSC112125	NSC112125	replicate
American Type Culture Collection	RCC 786-O cell	BTO	BTO:0003781	Cell Culture	NSC126347	NSC126347	replicate
American Type Culture Collection	RCC 786-O cell	BTO	BTO:0003781	Cell Culture	NSC149050	NSC149050	replicate
American Type Culture Collection	RCC 786-O cell	BTO	BTO:0003781	Cell Culture	NSC222362	NSC222362	replicate
American Type Culture Collection	RCC 786-O cell	BTO	BTO:0003781	Cell Culture	NSC321502	NSC321502	replicate
American Type Culture Collection	RCC 786-O cell	BTO	BTO:0003781	Cell Culture	NSC329250	NSC329250	replicate
American Type Culture Collection	RCC 786-O cell	BTO	BTO:0003781	Cell Culture	NSC338578	NSC338578	replicate
American Type Culture Collection	RCC 786-O cell	BTO	BTO:0003781	Cell Culture	NSC378717	NSC378717	replicate
American Type Culture Collection	RCC 786-O cell	BTO	BTO:0003781	Cell Culture	NSC379538	NSC379538	replicate
American Type Culture Collection	RCC 786-O cell	BTO	BTO:0003781	Cell Culture	NSC379697	NSC379697	replicate
American Type Culture Collection	RCC 786-O cell	BTO	BTO:0003781	Cell Culture	NSC401077	NSC401077	replicate
American Type Culture Collection	RCC 786-O cell	BTO	BTO:0003781	Cell Culture	NSC403447	NSC403447	replicate
American Type Culture Collection	RCC 786-O cell	BTO	BTO:0003781	Cell Culture	NSC623109	NSC623109	replicate
American Type Culture Collection	RCC 786-O cell	BTO	BTO:0003781	Cell Culture	NSC623638	NSC623638	replicate
American Type Culture Collection	RCC 786-O cell	BTO	BTO:0003781	Cell Culture	NSC630602	NSC630602	replicate
American Type Culture Collection	RCC 786-O cell	BTO	BTO:0003781	Cell Culture	NSC631160	NSC631160	replicate
American Type Culture Collection	RCC 786-O cell	BTO	BTO:0003781	Cell Culture	NSC632536	NSC632536	replicate
American Type Culture Collection	RCC 786-O cell	BTO	BTO:0003781	Cell Culture	NSC634396	NSC634396	replicate
American Type Culture Collection	RCC 786-O cell	BTO	BTO:0003781	Cell Culture	NSC637153	NSC637153	replicate
American Type Culture Collection	RCC 786-O cell	BTO	BTO:0003781	Cell Culture	NSC637317	NSC637317	replicate
American Type Culture Collection	RCC 786-O cell	BTO	BTO:0003781	Cell Culture	NSC637325	NSC637325	replicate
American Type Culture Collection	RCC 786-O cell	BTO	BTO:0003781	Cell Culture	NSC660151	NSC660151	replicate
American Type Culture Collection	RCC 786-O cell	BTO	BTO:0003781	Cell Culture	NSC3323	NSC3323	replicate
American Type Culture Collection	RCC 786-O cell	BTO	BTO:0003781	Cell Culture	NSC5157	NSC5157	replicate
American Type Culture Collection	RCC 786-O cell	BTO	BTO:0003781	Cell Culture	NSC5836	NSC5836	replicate
American Type Culture Collection	RCC 786-O cell	BTO	BTO:0003781	Cell Culture	NSC7419	NSC7419	replicate
American Type Culture Collection	RCC 786-O cell	BTO	BTO:0003781	Cell Culture	NSC9032	NSC9032	replicate
American Type Culture Collection	RCC 786-O cell	BTO	BTO:0003781	Cell Culture	NSC11668	NSC11668	replicate
American Type Culture Collection	RCC 786-O cell	BTO	BTO:0003781	Cell Culture	NSC11881	NSC11881	replicate
American Type Culture Collection	RCC 786-O cell	BTO	BTO:0003781	Cell Culture	NSC12666	NSC12666	replicate
American Type Culture Collection	RCC 786-O cell	BTO	BTO:0003781	Cell Culture	NSC13316	NSC13316	replicate
American Type Culture Collection	RCC 786-O cell	BTO	BTO:0003781	Cell Culture	NSC14974	NSC14974	replicate
American Type Culture Collection	RCC 786-O cell	BTO	BTO:0003781	Cell Culture	NSC16437	NSC16437	replicate
American Type Culture Collection	RCC 786-O cell	BTO	BTO:0003781	Cell Culture	NSC16736	NSC16736	replicate
American Type Culture Collection	RCC 786-O cell	BTO	BTO:0003781	Cell Culture	NSC17355	NSC17355	replicate
American Type Culture Collection	RCC 786-O cell	BTO	BTO:0003781	Cell Culture	NSC19061	NSC19061	replicate
American Type Culture Collection	RCC 786-O cell	BTO	BTO:0003781	Cell Culture	NSC20192	NSC20192	replicate
American Type Culture Collection	RCC 786-O cell	BTO	BTO:0003781	Cell Culture	NSC24113	NSC24113	replicate
American Type Culture Collection	RCC 786-O cell	BTO	BTO:0003781	Cell Culture	NSC29200	NSC29200	replicate
American Type Culture Collection	RCC 786-O cell	BTO	BTO:0003781	Cell Culture	NSC31748	NSC31748	replicate
American Type Culture Collection	RCC 786-O cell	BTO	BTO:0003781	Cell Culture	NSC34871	NSC34871	replicate
American Type Culture Collection	RCC 786-O cell	BTO	BTO:0003781	Cell Culture	NSC36317	NSC36317	replicate
American Type Culture Collection	RCC 786-O cell	BTO	BTO:0003781	Cell Culture	NSC36818	NSC36818	replicate
American Type Culture Collection	RCC 786-O cell	BTO	BTO:0003781	Cell Culture	NSC37627	NSC37627	replicate
American Type Culture Collection	RCC 786-O cell	BTO	BTO:0003781	Cell Culture	NSC46075	NSC46075	replicate
American Type Culture Collection	RCC 786-O cell	BTO	BTO:0003781	Cell Culture	NSC46385	NSC46385	replicate
American Type Culture Collection	RCC 786-O cell	BTO	BTO:0003781	Cell Culture	NSC49852	NSC49852	replicate
American Type Culture Collection	RCC 786-O cell	BTO	BTO:0003781	Cell Culture	NSC50650	NSC50650	replicate
American Type Culture Collection	RCC 786-O cell	BTO	BTO:0003781	Cell Culture	NSC50654	NSC50654	replicate
American Type Culture Collection	RCC 786-O cell	BTO	BTO:0003781	Cell Culture	NSC50688	NSC50688	replicate
American Type Culture Collection	RCC 786-O cell	BTO	BTO:0003781	Cell Culture	NSC57624	NSC57624	replicate
American Type Culture Collection	RCC 786-O cell	BTO	BTO:0003781	Cell Culture	NSC63680	NSC63680	replicate
American Type Culture Collection	RCC 786-O cell	BTO	BTO:0003781	Cell Culture	NSC65537	NSC65537	replicate
American Type Culture Collection	RCC 786-O cell	BTO	BTO:0003781	Cell Culture	NSC70799	NSC70799	replicate
American Type Culture Collection	RCC 786-O cell	BTO	BTO:0003781	Cell Culture	NSC73053	NSC73053	replicate
American Type Culture Collection	RCC 786-O cell	BTO	BTO:0003781	Cell Culture	NSC76350	NSC76350	replicate
American Type Culture Collection	RCC 786-O cell	BTO	BTO:0003781	Cell Culture	NSC78846	NSC78846	replicate
American Type Culture Collection	RCC 786-O cell	BTO	BTO:0003781	Cell Culture	NSC80137	NSC80137	replicate
American Type Culture Collection	RCC 786-O cell	BTO	BTO:0003781	Cell Culture	NSC81463	NSC81463	replicate
American Type Culture Collection	RCC 786-O cell	BTO	BTO:0003781	Cell Culture	NSC81915	NSC81915	replicate
American Type Culture Collection	RCC 786-O cell	BTO	BTO:0003781	Cell Culture	NSC84100	NSC84100	replicate
American Type Culture Collection	RCC 786-O cell	BTO	BTO:0003781	Cell Culture	NSC84126	NSC84126	replicate
American Type Culture Collection	RCC 786-O cell	BTO	BTO:0003781	Cell Culture	NSC89602	NSC89602	replicate
American Type Culture Collection	RCC 786-O cell	BTO	BTO:0003781	Cell Culture	NSC91340	NSC91340	replicate
American Type Culture Collection	RCC 786-O cell	BTO	BTO:0003781	Cell Culture	NSC91355	NSC91355	replicate
American Type Culture Collection	RCC 786-O cell	BTO	BTO:0003781	Cell Culture	NSC91356	NSC91356	replicate
American Type Culture Collection	RCC 786-O cell	BTO	BTO:0003781	Cell Culture	NSC91357	NSC91357	replicate
American Type Culture Collection	RCC 786-O cell	BTO	BTO:0003781	Cell Culture	NSC91368	NSC91368	replicate
American Type Culture Collection	RCC 786-O cell	BTO	BTO:0003781	Cell Culture	NSC91396	NSC91396	replicate
American Type Culture Collection	RCC 786-O cell	BTO	BTO:0003781	Cell Culture	NSC91397	NSC91397	replicate
American Type Culture Collection	RCC 786-O cell	BTO	BTO:0003781	Cell Culture	NSC97920	NSC97920	replicate
American Type Culture Collection	RCC 786-O cell	BTO	BTO:0003781	Cell Culture	NSC99925	NSC99925	replicate
American Type Culture Collection	RCC 786-O cell	BTO	BTO:0003781	Cell Culture	NSC100708	NSC100708	replicate
American Type Culture Collection	RCC 786-O cell	BTO	BTO:0003781	Cell Culture	NSC103331	NSC103331	replicate
American Type Culture Collection	RCC 786-O cell	BTO	BTO:0003781	Cell Culture	NSC107679	NSC107679	replicate
American Type Culture Collection	RCC 786-O cell	BTO	BTO:0003781	Cell Culture	NSC111210	NSC111210	replicate
American Type Culture Collection	RCC 786-O cell	BTO	BTO:0003781	Cell Culture	NSC114414	NSC114414	replicate
American Type Culture Collection	RCC 786-O cell	BTO	BTO:0003781	Cell Culture	NSC116709	NSC116709	replicate
American Type Culture Collection	RCC 786-O cell	BTO	BTO:0003781	Cell Culture	NSC117028	NSC117028	replicate
American Type Culture Collection	RCC 786-O cell	BTO	BTO:0003781	Cell Culture	NSC117268	NSC117268	replicate
American Type Culture Collection	RCC 786-O cell	BTO	BTO:0003781	Cell Culture	NSC117987	NSC117987	replicate
American Type Culture Collection	RCC 786-O cell	BTO	BTO:0003781	Cell Culture	NSC118818	NSC118818	replicate
American Type Culture Collection	RCC 786-O cell	BTO	BTO:0003781	Cell Culture	NSC120289	NSC120289	replicate
American Type Culture Collection	RCC 786-O cell	BTO	BTO:0003781	Cell Culture	NSC124818	NSC124818	replicate
American Type Culture Collection	RCC 786-O cell	BTO	BTO:0003781	Cell Culture	NSC126837	NSC126837	replicate
American Type Culture Collection	RCC 786-O cell	BTO	BTO:0003781	Cell Culture	NSC131467	NSC131467	replicate
American Type Culture Collection	RCC 786-O cell	BTO	BTO:0003781	Cell Culture	NSC131616	NSC131616	replicate
American Type Culture Collection	RCC 786-O cell	BTO	BTO:0003781	Cell Culture	NSC134137	NSC134137	replicate
American Type Culture Collection	RCC 786-O cell	BTO	BTO:0003781	Cell Culture	NSC139168	NSC139168	replicate
American Type Culture Collection	RCC 786-O cell	BTO	BTO:0003781	Cell Culture	NSC151721	NSC151721	replicate
American Type Culture Collection	RCC 786-O cell	BTO	BTO:0003781	Cell Culture	NSC151888	NSC151888	replicate
American Type Culture Collection	RCC 786-O cell	BTO	BTO:0003781	Cell Culture	NSC154389	NSC154389	replicate
American Type Culture Collection	RCC 786-O cell	BTO	BTO:0003781	Cell Culture	NSC156565	NSC156565	replicate
American Type Culture Collection	RCC 786-O cell	BTO	BTO:0003781	Cell Culture	NSC159566	NSC159566	replicate
American Type Culture Collection	RCC 786-O cell	BTO	BTO:0003781	Cell Culture	NSC163639	NSC163639	replicate
American Type Culture Collection	RCC 786-O cell	BTO	BTO:0003781	Cell Culture	NSC163823	NSC163823	replicate
American Type Culture Collection	RCC 786-O cell	BTO	BTO:0003781	Cell Culture	NSC164991	NSC164991	replicate
American Type Culture Collection	RCC 786-O cell	BTO	BTO:0003781	Cell Culture	NSC166637	NSC166637	replicate
American Type Culture Collection	RCC 786-O cell	BTO	BTO:0003781	Cell Culture	NSC191454	NSC191454	replicate
American Type Culture Collection	RCC 786-O cell	BTO	BTO:0003781	Cell Culture	NSC201863	NSC201863	replicate
American Type Culture Collection	RCC 786-O cell	BTO	BTO:0003781	Cell Culture	NSC204262	NSC204262	replicate
American Type Culture Collection	RCC 786-O cell	BTO	BTO:0003781	Cell Culture	NSC214009	NSC214009	replicate
American Type Culture Collection	RCC 786-O cell	BTO	BTO:0003781	Cell Culture	NSC215721	NSC215721	replicate
American Type Culture Collection	RCC 786-O cell	BTO	BTO:0003781	Cell Culture	NSC216606	NSC216606	replicate
American Type Culture Collection	RCC 786-O cell	BTO	BTO:0003781	Cell Culture	NSC217697	NSC217697	replicate
American Type Culture Collection	RCC 786-O cell	BTO	BTO:0003781	Cell Culture	NSC250429	NSC250429	replicate
American Type Culture Collection	RCC 786-O cell	BTO	BTO:0003781	Cell Culture	NSC263220	NSC263220	replicate
American Type Culture Collection	RCC 786-O cell	BTO	BTO:0003781	Cell Culture	NSC270071	NSC270071	replicate
American Type Culture Collection	RCC 786-O cell	BTO	BTO:0003781	Cell Culture	NSC271923	NSC271923	replicate
American Type Culture Collection	RCC 786-O cell	BTO	BTO:0003781	Cell Culture	NSC275266	NSC275266	replicate
American Type Culture Collection	RCC 786-O cell	BTO	BTO:0003781	Cell Culture	NSC275971	NSC275971	replicate
American Type Culture Collection	RCC 786-O cell	BTO	BTO:0003781	Cell Culture	NSC289359	NSC289359	replicate
American Type Culture Collection	RCC 786-O cell	BTO	BTO:0003781	Cell Culture	NSC292140	NSC292140	replicate
American Type Culture Collection	RCC 786-O cell	BTO	BTO:0003781	Cell Culture	NSC292923	NSC292923	replicate
American Type Culture Collection	RCC 786-O cell	BTO	BTO:0003781	Cell Culture	NSC293962	NSC293962	replicate
American Type Culture Collection	RCC 786-O cell	BTO	BTO:0003781	Cell Culture	NSC295486	NSC295486	replicate
American Type Culture Collection	RCC 786-O cell	BTO	BTO:0003781	Cell Culture	NSC298892	NSC298892	replicate
American Type Culture Collection	RCC 786-O cell	BTO	BTO:0003781	Cell Culture	NSC317605	NSC317605	replicate
American Type Culture Collection	RCC 786-O cell	BTO	BTO:0003781	Cell Culture	NSC319435	NSC319435	replicate
American Type Culture Collection	RCC 786-O cell	BTO	BTO:0003781	Cell Culture	NSC319994	NSC319994	replicate
American Type Culture Collection	RCC 786-O cell	BTO	BTO:0003781	Cell Culture	NSC320218	NSC320218	replicate
American Type Culture Collection	RCC 786-O cell	BTO	BTO:0003781	Cell Culture	NSC325014	NSC325014	replicate
American Type Culture Collection	RCC 786-O cell	BTO	BTO:0003781	Cell Culture	NSC329065	NSC329065	replicate
American Type Culture Collection	RCC 786-O cell	BTO	BTO:0003781	Cell Culture	NSC338519	NSC338519	replicate
American Type Culture Collection	RCC 786-O cell	BTO	BTO:0003781	Cell Culture	NSC339161	NSC339161	replicate
American Type Culture Collection	RCC 786-O cell	BTO	BTO:0003781	Cell Culture	NSC347463	NSC347463	replicate
American Type Culture Collection	RCC 786-O cell	BTO	BTO:0003781	Cell Culture	NSC350187	NSC350187	replicate
American Type Culture Collection	RCC 786-O cell	BTO	BTO:0003781	Cell Culture	NSC354261	NSC354261	replicate
American Type Culture Collection	RCC 786-O cell	BTO	BTO:0003781	Cell Culture	NSC359472	NSC359472	replicate
American Type Culture Collection	RCC 786-O cell	BTO	BTO:0003781	Cell Culture	NSC637578	NSC637578	replicate
American Type Culture Collection	RCC 786-O cell	BTO	BTO:0003781	Cell Culture	NSC13487	NSC13487	replicate
American Type Culture Collection	RCC 786-O cell	BTO	BTO:0003781	Cell Culture	NSC45572	NSC45572	replicate
American Type Culture Collection	RCC 786-O cell	BTO	BTO:0003781	Cell Culture	NSC56287	NSC56287	replicate
American Type Culture Collection	RCC 786-O cell	BTO	BTO:0003781	Cell Culture	NSC88600	NSC88600	replicate
American Type Culture Collection	RCC 786-O cell	BTO	BTO:0003781	Cell Culture	NSC106231	NSC106231	replicate
American Type Culture Collection	RCC 786-O cell	BTO	BTO:0003781	Cell Culture	NSC102314	NSC102314	replicate
American Type Culture Collection	RCC 786-O cell	BTO	BTO:0003781	Cell Culture	NSC116702	NSC116702	replicate
American Type Culture Collection	RCC 786-O cell	BTO	BTO:0003781	Cell Culture	NSC177862	NSC177862	replicate
American Type Culture Collection	RCC 786-O cell	BTO	BTO:0003781	Cell Culture	NSC275428	NSC275428	replicate
American Type Culture Collection	RCC 786-O cell	BTO	BTO:0003781	Cell Culture	NSC280594	NSC280594	replicate
American Type Culture Collection	RCC 786-O cell	BTO	BTO:0003781	Cell Culture	NSC321491	NSC321491	replicate
American Type Culture Collection	RCC 786-O cell	BTO	BTO:0003781	Cell Culture	NSC345845	NSC345845	replicate
American Type Culture Collection	RCC 786-O cell	BTO	BTO:0003781	Cell Culture	NSC407628	NSC407628	replicate
American Type Culture Collection	RCC 786-O cell	BTO	BTO:0003781	Cell Culture	NSC32984	NSC32984	replicate
American Type Culture Collection	RCC 786-O cell	BTO	BTO:0003781	Cell Culture	NSC54709	NSC54709	replicate
American Type Culture Collection	RCC 786-O cell	BTO	BTO:0003781	Cell Culture	NSC60785	NSC60785	replicate
American Type Culture Collection	RCC 786-O cell	BTO	BTO:0003781	Cell Culture	NSC99867	NSC99867	replicate
American Type Culture Collection	RCC 786-O cell	BTO	BTO:0003781	Cell Culture	NSC125095	NSC125095	replicate
American Type Culture Collection	RCC 786-O cell	BTO	BTO:0003781	Cell Culture	NSC338042	NSC338042	replicate
American Type Culture Collection	RCC 786-O cell	BTO	BTO:0003781	Cell Culture	NSC37219	NSC37219	replicate
American Type Culture Collection	RCC 786-O cell	BTO	BTO:0003781	Cell Culture	NSC88916	NSC88916	replicate
American Type Culture Collection	RCC 786-O cell	BTO	BTO:0003781	Cell Culture	NSC110300	NSC110300	replicate
American Type Culture Collection	RCC 786-O cell	BTO	BTO:0003781	Cell Culture	NSC142335	NSC142335	replicate
American Type Culture Collection	RCC 786-O cell	BTO	BTO:0003781	Cell Culture	NSC216633	NSC216633	replicate
American Type Culture Collection	RCC 786-O cell	BTO	BTO:0003781	Cell Culture	NSC319709	NSC319709	replicate
American Type Culture Collection	RCC 786-O cell	BTO	BTO:0003781	Cell Culture	NSC622691	NSC622691	replicate
American Type Culture Collection	RCC 786-O cell	BTO	BTO:0003781	Cell Culture	NSC680495	NSC680495	replicate
American Type Culture Collection	RCC 786-O cell	BTO	BTO:0003781	Cell Culture	NSC4292	NSC4292	replicate
American Type Culture Collection	RCC 786-O cell	BTO	BTO:0003781	Cell Culture	NSC62685	NSC62685	replicate
American Type Culture Collection	RCC 786-O cell	BTO	BTO:0003781	Cell Culture	NSC163443	NSC163443	replicate
American Type Culture Collection	RCC 786-O cell	BTO	BTO:0003781	Cell Culture	NSC327702	NSC327702	replicate
American Type Culture Collection	RCC 786-O cell	BTO	BTO:0003781	Cell Culture	NSC367306	NSC367306	replicate
American Type Culture Collection	RCC 786-O cell	BTO	BTO:0003781	Cell Culture	NSC367469	NSC367469	replicate
American Type Culture Collection	RCC 786-O cell	BTO	BTO:0003781	Cell Culture	NSC379388	NSC379388	replicate
American Type Culture Collection	RCC 786-O cell	BTO	BTO:0003781	Cell Culture	NSC379555	NSC379555	replicate
American Type Culture Collection	RCC 786-O cell	BTO	BTO:0003781	Cell Culture	NSC382035	NSC382035	replicate
American Type Culture Collection	RCC 786-O cell	BTO	BTO:0003781	Cell Culture	NSC601359	NSC601359	replicate
American Type Culture Collection	RCC 786-O cell	BTO	BTO:0003781	Cell Culture	NSC603071	NSC603071	replicate
American Type Culture Collection	RCC 786-O cell	BTO	BTO:0003781	Cell Culture	NSC607097	NSC607097	replicate
American Type Culture Collection	RCC 786-O cell	BTO	BTO:0003781	Cell Culture	NSC622689	NSC622689	replicate
American Type Culture Collection	RCC 786-O cell	BTO	BTO:0003781	Cell Culture	NSC661122	NSC661122	replicate
American Type Culture Collection	RCC 786-O cell	BTO	BTO:0003781	Cell Culture	NSC665497	NSC665497	replicate
American Type Culture Collection	RCC 786-O cell	BTO	BTO:0003781	Cell Culture	NSC670283	NSC670283	replicate
American Type Culture Collection	RCC 786-O cell	BTO	BTO:0003781	Cell Culture	NSC672865	NSC672865	replicate
American Type Culture Collection	RCC 786-O cell	BTO	BTO:0003781	Cell Culture	NSC1614	NSC1614	replicate
American Type Culture Collection	RCC 786-O cell	BTO	BTO:0003781	Cell Culture	NSC5856	NSC5856	replicate
American Type Culture Collection	RCC 786-O cell	BTO	BTO:0003781	Cell Culture	NSC12865	NSC12865	replicate
American Type Culture Collection	RCC 786-O cell	BTO	BTO:0003781	Cell Culture	NSC13294	NSC13294	replicate
American Type Culture Collection	RCC 786-O cell	BTO	BTO:0003781	Cell Culture	NSC13791	NSC13791	replicate
American Type Culture Collection	RCC 786-O cell	BTO	BTO:0003781	Cell Culture	NSC30625	NSC30625	replicate
American Type Culture Collection	RCC 786-O cell	BTO	BTO:0003781	Cell Culture	NSC41148	NSC41148	replicate
American Type Culture Collection	RCC 786-O cell	BTO	BTO:0003781	Cell Culture	NSC42199	NSC42199	replicate
American Type Culture Collection	RCC 786-O cell	BTO	BTO:0003781	Cell Culture	NSC53275	NSC53275	replicate
American Type Culture Collection	RCC 786-O cell	BTO	BTO:0003781	Cell Culture	NSC57608	NSC57608	replicate
American Type Culture Collection	RCC 786-O cell	BTO	BTO:0003781	Cell Culture	NSC58904	NSC58904	replicate
American Type Culture Collection	RCC 786-O cell	BTO	BTO:0003781	Cell Culture	NSC59620	NSC59620	replicate
American Type Culture Collection	RCC 786-O cell	BTO	BTO:0003781	Cell Culture	NSC70933	NSC70933	replicate
American Type Culture Collection	RCC 786-O cell	BTO	BTO:0003781	Cell Culture	NSC85433	NSC85433	replicate
American Type Culture Collection	RCC 786-O cell	BTO	BTO:0003781	Cell Culture	NSC89201	NSC89201	replicate
American Type Culture Collection	RCC 786-O cell	BTO	BTO:0003781	Cell Culture	NSC89821	NSC89821	replicate
American Type Culture Collection	RCC 786-O cell	BTO	BTO:0003781	Cell Culture	NSC105584	NSC105584	replicate
American Type Culture Collection	RCC 786-O cell	BTO	BTO:0003781	Cell Culture	NSC107582	NSC107582	replicate
American Type Culture Collection	RCC 786-O cell	BTO	BTO:0003781	Cell Culture	NSC107677	NSC107677	replicate
American Type Culture Collection	RCC 786-O cell	BTO	BTO:0003781	Cell Culture	NSC107701	NSC107701	replicate
American Type Culture Collection	RCC 786-O cell	BTO	BTO:0003781	Cell Culture	NSC123418	NSC123418	replicate
American Type Culture Collection	RCC 786-O cell	BTO	BTO:0003781	Cell Culture	NSC123527	NSC123527	replicate
American Type Culture Collection	RCC 786-O cell	BTO	BTO:0003781	Cell Culture	NSC127133	NSC127133	replicate
American Type Culture Collection	RCC 786-O cell	BTO	BTO:0003781	Cell Culture	NSC128606	NSC128606	replicate
American Type Culture Collection	RCC 786-O cell	BTO	BTO:0003781	Cell Culture	NSC136513	NSC136513	replicate
American Type Culture Collection	RCC 786-O cell	BTO	BTO:0003781	Cell Culture	NSC156516	NSC156516	replicate
American Type Culture Collection	RCC 786-O cell	BTO	BTO:0003781	Cell Culture	NSC164676	NSC164676	replicate
American Type Culture Collection	RCC 786-O cell	BTO	BTO:0003781	Cell Culture	NSC172255	NSC172255	replicate
American Type Culture Collection	RCC 786-O cell	BTO	BTO:0003781	Cell Culture	NSC201631	NSC201631	replicate
American Type Culture Collection	RCC 786-O cell	BTO	BTO:0003781	Cell Culture	NSC204232	NSC204232	replicate
American Type Culture Collection	RCC 786-O cell	BTO	BTO:0003781	Cell Culture	NSC215718	NSC215718	replicate
American Type Culture Collection	RCC 786-O cell	BTO	BTO:0003781	Cell Culture	NSC221019	NSC221019	replicate
American Type Culture Collection	RCC 786-O cell	BTO	BTO:0003781	Cell Culture	NSC234348	NSC234348	replicate
American Type Culture Collection	RCC 786-O cell	BTO	BTO:0003781	Cell Culture	NSC280058	NSC280058	replicate
American Type Culture Collection	RCC 786-O cell	BTO	BTO:0003781	Cell Culture	NSC290311	NSC290311	replicate
American Type Culture Collection	RCC 786-O cell	BTO	BTO:0003781	Cell Culture	NSC295358	NSC295358	replicate
American Type Culture Collection	RCC 786-O cell	BTO	BTO:0003781	Cell Culture	NSC305798	NSC305798	replicate
American Type Culture Collection	RCC 786-O cell	BTO	BTO:0003781	Cell Culture	NSC309874	NSC309874	replicate
American Type Culture Collection	RCC 786-O cell	BTO	BTO:0003781	Cell Culture	NSC309892	NSC309892	replicate
American Type Culture Collection	RCC 786-O cell	BTO	BTO:0003781	Cell Culture	NSC311153	NSC311153	replicate
American Type Culture Collection	RCC 786-O cell	BTO	BTO:0003781	Cell Culture	NSC321496	NSC321496	replicate
American Type Culture Collection	RCC 786-O cell	BTO	BTO:0003781	Cell Culture	NSC328087	NSC328087	replicate
American Type Culture Collection	RCC 786-O cell	BTO	BTO:0003781	Cell Culture	NSC328403	NSC328403	replicate
American Type Culture Collection	RCC 786-O cell	BTO	BTO:0003781	Cell Culture	NSC335506	NSC335506	replicate
American Type Culture Collection	RCC 786-O cell	BTO	BTO:0003781	Cell Culture	NSC337832	NSC337832	replicate
American Type Culture Collection	RCC 786-O cell	BTO	BTO:0003781	Cell Culture	NSC373600	NSC373600	replicate
American Type Culture Collection	RCC 786-O cell	BTO	BTO:0003781	Cell Culture	NSC376254	NSC376254	replicate
American Type Culture Collection	RCC 786-O cell	BTO	BTO:0003781	Cell Culture	NSC379099	NSC379099	replicate
American Type Culture Collection	RCC 786-O cell	BTO	BTO:0003781	Cell Culture	NSC15910	NSC15910	replicate
American Type Culture Collection	RCC 786-O cell	BTO	BTO:0003781	Cell Culture	NSC19803	NSC19803	replicate
American Type Culture Collection	RCC 786-O cell	BTO	BTO:0003781	Cell Culture	NSC36508	NSC36508	replicate
American Type Culture Collection	RCC 786-O cell	BTO	BTO:0003781	Cell Culture	NSC37553	NSC37553	replicate
American Type Culture Collection	RCC 786-O cell	BTO	BTO:0003781	Cell Culture	NSC37641	NSC37641	replicate
American Type Culture Collection	RCC 786-O cell	BTO	BTO:0003781	Cell Culture	NSC41400	NSC41400	replicate
American Type Culture Collection	RCC 786-O cell	BTO	BTO:0003781	Cell Culture	NSC55691	NSC55691	replicate
American Type Culture Collection	RCC 786-O cell	BTO	BTO:0003781	Cell Culture	NSC64876	NSC64876	replicate
American Type Culture Collection	RCC 786-O cell	BTO	BTO:0003781	Cell Culture	NSC67436	NSC67436	replicate
American Type Culture Collection	RCC 786-O cell	BTO	BTO:0003781	Cell Culture	NSC70931	NSC70931	replicate
American Type Culture Collection	RCC 786-O cell	BTO	BTO:0003781	Cell Culture	NSC73735	NSC73735	replicate
American Type Culture Collection	RCC 786-O cell	BTO	BTO:0003781	Cell Culture	NSC80997	NSC80997	replicate
American Type Culture Collection	RCC 786-O cell	BTO	BTO:0003781	Cell Culture	NSC103520	NSC103520	replicate
American Type Culture Collection	RCC 786-O cell	BTO	BTO:0003781	Cell Culture	NSC107522	NSC107522	replicate
American Type Culture Collection	RCC 786-O cell	BTO	BTO:0003781	Cell Culture	NSC146771	NSC146771	replicate
American Type Culture Collection	RCC 786-O cell	BTO	BTO:0003781	Cell Culture	NSC166375	NSC166375	replicate
American Type Culture Collection	RCC 786-O cell	BTO	BTO:0003781	Cell Culture	NSC168184	NSC168184	replicate
American Type Culture Collection	RCC 786-O cell	BTO	BTO:0003781	Cell Culture	NSC196515	NSC196515	replicate
American Type Culture Collection	RCC 786-O cell	BTO	BTO:0003781	Cell Culture	NSC211490	NSC211490	replicate
American Type Culture Collection	RCC 786-O cell	BTO	BTO:0003781	Cell Culture	NSC277184	NSC277184	replicate
American Type Culture Collection	RCC 786-O cell	BTO	BTO:0003781	Cell Culture	NSC281816	NSC281816	replicate
American Type Culture Collection	RCC 786-O cell	BTO	BTO:0003781	Cell Culture	NSC292253	NSC292253	replicate
American Type Culture Collection	RCC 786-O cell	BTO	BTO:0003781	Cell Culture	NSC319990	NSC319990	replicate
American Type Culture Collection	RCC 786-O cell	BTO	BTO:0003781	Cell Culture	NSC322661	NSC322661	replicate
American Type Culture Collection	RCC 786-O cell	BTO	BTO:0003781	Cell Culture	NSC335979	NSC335979	replicate
American Type Culture Collection	RCC 786-O cell	BTO	BTO:0003781	Cell Culture	NSC342459	NSC342459	replicate
American Type Culture Collection	RCC 786-O cell	BTO	BTO:0003781	Cell Culture	NSC343256	NSC343256	replicate
American Type Culture Collection	RCC 786-O cell	BTO	BTO:0003781	Cell Culture	NSC371178	NSC371178	replicate
American Type Culture Collection	RCC 786-O cell	BTO	BTO:0003781	Cell Culture	NSC379696	NSC379696	replicate
American Type Culture Collection	RCC 786-O cell	BTO	BTO:0003781	Cell Culture	NSC31762	NSC31762	replicate
American Type Culture Collection	RCC 786-O cell	BTO	BTO:0003781	Cell Culture	NSC45383	NSC45383	replicate
American Type Culture Collection	RCC 786-O cell	BTO	BTO:0003781	Cell Culture	NSC45384	NSC45384	replicate
American Type Culture Collection	RCC 786-O cell	BTO	BTO:0003781	Cell Culture	NSC61610	NSC61610	replicate
American Type Culture Collection	RCC 786-O cell	BTO	BTO:0003781	Cell Culture	NSC80731	NSC80731	replicate
American Type Culture Collection	RCC 786-O cell	BTO	BTO:0003781	Cell Culture	NSC80735	NSC80735	replicate
American Type Culture Collection	RCC 786-O cell	BTO	BTO:0003781	Cell Culture	NSC83950	NSC83950	replicate
American Type Culture Collection	RCC 786-O cell	BTO	BTO:0003781	Cell Culture	NSC91529	NSC91529	replicate
American Type Culture Collection	RCC 786-O cell	BTO	BTO:0003781	Cell Culture	NSC133071	NSC133071	replicate
American Type Culture Collection	RCC 786-O cell	BTO	BTO:0003781	Cell Culture	NSC139105	NSC139105	replicate
American Type Culture Collection	RCC 786-O cell	BTO	BTO:0003781	Cell Culture	NSC202386	NSC202386	replicate
American Type Culture Collection	RCC 786-O cell	BTO	BTO:0003781	Cell Culture	NSC260594	NSC260594	replicate
American Type Culture Collection	RCC 786-O cell	BTO	BTO:0003781	Cell Culture	NSC354844	NSC354844	replicate
American Type Culture Collection	RCC 786-O cell	BTO	BTO:0003781	Cell Culture	NSC654260	NSC654260	replicate
American Type Culture Collection	RCC 786-O cell	BTO	BTO:0003781	Cell Culture	NSC143491	NSC143491	replicate
American Type Culture Collection	RCC 786-O cell	BTO	BTO:0003781	Cell Culture	NSC177365	NSC177365	replicate
American Type Culture Collection	RCC 786-O cell	BTO	BTO:0003781	Cell Culture	NSC268251	NSC268251	replicate
American Type Culture Collection	RCC 786-O cell	BTO	BTO:0003781	Cell Culture	NSC330500	NSC330500	replicate
American Type Culture Collection	RCC 786-O cell	BTO	BTO:0003781	Cell Culture	NSC7524	NSC7524	replicate
American Type Culture Collection	RCC 786-O cell	BTO	BTO:0003781	Cell Culture	NSC122819	NSC122819	replicate
American Type Culture Collection	RCC 786-O cell	BTO	BTO:0003781	Cell Culture	NSC227186	NSC227186	replicate
American Type Culture Collection	RCC 786-O cell	BTO	BTO:0003781	Cell Culture	NSC19990	NSC19990	replicate
American Type Culture Collection	RCC 786-O cell	BTO	BTO:0003781	Cell Culture	NSC605333	NSC605333	replicate
American Type Culture Collection	RCC 786-O cell	BTO	BTO:0003781	Cell Culture	NSC622175	NSC622175	replicate
American Type Culture Collection	RCC 786-O cell	BTO	BTO:0003781	Cell Culture	NSC636717	NSC636717	replicate
American Type Culture Collection	RCC 786-O cell	BTO	BTO:0003781	Cell Culture	NSC637290	NSC637290	replicate
American Type Culture Collection	RCC 786-O cell	BTO	BTO:0003781	Cell Culture	NSC638080	NSC638080	replicate
American Type Culture Collection	RCC 786-O cell	BTO	BTO:0003781	Cell Culture	NSC638134	NSC638134	replicate
American Type Culture Collection	RCC 786-O cell	BTO	BTO:0003781	Cell Culture	NSC643150	NSC643150	replicate
American Type Culture Collection	RCC 786-O cell	BTO	BTO:0003781	Cell Culture	NSC5053	NSC5053	replicate
American Type Culture Collection	RCC 786-O cell	BTO	BTO:0003781	Cell Culture	NSC645033	NSC645033	replicate
American Type Culture Collection	RCC 786-O cell	BTO	BTO:0003781	Cell Culture	NSC13051	NSC13051	replicate
American Type Culture Collection	RCC 786-O cell	BTO	BTO:0003781	Cell Culture	NSC109128	NSC109128	replicate
American Type Culture Collection	RCC 786-O cell	BTO	BTO:0003781	Cell Culture	NSC163910	NSC163910	replicate
American Type Culture Collection	RCC 786-O cell	BTO	BTO:0003781	Cell Culture	NSC378719	NSC378719	replicate
American Type Culture Collection	RCC 786-O cell	BTO	BTO:0003781	Cell Culture	NSC30663	NSC30663	replicate
American Type Culture Collection	RCC 786-O cell	BTO	BTO:0003781	Cell Culture	NSC222365	NSC222365	replicate
American Type Culture Collection	RCC 786-O cell	BTO	BTO:0003781	Cell Culture	NSC158413	NSC158413	replicate
American Type Culture Collection	RCC 786-O cell	BTO	BTO:0003781	Cell Culture	NSC203912	NSC203912	replicate
American Type Culture Collection	RCC 786-O cell	BTO	BTO:0003781	Cell Culture	NSC341196	NSC341196	replicate
American Type Culture Collection	RCC 786-O cell	BTO	BTO:0003781	Cell Culture	NSC19970	NSC19970	replicate
American Type Culture Collection	RCC 786-O cell	BTO	BTO:0003781	Cell Culture	NSC96021	NSC96021	replicate
American Type Culture Collection	RCC 786-O cell	BTO	BTO:0003781	Cell Culture	NSC3391	NSC3391	replicate
American Type Culture Collection	RCC 786-O cell	BTO	BTO:0003781	Cell Culture	NSC166259	NSC166259	replicate
American Type Culture Collection	RCC 786-O cell	BTO	BTO:0003781	Cell Culture	NSC168027	NSC168027	replicate
American Type Culture Collection	RCC 786-O cell	BTO	BTO:0003781	Cell Culture	NSC146557	NSC146557	replicate
American Type Culture Collection	RCC 786-O cell	BTO	BTO:0003781	Cell Culture	NSC159242	NSC159242	replicate
American Type Culture Collection	RCC 786-O cell	BTO	BTO:0003781	Cell Culture	NSC310325	NSC310325	replicate
American Type Culture Collection	RCC 786-O cell	BTO	BTO:0003781	Cell Culture	NSC308835	NSC308835	replicate
American Type Culture Collection	RCC 786-O cell	BTO	BTO:0003781	Cell Culture	NSC380802	NSC380802	replicate
American Type Culture Collection	RCC 786-O cell	BTO	BTO:0003781	Cell Culture	NSC121868	NSC121868	replicate
American Type Culture Collection	RCC 786-O cell	BTO	BTO:0003781	Cell Culture	NSC143241	NSC143241	replicate
American Type Culture Collection	RCC 786-O cell	BTO	BTO:0003781	Cell Culture	NSC638432	NSC638432	replicate
American Type Culture Collection	RCC 786-O cell	BTO	BTO:0003781	Cell Culture	NSC11667	NSC11667	replicate
American Type Culture Collection	RCC 786-O cell	BTO	BTO:0003781	Cell Culture	NSC60339	NSC60339	replicate
American Type Culture Collection	RCC 786-O cell	BTO	BTO:0003781	Cell Culture	NSC639174	NSC639174	replicate
American Type Culture Collection	RCC 786-O cell	BTO	BTO:0003781	Cell Culture	DMSO	DMSO	replicate
Empty cell culture plate well				Cell Culture	Empty		replicate
