# Supplementary material for: High content screen for identifying small-molecule LC3B-localization modulators in a renal cancer cell line
Source: Sci Data. 2018 Jun 26;5:180116. doi: 10.1038/sdata.2018.116 (PMC6018519; doi:10.1038/sdata.2018.116)
Supplement: Supplementary file 1 [file sdata2018116-isa1.zip › a_assay_primary.txt]

Sample Name	Protocol REF	Protocol REF	Protocol REF	Assay Name	Raw Data File	Comment[Data Repository]	Comment[Data Record Accession]	Comment[Data Record URI]	Protocol REF	Derived Data File	Comment[Data Repository]	Comment[Data Record Accession]	Comment[Data Record URI]	Factor Value[replicate]
NSC54260	High Content Chemical Screening Assay	Immunofluorescence staining	Microscopy	NSC54260_rep1_plate_ct114_well_H2_field_1	Images_M1_02/CT114xy01c1.tif__xy1_1.tif	figshare	doi:10.6084/m9.figshare.c.3808666	https://doi.org/10.6084/m9.figshare.c.3808666	Image Analysis	Final_Dataset_Combined_v04.xlsx	figshare	doi:10.6084/m9.figshare.c.3808666	https://doi.org/10.6084/m9.figshare.c.3808666	1
NSC54260	High Content Chemical Screening Assay	Immunofluorescence staining	Microscopy	NSC54260_rep1_plate_ct114_well_H2_field_2	Images_M1_02/CT114xy01c1.tif__xy1_2.tif	figshare	doi:10.6084/m9.figshare.c.3808666	https://doi.org/10.6084/m9.figshare.c.3808666	Image Analysis	Final_Dataset_Combined_v04.xlsx	figshare	doi:10.6084/m9.figshare.c.3808666	https://doi.org/10.6084/m9.figshare.c.3808666	1
NSC54260	High Content Chemical Screening Assay	Immunofluorescence staining	Microscopy	NSC54260_rep1_plate_ct114_well_H2_field_3	Images_M1_02/CT114xy01c1.tif__xy2_1.tif	figshare	doi:10.6084/m9.figshare.c.3808666	https://doi.org/10.6084/m9.figshare.c.3808666	Image Analysis	Final_Dataset_Combined_v04.xlsx	figshare	doi:10.6084/m9.figshare.c.3808666	https://doi.org/10.6084/m9.figshare.c.3808666	1
NSC54260	High Content Chemical Screening Assay	Immunofluorescence staining	Microscopy	NSC54260_rep1_plate_ct114_well_H2_field_4	Images_M1_02/CT114xy01c1.tif__xy2_2.tif	figshare	doi:10.6084/m9.figshare.c.3808666	https://doi.org/10.6084/m9.figshare.c.3808666	Image Analysis	Final_Dataset_Combined_v04.xlsx	figshare	doi:10.6084/m9.figshare.c.3808666	https://doi.org/10.6084/m9.figshare.c.3808666	1
NSC51787	High Content Chemical Screening Assay	Immunofluorescence staining	Microscopy	NSC51787_rep1_plate_ct114_well_G2_field_1	Images_M1_02/CT114xy02c1.tif__xy1_1.tif	figshare	doi:10.6084/m9.figshare.c.3808666	https://doi.org/10.6084/m9.figshare.c.3808666	Image Analysis	Final_Dataset_Combined_v04.xlsx	figshare	doi:10.6084/m9.figshare.c.3808666	https://doi.org/10.6084/m9.figshare.c.3808666	1
NSC51787	High Content Chemical Screening Assay	Immunofluorescence staining	Microscopy	NSC51787_rep1_plate_ct114_well_G2_field_2	Images_M1_02/CT114xy02c1.tif__xy1_2.tif	figshare	doi:10.6084/m9.figshare.c.3808666	https://doi.org/10.6084/m9.figshare.c.3808666	Image Analysis	Final_Dataset_Combined_v04.xlsx	figshare	doi:10.6084/m9.figshare.c.3808666	https://doi.org/10.6084/m9.figshare.c.3808666	1
NSC51787	High Content Chemical Screening Assay	Immunofluorescence staining	Microscopy	NSC51787_rep1_plate_ct114_well_G2_field_3	Images_M1_02/CT114xy02c1.tif__xy2_1.tif	figshare	doi:10.6084/m9.figshare.c.3808666	https://doi.org/10.6084/m9.figshare.c.3808666	Image Analysis	Final_Dataset_Combined_v04.xlsx	figshare	doi:10.6084/m9.figshare.c.3808666	https://doi.org/10.6084/m9.figshare.c.3808666	1
NSC51787	High Content Chemical Screening Assay	Immunofluorescence staining	Microscopy	NSC51787_rep1_plate_ct114_well_G2_field_4	Images_M1_02/CT114xy02c1.tif__xy2_2.tif	figshare	doi:10.6084/m9.figshare.c.3808666	https://doi.org/10.6084/m9.figshare.c.3808666	Image Analysis	Final_Dataset_Combined_v04.xlsx	figshare	doi:10.6084/m9.figshare.c.3808666	https://doi.org/10.6084/m9.figshare.c.3808666	1
NSC48231	High Content Chemical Screening Assay	Immunofluorescence staining	Microscopy	NSC48231_rep1_plate_ct114_well_F2_field_1	Images_M1_02/CT114xy03c1.tif__xy1_1.tif	figshare	doi:10.6084/m9.figshare.c.3808666	https://doi.org/10.6084/m9.figshare.c.3808666	Image Analysis	Final_Dataset_Combined_v04.xlsx	figshare	doi:10.6084/m9.figshare.c.3808666	https://doi.org/10.6084/m9.figshare.c.3808666	1
NSC48231	High Content Chemical Screening Assay	Immunofluorescence staining	Microscopy	NSC48231_rep1_plate_ct114_well_F2_field_2	Images_M1_02/CT114xy03c1.tif__xy1_2.tif	figshare	doi:10.6084/m9.figshare.c.3808666	https://doi.org/10.6084/m9.figshare.c.3808666	Image Analysis	Final_Dataset_Combined_v04.xlsx	figshare	doi:10.6084/m9.figshare.c.3808666	https://doi.org/10.6084/m9.figshare.c.3808666	1
NSC48231	High Content Chemical Screening Assay	Immunofluorescence staining	Microscopy	NSC48231_rep1_plate_ct114_well_F2_field_3	Images_M1_02/CT114xy03c1.tif__xy2_1.tif	figshare	doi:10.6084/m9.figshare.c.3808666	https://doi.org/10.6084/m9.figshare.c.3808666	Image Analysis	Final_Dataset_Combined_v04.xlsx	figshare	doi:10.6084/m9.figshare.c.3808666	https://doi.org/10.6084/m9.figshare.c.3808666	1
NSC48231	High Content Chemical Screening Assay	Immunofluorescence staining	Microscopy	NSC48231_rep1_plate_ct114_well_F2_field_4	Images_M1_02/CT114xy03c1.tif__xy2_2.tif	figshare	doi:10.6084/m9.figshare.c.3808666	https://doi.org/10.6084/m9.figshare.c.3808666	Image Analysis	Final_Dataset_Combined_v04.xlsx	figshare	doi:10.6084/m9.figshare.c.3808666	https://doi.org/10.6084/m9.figshare.c.3808666	1
NSC47881	High Content Chemical Screening Assay	Immunofluorescence staining	Microscopy	NSC47881_rep1_plate_ct114_well_E2_field_1	Images_M1_02/CT114xy04c1.tif__xy1_1.tif	figshare	doi:10.6084/m9.figshare.c.3808666	https://doi.org/10.6084/m9.figshare.c.3808666	Image Analysis	Final_Dataset_Combined_v04.xlsx	figshare	doi:10.6084/m9.figshare.c.3808666	https://doi.org/10.6084/m9.figshare.c.3808666	1
NSC47881	High Content Chemical Screening Assay	Immunofluorescence staining	Microscopy	NSC47881_rep1_plate_ct114_well_E2_field_2	Images_M1_02/CT114xy04c1.tif__xy1_2.tif	figshare	doi:10.6084/m9.figshare.c.3808666	https://doi.org/10.6084/m9.figshare.c.3808666	Image Analysis	Final_Dataset_Combined_v04.xlsx	figshare	doi:10.6084/m9.figshare.c.3808666	https://doi.org/10.6084/m9.figshare.c.3808666	1
NSC47881	High Content Chemical Screening Assay	Immunofluorescence staining	Microscopy	NSC47881_rep1_plate_ct114_well_E2_field_3	Images_M1_02/CT114xy04c1.tif__xy2_1.tif	figshare	doi:10.6084/m9.figshare.c.3808666	https://doi.org/10.6084/m9.figshare.c.3808666	Image Analysis	Final_Dataset_Combined_v04.xlsx	figshare	doi:10.6084/m9.figshare.c.3808666	https://doi.org/10.6084/m9.figshare.c.3808666	1
NSC47881	High Content Chemical Screening Assay	Immunofluorescence staining	Microscopy	NSC47881_rep1_plate_ct114_well_E2_field_4	Images_M1_02/CT114xy04c1.tif__xy2_2.tif	figshare	doi:10.6084/m9.figshare.c.3808666	https://doi.org/10.6084/m9.figshare.c.3808666	Image Analysis	Final_Dataset_Combined_v04.xlsx	figshare	doi:10.6084/m9.figshare.c.3808666	https://doi.org/10.6084/m9.figshare.c.3808666	1
NSC42633	High Content Chemical Screening Assay	Immunofluorescence staining	Microscopy	NSC42633_rep1_plate_ct114_well_D2_field_1	Images_M1_02/CT114xy05c1.tif__xy1_1.tif	figshare	doi:10.6084/m9.figshare.c.3808666	https://doi.org/10.6084/m9.figshare.c.3808666	Image Analysis	Final_Dataset_Combined_v04.xlsx	figshare	doi:10.6084/m9.figshare.c.3808666	https://doi.org/10.6084/m9.figshare.c.3808666	1
NSC42633	High Content Chemical Screening Assay	Immunofluorescence staining	Microscopy	NSC42633_rep1_plate_ct114_well_D2_field_2	Images_M1_02/CT114xy05c1.tif__xy1_2.tif	figshare	doi:10.6084/m9.figshare.c.3808666	https://doi.org/10.6084/m9.figshare.c.3808666	Image Analysis	Final_Dataset_Combined_v04.xlsx	figshare	doi:10.6084/m9.figshare.c.3808666	https://doi.org/10.6084/m9.figshare.c.3808666	1
NSC42633	High Content Chemical Screening Assay	Immunofluorescence staining	Microscopy	NSC42633_rep1_plate_ct114_well_D2_field_3	Images_M1_02/CT114xy05c1.tif__xy2_1.tif	figshare	doi:10.6084/m9.figshare.c.3808666	https://doi.org/10.6084/m9.figshare.c.3808666	Image Analysis	Final_Dataset_Combined_v04.xlsx	figshare	doi:10.6084/m9.figshare.c.3808666	https://doi.org/10.6084/m9.figshare.c.3808666	1
NSC42633	High Content Chemical Screening Assay	Immunofluorescence staining	Microscopy	NSC42633_rep1_plate_ct114_well_D2_field_4	Images_M1_02/CT114xy05c1.tif__xy2_2.tif	figshare	doi:10.6084/m9.figshare.c.3808666	https://doi.org/10.6084/m9.figshare.c.3808666	Image Analysis	Final_Dataset_Combined_v04.xlsx	figshare	doi:10.6084/m9.figshare.c.3808666	https://doi.org/10.6084/m9.figshare.c.3808666	1
NSC38968	High Content Chemical Screening Assay	Immunofluorescence staining	Microscopy	NSC38968_rep1_plate_ct114_well_C2_field_1	Images_M1_02/CT114xy06c1.tif__xy1_1.tif	figshare	doi:10.6084/m9.figshare.c.3808666	https://doi.org/10.6084/m9.figshare.c.3808666	Image Analysis	Final_Dataset_Combined_v04.xlsx	figshare	doi:10.6084/m9.figshare.c.3808666	https://doi.org/10.6084/m9.figshare.c.3808666	1
NSC38968	High Content Chemical Screening Assay	Immunofluorescence staining	Microscopy	NSC38968_rep1_plate_ct114_well_C2_field_2	Images_M1_02/CT114xy06c1.tif__xy1_2.tif	figshare	doi:10.6084/m9.figshare.c.3808666	https://doi.org/10.6084/m9.figshare.c.3808666	Image Analysis	Final_Dataset_Combined_v04.xlsx	figshare	doi:10.6084/m9.figshare.c.3808666	https://doi.org/10.6084/m9.figshare.c.3808666	1
NSC38968	High Content Chemical Screening Assay	Immunofluorescence staining	Microscopy	NSC38968_rep1_plate_ct114_well_C2_field_3	Images_M1_02/CT114xy06c1.tif__xy2_1.tif	figshare	doi:10.6084/m9.figshare.c.3808666	https://doi.org/10.6084/m9.figshare.c.3808666	Image Analysis	Final_Dataset_Combined_v04.xlsx	figshare	doi:10.6084/m9.figshare.c.3808666	https://doi.org/10.6084/m9.figshare.c.3808666	1
NSC38968	High Content Chemical Screening Assay	Immunofluorescence staining	Microscopy	NSC38968_rep1_plate_ct114_well_C2_field_4	Images_M1_02/CT114xy06c1.tif__xy2_2.tif	figshare	doi:10.6084/m9.figshare.c.3808666	https://doi.org/10.6084/m9.figshare.c.3808666	Image Analysis	Final_Dataset_Combined_v04.xlsx	figshare	doi:10.6084/m9.figshare.c.3808666	https://doi.org/10.6084/m9.figshare.c.3808666	1
NSC30041	High Content Chemical Screening Assay	Immunofluorescence staining	Microscopy	NSC30041_rep1_plate_ct114_well_B2_field_1	Images_M1_02/CT114xy07c1.tif__xy1_1.tif	figshare	doi:10.6084/m9.figshare.c.3808666	https://doi.org/10.6084/m9.figshare.c.3808666	Image Analysis	Final_Dataset_Combined_v04.xlsx	figshare	doi:10.6084/m9.figshare.c.3808666	https://doi.org/10.6084/m9.figshare.c.3808666	1
NSC30041	High Content Chemical Screening Assay	Immunofluorescence staining	Microscopy	NSC30041_rep1_plate_ct114_well_B2_field_2	Images_M1_02/CT114xy07c1.tif__xy1_2.tif	figshare	doi:10.6084/m9.figshare.c.3808666	https://doi.org/10.6084/m9.figshare.c.3808666	Image Analysis	Final_Dataset_Combined_v04.xlsx	figshare	doi:10.6084/m9.figshare.c.3808666	https://doi.org/10.6084/m9.figshare.c.3808666	1
NSC30041	High Content Chemical Screening Assay	Immunofluorescence staining	Microscopy	NSC30041_rep1_plate_ct114_well_B2_field_3	Images_M1_02/CT114xy07c1.tif__xy2_1.tif	figshare	doi:10.6084/m9.figshare.c.3808666	https://doi.org/10.6084/m9.figshare.c.3808666	Image Analysis	Final_Dataset_Combined_v04.xlsx	figshare	doi:10.6084/m9.figshare.c.3808666	https://doi.org/10.6084/m9.figshare.c.3808666	1
NSC30041	High Content Chemical Screening Assay	Immunofluorescence staining	Microscopy	NSC30041_rep1_plate_ct114_well_B2_field_4	Images_M1_02/CT114xy07c1.tif__xy2_2.tif	figshare	doi:10.6084/m9.figshare.c.3808666	https://doi.org/10.6084/m9.figshare.c.3808666	Image Analysis	Final_Dataset_Combined_v04.xlsx	figshare	doi:10.6084/m9.figshare.c.3808666	https://doi.org/10.6084/m9.figshare.c.3808666	1
NSC18473	High Content Chemical Screening Assay	Immunofluorescence staining	Microscopy	NSC18473_rep1_plate_ct114_well_A2_field_1	Images_M1_02/CT114xy08c1.tif__xy1_1.tif	figshare	doi:10.6084/m9.figshare.c.3808666	https://doi.org/10.6084/m9.figshare.c.3808666	Image Analysis	Final_Dataset_Combined_v04.xlsx	figshare	doi:10.6084/m9.figshare.c.3808666	https://doi.org/10.6084/m9.figshare.c.3808666	1
NSC18473	High Content Chemical Screening Assay	Immunofluorescence staining	Microscopy	NSC18473_rep1_plate_ct114_well_A2_field_2	Images_M1_02/CT114xy08c1.tif__xy1_2.tif	figshare	doi:10.6084/m9.figshare.c.3808666	https://doi.org/10.6084/m9.figshare.c.3808666	Image Analysis	Final_Dataset_Combined_v04.xlsx	figshare	doi:10.6084/m9.figshare.c.3808666	https://doi.org/10.6084/m9.figshare.c.3808666	1
NSC18473	High Content Chemical Screening Assay	Immunofluorescence staining	Microscopy	NSC18473_rep1_plate_ct114_well_A2_field_3	Images_M1_02/CT114xy08c1.tif__xy2_1.tif	figshare	doi:10.6084/m9.figshare.c.3808666	https://doi.org/10.6084/m9.figshare.c.3808666	Image Analysis	Final_Dataset_Combined_v04.xlsx	figshare	doi:10.6084/m9.figshare.c.3808666	https://doi.org/10.6084/m9.figshare.c.3808666	1
NSC18473	High Content Chemical Screening Assay	Immunofluorescence staining	Microscopy	NSC18473_rep1_plate_ct114_well_A2_field_4	Images_M1_02/CT114xy08c1.tif__xy2_2.tif	figshare	doi:10.6084/m9.figshare.c.3808666	https://doi.org/10.6084/m9.figshare.c.3808666	Image Analysis	Final_Dataset_Combined_v04.xlsx	figshare	doi:10.6084/m9.figshare.c.3808666	https://doi.org/10.6084/m9.figshare.c.3808666	1
NSC65248	High Content Chemical Screening Assay	Immunofluorescence staining	Microscopy	NSC65248_rep1_plate_ct114_well_A3_field_1	Images_M1_02/CT114xy09c1.tif__xy1_1.tif	figshare	doi:10.6084/m9.figshare.c.3808666	https://doi.org/10.6084/m9.figshare.c.3808666	Image Analysis	Final_Dataset_Combined_v04.xlsx	figshare	doi:10.6084/m9.figshare.c.3808666	https://doi.org/10.6084/m9.figshare.c.3808666	1
NSC65248	High Content Chemical Screening Assay	Immunofluorescence staining	Microscopy	NSC65248_rep1_plate_ct114_well_A3_field_2	Images_M1_02/CT114xy09c1.tif__xy1_2.tif	figshare	doi:10.6084/m9.figshare.c.3808666	https://doi.org/10.6084/m9.figshare.c.3808666	Image Analysis	Final_Dataset_Combined_v04.xlsx	figshare	doi:10.6084/m9.figshare.c.3808666	https://doi.org/10.6084/m9.figshare.c.3808666	1
NSC65248	High Content Chemical Screening Assay	Immunofluorescence staining	Microscopy	NSC65248_rep1_plate_ct114_well_A3_field_4	Images_M1_02/CT114xy09c1.tif__xy2_2.tif	figshare	doi:10.6084/m9.figshare.c.3808666	https://doi.org/10.6084/m9.figshare.c.3808666	Image Analysis	Final_Dataset_Combined_v04.xlsx	figshare	doi:10.6084/m9.figshare.c.3808666	https://doi.org/10.6084/m9.figshare.c.3808666	1
NSC75071	High Content Chemical Screening Assay	Immunofluorescence staining	Microscopy	NSC75071_rep1_plate_ct114_well_B3_field_1	Images_M1_02/CT114xy10c1.tif__xy1_1.tif	figshare	doi:10.6084/m9.figshare.c.3808666	https://doi.org/10.6084/m9.figshare.c.3808666	Image Analysis	Final_Dataset_Combined_v04.xlsx	figshare	doi:10.6084/m9.figshare.c.3808666	https://doi.org/10.6084/m9.figshare.c.3808666	1
NSC75071	High Content Chemical Screening Assay	Immunofluorescence staining	Microscopy	NSC75071_rep1_plate_ct114_well_B3_field_2	Images_M1_02/CT114xy10c1.tif__xy1_2.tif	figshare	doi:10.6084/m9.figshare.c.3808666	https://doi.org/10.6084/m9.figshare.c.3808666	Image Analysis	Final_Dataset_Combined_v04.xlsx	figshare	doi:10.6084/m9.figshare.c.3808666	https://doi.org/10.6084/m9.figshare.c.3808666	1
NSC75071	High Content Chemical Screening Assay	Immunofluorescence staining	Microscopy	NSC75071_rep1_plate_ct114_well_B3_field_3	Images_M1_02/CT114xy10c1.tif__xy2_1.tif	figshare	doi:10.6084/m9.figshare.c.3808666	https://doi.org/10.6084/m9.figshare.c.3808666	Image Analysis	Final_Dataset_Combined_v04.xlsx	figshare	doi:10.6084/m9.figshare.c.3808666	https://doi.org/10.6084/m9.figshare.c.3808666	1
NSC75071	High Content Chemical Screening Assay	Immunofluorescence staining	Microscopy	NSC75071_rep1_plate_ct114_well_B3_field_4	Images_M1_02/CT114xy10c1.tif__xy2_2.tif	figshare	doi:10.6084/m9.figshare.c.3808666	https://doi.org/10.6084/m9.figshare.c.3808666	Image Analysis	Final_Dataset_Combined_v04.xlsx	figshare	doi:10.6084/m9.figshare.c.3808666	https://doi.org/10.6084/m9.figshare.c.3808666	1
NSC113532	High Content Chemical Screening Assay	Immunofluorescence staining	Microscopy	NSC113532_rep1_plate_ct114_well_C3_field_1	Images_M1_02/CT114xy11c1.tif__xy1_1.tif	figshare	doi:10.6084/m9.figshare.c.3808666	https://doi.org/10.6084/m9.figshare.c.3808666	Image Analysis	Final_Dataset_Combined_v04.xlsx	figshare	doi:10.6084/m9.figshare.c.3808666	https://doi.org/10.6084/m9.figshare.c.3808666	1
NSC113532	High Content Chemical Screening Assay	Immunofluorescence staining	Microscopy	NSC113532_rep1_plate_ct114_well_C3_field_2	Images_M1_02/CT114xy11c1.tif__xy1_2.tif	figshare	doi:10.6084/m9.figshare.c.3808666	https://doi.org/10.6084/m9.figshare.c.3808666	Image Analysis	Final_Dataset_Combined_v04.xlsx	figshare	doi:10.6084/m9.figshare.c.3808666	https://doi.org/10.6084/m9.figshare.c.3808666	1
NSC113532	High Content Chemical Screening Assay	Immunofluorescence staining	Microscopy	NSC113532_rep1_plate_ct114_well_C3_field_3	Images_M1_02/CT114xy11c1.tif__xy2_1.tif	figshare	doi:10.6084/m9.figshare.c.3808666	https://doi.org/10.6084/m9.figshare.c.3808666	Image Analysis	Final_Dataset_Combined_v04.xlsx	figshare	doi:10.6084/m9.figshare.c.3808666	https://doi.org/10.6084/m9.figshare.c.3808666	1
NSC113532	High Content Chemical Screening Assay	Immunofluorescence staining	Microscopy	NSC113532_rep1_plate_ct114_well_C3_field_4	Images_M1_02/CT114xy11c1.tif__xy2_2.tif	figshare	doi:10.6084/m9.figshare.c.3808666	https://doi.org/10.6084/m9.figshare.c.3808666	Image Analysis	Final_Dataset_Combined_v04.xlsx	figshare	doi:10.6084/m9.figshare.c.3808666	https://doi.org/10.6084/m9.figshare.c.3808666	1
NSC122276	High Content Chemical Screening Assay	Immunofluorescence staining	Microscopy	NSC122276_rep1_plate_ct114_well_D3_field_1	Images_M1_02/CT114xy12c1.tif__xy1_1.tif	figshare	doi:10.6084/m9.figshare.c.3808666	https://doi.org/10.6084/m9.figshare.c.3808666	Image Analysis	Final_Dataset_Combined_v04.xlsx	figshare	doi:10.6084/m9.figshare.c.3808666	https://doi.org/10.6084/m9.figshare.c.3808666	1
NSC122276	High Content Chemical Screening Assay	Immunofluorescence staining	Microscopy	NSC122276_rep1_plate_ct114_well_D3_field_2	Images_M1_02/CT114xy12c1.tif__xy1_2.tif	figshare	doi:10.6084/m9.figshare.c.3808666	https://doi.org/10.6084/m9.figshare.c.3808666	Image Analysis	Final_Dataset_Combined_v04.xlsx	figshare	doi:10.6084/m9.figshare.c.3808666	https://doi.org/10.6084/m9.figshare.c.3808666	1
NSC122276	High Content Chemical Screening Assay	Immunofluorescence staining	Microscopy	NSC122276_rep1_plate_ct114_well_D3_field_3	Images_M1_02/CT114xy12c1.tif__xy2_1.tif	figshare	doi:10.6084/m9.figshare.c.3808666	https://doi.org/10.6084/m9.figshare.c.3808666	Image Analysis	Final_Dataset_Combined_v04.xlsx	figshare	doi:10.6084/m9.figshare.c.3808666	https://doi.org/10.6084/m9.figshare.c.3808666	1
NSC122276	High Content Chemical Screening Assay	Immunofluorescence staining	Microscopy	NSC122276_rep1_plate_ct114_well_D3_field_4	Images_M1_02/CT114xy12c1.tif__xy2_2.tif	figshare	doi:10.6084/m9.figshare.c.3808666	https://doi.org/10.6084/m9.figshare.c.3808666	Image Analysis	Final_Dataset_Combined_v04.xlsx	figshare	doi:10.6084/m9.figshare.c.3808666	https://doi.org/10.6084/m9.figshare.c.3808666	1
NSC123797	High Content Chemical Screening Assay	Immunofluorescence staining	Microscopy	NSC123797_rep1_plate_ct114_well_E3_field_1	Images_M1_02/CT114xy13c1.tif__xy1_1.tif	figshare	doi:10.6084/m9.figshare.c.3808666	https://doi.org/10.6084/m9.figshare.c.3808666	Image Analysis	Final_Dataset_Combined_v04.xlsx	figshare	doi:10.6084/m9.figshare.c.3808666	https://doi.org/10.6084/m9.figshare.c.3808666	1
NSC123797	High Content Chemical Screening Assay	Immunofluorescence staining	Microscopy	NSC123797_rep1_plate_ct114_well_E3_field_2	Images_M1_02/CT114xy13c1.tif__xy1_2.tif	figshare	doi:10.6084/m9.figshare.c.3808666	https://doi.org/10.6084/m9.figshare.c.3808666	Image Analysis	Final_Dataset_Combined_v04.xlsx	figshare	doi:10.6084/m9.figshare.c.3808666	https://doi.org/10.6084/m9.figshare.c.3808666	1
NSC123797	High Content Chemical Screening Assay	Immunofluorescence staining	Microscopy	NSC123797_rep1_plate_ct114_well_E3_field_3	Images_M1_02/CT114xy13c1.tif__xy2_1.tif	figshare	doi:10.6084/m9.figshare.c.3808666	https://doi.org/10.6084/m9.figshare.c.3808666	Image Analysis	Final_Dataset_Combined_v04.xlsx	figshare	doi:10.6084/m9.figshare.c.3808666	https://doi.org/10.6084/m9.figshare.c.3808666	1
NSC123797	High Content Chemical Screening Assay	Immunofluorescence staining	Microscopy	NSC123797_rep1_plate_ct114_well_E3_field_4	Images_M1_02/CT114xy13c1.tif__xy2_2.tif	figshare	doi:10.6084/m9.figshare.c.3808666	https://doi.org/10.6084/m9.figshare.c.3808666	Image Analysis	Final_Dataset_Combined_v04.xlsx	figshare	doi:10.6084/m9.figshare.c.3808666	https://doi.org/10.6084/m9.figshare.c.3808666	1
NSC135857	High Content Chemical Screening Assay	Immunofluorescence staining	Microscopy	NSC135857_rep1_plate_ct114_well_F3_field_1	Images_M1_02/CT114xy14c1.tif__xy1_1.tif	figshare	doi:10.6084/m9.figshare.c.3808666	https://doi.org/10.6084/m9.figshare.c.3808666	Image Analysis	Final_Dataset_Combined_v04.xlsx	figshare	doi:10.6084/m9.figshare.c.3808666	https://doi.org/10.6084/m9.figshare.c.3808666	1
NSC135857	High Content Chemical Screening Assay	Immunofluorescence staining	Microscopy	NSC135857_rep1_plate_ct114_well_F3_field_2	Images_M1_02/CT114xy14c1.tif__xy1_2.tif	figshare	doi:10.6084/m9.figshare.c.3808666	https://doi.org/10.6084/m9.figshare.c.3808666	Image Analysis	Final_Dataset_Combined_v04.xlsx	figshare	doi:10.6084/m9.figshare.c.3808666	https://doi.org/10.6084/m9.figshare.c.3808666	1
NSC135857	High Content Chemical Screening Assay	Immunofluorescence staining	Microscopy	NSC135857_rep1_plate_ct114_well_F3_field_3	Images_M1_02/CT114xy14c1.tif__xy2_1.tif	figshare	doi:10.6084/m9.figshare.c.3808666	https://doi.org/10.6084/m9.figshare.c.3808666	Image Analysis	Final_Dataset_Combined_v04.xlsx	figshare	doi:10.6084/m9.figshare.c.3808666	https://doi.org/10.6084/m9.figshare.c.3808666	1
NSC135857	High Content Chemical Screening Assay	Immunofluorescence staining	Microscopy	NSC135857_rep1_plate_ct114_well_F3_field_4	Images_M1_02/CT114xy14c1.tif__xy2_2.tif	figshare	doi:10.6084/m9.figshare.c.3808666	https://doi.org/10.6084/m9.figshare.c.3808666	Image Analysis	Final_Dataset_Combined_v04.xlsx	figshare	doi:10.6084/m9.figshare.c.3808666	https://doi.org/10.6084/m9.figshare.c.3808666	1
NSC148304	High Content Chemical Screening Assay	Immunofluorescence staining	Microscopy	NSC148304_rep1_plate_ct114_well_G3_field_1	Images_M1_02/CT114xy15c1.tif__xy1_1.tif	figshare	doi:10.6084/m9.figshare.c.3808666	https://doi.org/10.6084/m9.figshare.c.3808666	Image Analysis	Final_Dataset_Combined_v04.xlsx	figshare	doi:10.6084/m9.figshare.c.3808666	https://doi.org/10.6084/m9.figshare.c.3808666	1
NSC148304	High Content Chemical Screening Assay	Immunofluorescence staining	Microscopy	NSC148304_rep1_plate_ct114_well_G3_field_2	Images_M1_02/CT114xy15c1.tif__xy1_2.tif	figshare	doi:10.6084/m9.figshare.c.3808666	https://doi.org/10.6084/m9.figshare.c.3808666	Image Analysis	Final_Dataset_Combined_v04.xlsx	figshare	doi:10.6084/m9.figshare.c.3808666	https://doi.org/10.6084/m9.figshare.c.3808666	1
NSC148304	High Content Chemical Screening Assay	Immunofluorescence staining	Microscopy	NSC148304_rep1_plate_ct114_well_G3_field_3	Images_M1_02/CT114xy15c1.tif__xy2_1.tif	figshare	doi:10.6084/m9.figshare.c.3808666	https://doi.org/10.6084/m9.figshare.c.3808666	Image Analysis	Final_Dataset_Combined_v04.xlsx	figshare	doi:10.6084/m9.figshare.c.3808666	https://doi.org/10.6084/m9.figshare.c.3808666	1
NSC148304	High Content Chemical Screening Assay	Immunofluorescence staining	Microscopy	NSC148304_rep1_plate_ct114_well_G3_field_4	Images_M1_02/CT114xy15c1.tif__xy2_2.tif	figshare	doi:10.6084/m9.figshare.c.3808666	https://doi.org/10.6084/m9.figshare.c.3808666	Image Analysis	Final_Dataset_Combined_v04.xlsx	figshare	doi:10.6084/m9.figshare.c.3808666	https://doi.org/10.6084/m9.figshare.c.3808666	1
NSC149877	High Content Chemical Screening Assay	Immunofluorescence staining	Microscopy	NSC149877_rep1_plate_ct114_well_H3_field_1	Images_M1_02/CT114xy16c1.tif__xy1_1.tif	figshare	doi:10.6084/m9.figshare.c.3808666	https://doi.org/10.6084/m9.figshare.c.3808666	Image Analysis	Final_Dataset_Combined_v04.xlsx	figshare	doi:10.6084/m9.figshare.c.3808666	https://doi.org/10.6084/m9.figshare.c.3808666	1
NSC149877	High Content Chemical Screening Assay	Immunofluorescence staining	Microscopy	NSC149877_rep1_plate_ct114_well_H3_field_2	Images_M1_02/CT114xy16c1.tif__xy1_2.tif	figshare	doi:10.6084/m9.figshare.c.3808666	https://doi.org/10.6084/m9.figshare.c.3808666	Image Analysis	Final_Dataset_Combined_v04.xlsx	figshare	doi:10.6084/m9.figshare.c.3808666	https://doi.org/10.6084/m9.figshare.c.3808666	1
NSC149877	High Content Chemical Screening Assay	Immunofluorescence staining	Microscopy	NSC149877_rep1_plate_ct114_well_H3_field_3	Images_M1_02/CT114xy16c1.tif__xy2_1.tif	figshare	doi:10.6084/m9.figshare.c.3808666	https://doi.org/10.6084/m9.figshare.c.3808666	Image Analysis	Final_Dataset_Combined_v04.xlsx	figshare	doi:10.6084/m9.figshare.c.3808666	https://doi.org/10.6084/m9.figshare.c.3808666	1
NSC149877	High Content Chemical Screening Assay	Immunofluorescence staining	Microscopy	NSC149877_rep1_plate_ct114_well_H3_field_4	Images_M1_02/CT114xy16c1.tif__xy2_2.tif	figshare	doi:10.6084/m9.figshare.c.3808666	https://doi.org/10.6084/m9.figshare.c.3808666	Image Analysis	Final_Dataset_Combined_v04.xlsx	figshare	doi:10.6084/m9.figshare.c.3808666	https://doi.org/10.6084/m9.figshare.c.3808666	1
NSC7606	High Content Chemical Screening Assay	Immunofluorescence staining	Microscopy	NSC7606_rep1_plate_ct114_well_H4_field_1	Images_M1_02/CT114xy17c1.tif__xy1_1.tif	figshare	doi:10.6084/m9.figshare.c.3808666	https://doi.org/10.6084/m9.figshare.c.3808666	Image Analysis	Final_Dataset_Combined_v04.xlsx	figshare	doi:10.6084/m9.figshare.c.3808666	https://doi.org/10.6084/m9.figshare.c.3808666	1
NSC7606	High Content Chemical Screening Assay	Immunofluorescence staining	Microscopy	NSC7606_rep1_plate_ct114_well_H4_field_2	Images_M1_02/CT114xy17c1.tif__xy1_2.tif	figshare	doi:10.6084/m9.figshare.c.3808666	https://doi.org/10.6084/m9.figshare.c.3808666	Image Analysis	Final_Dataset_Combined_v04.xlsx	figshare	doi:10.6084/m9.figshare.c.3808666	https://doi.org/10.6084/m9.figshare.c.3808666	1
NSC7606	High Content Chemical Screening Assay	Immunofluorescence staining	Microscopy	NSC7606_rep1_plate_ct114_well_H4_field_3	Images_M1_02/CT114xy17c1.tif__xy2_1.tif	figshare	doi:10.6084/m9.figshare.c.3808666	https://doi.org/10.6084/m9.figshare.c.3808666	Image Analysis	Final_Dataset_Combined_v04.xlsx	figshare	doi:10.6084/m9.figshare.c.3808666	https://doi.org/10.6084/m9.figshare.c.3808666	1
NSC7606	High Content Chemical Screening Assay	Immunofluorescence staining	Microscopy	NSC7606_rep1_plate_ct114_well_H4_field_4	Images_M1_02/CT114xy17c1.tif__xy2_2.tif	figshare	doi:10.6084/m9.figshare.c.3808666	https://doi.org/10.6084/m9.figshare.c.3808666	Image Analysis	Final_Dataset_Combined_v04.xlsx	figshare	doi:10.6084/m9.figshare.c.3808666	https://doi.org/10.6084/m9.figshare.c.3808666	1
NSC5784	High Content Chemical Screening Assay	Immunofluorescence staining	Microscopy	NSC5784_rep1_plate_ct114_well_G4_field_1	Images_M1_02/CT114xy18c1.tif__xy1_1.tif	figshare	doi:10.6084/m9.figshare.c.3808666	https://doi.org/10.6084/m9.figshare.c.3808666	Image Analysis	Final_Dataset_Combined_v04.xlsx	figshare	doi:10.6084/m9.figshare.c.3808666	https://doi.org/10.6084/m9.figshare.c.3808666	1
NSC5784	High Content Chemical Screening Assay	Immunofluorescence staining	Microscopy	NSC5784_rep1_plate_ct114_well_G4_field_2	Images_M1_02/CT114xy18c1.tif__xy1_2.tif	figshare	doi:10.6084/m9.figshare.c.3808666	https://doi.org/10.6084/m9.figshare.c.3808666	Image Analysis	Final_Dataset_Combined_v04.xlsx	figshare	doi:10.6084/m9.figshare.c.3808666	https://doi.org/10.6084/m9.figshare.c.3808666	1
NSC5784	High Content Chemical Screening Assay	Immunofluorescence staining	Microscopy	NSC5784_rep1_plate_ct114_well_G4_field_3	Images_M1_02/CT114xy18c1.tif__xy2_1.tif	figshare	doi:10.6084/m9.figshare.c.3808666	https://doi.org/10.6084/m9.figshare.c.3808666	Image Analysis	Final_Dataset_Combined_v04.xlsx	figshare	doi:10.6084/m9.figshare.c.3808666	https://doi.org/10.6084/m9.figshare.c.3808666	1
NSC5784	High Content Chemical Screening Assay	Immunofluorescence staining	Microscopy	NSC5784_rep1_plate_ct114_well_G4_field_4	Images_M1_02/CT114xy18c1.tif__xy2_2.tif	figshare	doi:10.6084/m9.figshare.c.3808666	https://doi.org/10.6084/m9.figshare.c.3808666	Image Analysis	Final_Dataset_Combined_v04.xlsx	figshare	doi:10.6084/m9.figshare.c.3808666	https://doi.org/10.6084/m9.figshare.c.3808666	1
NSC4936	High Content Chemical Screening Assay	Immunofluorescence staining	Microscopy	NSC4936_rep1_plate_ct114_well_F4_field_1	Images_M1_02/CT114xy19c1.tif__xy1_1.tif	figshare	doi:10.6084/m9.figshare.c.3808666	https://doi.org/10.6084/m9.figshare.c.3808666	Image Analysis	Final_Dataset_Combined_v04.xlsx	figshare	doi:10.6084/m9.figshare.c.3808666	https://doi.org/10.6084/m9.figshare.c.3808666	1
NSC4936	High Content Chemical Screening Assay	Immunofluorescence staining	Microscopy	NSC4936_rep1_plate_ct114_well_F4_field_2	Images_M1_02/CT114xy19c1.tif__xy1_2.tif	figshare	doi:10.6084/m9.figshare.c.3808666	https://doi.org/10.6084/m9.figshare.c.3808666	Image Analysis	Final_Dataset_Combined_v04.xlsx	figshare	doi:10.6084/m9.figshare.c.3808666	https://doi.org/10.6084/m9.figshare.c.3808666	1
NSC4936	High Content Chemical Screening Assay	Immunofluorescence staining	Microscopy	NSC4936_rep1_plate_ct114_well_F4_field_3	Images_M1_02/CT114xy19c1.tif__xy2_1.tif	figshare	doi:10.6084/m9.figshare.c.3808666	https://doi.org/10.6084/m9.figshare.c.3808666	Image Analysis	Final_Dataset_Combined_v04.xlsx	figshare	doi:10.6084/m9.figshare.c.3808666	https://doi.org/10.6084/m9.figshare.c.3808666	1
NSC4936	High Content Chemical Screening Assay	Immunofluorescence staining	Microscopy	NSC4936_rep1_plate_ct114_well_F4_field_4	Images_M1_02/CT114xy19c1.tif__xy2_2.tif	figshare	doi:10.6084/m9.figshare.c.3808666	https://doi.org/10.6084/m9.figshare.c.3808666	Image Analysis	Final_Dataset_Combined_v04.xlsx	figshare	doi:10.6084/m9.figshare.c.3808666	https://doi.org/10.6084/m9.figshare.c.3808666	1
NSC4426	High Content Chemical Screening Assay	Immunofluorescence staining	Microscopy	NSC4426_rep1_plate_ct114_well_E4_field_1	Images_M1_02/CT114xy20c1.tif__xy1_1.tif	figshare	doi:10.6084/m9.figshare.c.3808666	https://doi.org/10.6084/m9.figshare.c.3808666	Image Analysis	Final_Dataset_Combined_v04.xlsx	figshare	doi:10.6084/m9.figshare.c.3808666	https://doi.org/10.6084/m9.figshare.c.3808666	1
NSC4426	High Content Chemical Screening Assay	Immunofluorescence staining	Microscopy	NSC4426_rep1_plate_ct114_well_E4_field_2	Images_M1_02/CT114xy20c1.tif__xy1_2.tif	figshare	doi:10.6084/m9.figshare.c.3808666	https://doi.org/10.6084/m9.figshare.c.3808666	Image Analysis	Final_Dataset_Combined_v04.xlsx	figshare	doi:10.6084/m9.figshare.c.3808666	https://doi.org/10.6084/m9.figshare.c.3808666	1
NSC4426	High Content Chemical Screening Assay	Immunofluorescence staining	Microscopy	NSC4426_rep1_plate_ct114_well_E4_field_3	Images_M1_02/CT114xy20c1.tif__xy2_1.tif	figshare	doi:10.6084/m9.figshare.c.3808666	https://doi.org/10.6084/m9.figshare.c.3808666	Image Analysis	Final_Dataset_Combined_v04.xlsx	figshare	doi:10.6084/m9.figshare.c.3808666	https://doi.org/10.6084/m9.figshare.c.3808666	1
NSC4426	High Content Chemical Screening Assay	Immunofluorescence staining	Microscopy	NSC4426_rep1_plate_ct114_well_E4_field_4	Images_M1_02/CT114xy20c1.tif__xy2_2.tif	figshare	doi:10.6084/m9.figshare.c.3808666	https://doi.org/10.6084/m9.figshare.c.3808666	Image Analysis	Final_Dataset_Combined_v04.xlsx	figshare	doi:10.6084/m9.figshare.c.3808666	https://doi.org/10.6084/m9.figshare.c.3808666	1
NSC4135	High Content Chemical Screening Assay	Immunofluorescence staining	Microscopy	NSC4135_rep1_plate_ct114_well_D4_field_1	Images_M1_02/CT114xy21c1.tif__xy1_1.tif	figshare	doi:10.6084/m9.figshare.c.3808666	https://doi.org/10.6084/m9.figshare.c.3808666	Image Analysis	Final_Dataset_Combined_v04.xlsx	figshare	doi:10.6084/m9.figshare.c.3808666	https://doi.org/10.6084/m9.figshare.c.3808666	1
NSC4135	High Content Chemical Screening Assay	Immunofluorescence staining	Microscopy	NSC4135_rep1_plate_ct114_well_D4_field_2	Images_M1_02/CT114xy21c1.tif__xy1_2.tif	figshare	doi:10.6084/m9.figshare.c.3808666	https://doi.org/10.6084/m9.figshare.c.3808666	Image Analysis	Final_Dataset_Combined_v04.xlsx	figshare	doi:10.6084/m9.figshare.c.3808666	https://doi.org/10.6084/m9.figshare.c.3808666	1
NSC4135	High Content Chemical Screening Assay	Immunofluorescence staining	Microscopy	NSC4135_rep1_plate_ct114_well_D4_field_3	Images_M1_02/CT114xy21c1.tif__xy2_1.tif	figshare	doi:10.6084/m9.figshare.c.3808666	https://doi.org/10.6084/m9.figshare.c.3808666	Image Analysis	Final_Dataset_Combined_v04.xlsx	figshare	doi:10.6084/m9.figshare.c.3808666	https://doi.org/10.6084/m9.figshare.c.3808666	1
NSC4135	High Content Chemical Screening Assay	Immunofluorescence staining	Microscopy	NSC4135_rep1_plate_ct114_well_D4_field_4	Images_M1_02/CT114xy21c1.tif__xy2_2.tif	figshare	doi:10.6084/m9.figshare.c.3808666	https://doi.org/10.6084/m9.figshare.c.3808666	Image Analysis	Final_Dataset_Combined_v04.xlsx	figshare	doi:10.6084/m9.figshare.c.3808666	https://doi.org/10.6084/m9.figshare.c.3808666	1
NSC679449	High Content Chemical Screening Assay	Immunofluorescence staining	Microscopy	NSC679449_rep1_plate_ct114_well_C4_field_1	Images_M1_02/CT114xy22c1.tif__xy1_1.tif	figshare	doi:10.6084/m9.figshare.c.3808666	https://doi.org/10.6084/m9.figshare.c.3808666	Image Analysis	Final_Dataset_Combined_v04.xlsx	figshare	doi:10.6084/m9.figshare.c.3808666	https://doi.org/10.6084/m9.figshare.c.3808666	1
NSC679449	High Content Chemical Screening Assay	Immunofluorescence staining	Microscopy	NSC679449_rep1_plate_ct114_well_C4_field_2	Images_M1_02/CT114xy22c1.tif__xy1_2.tif	figshare	doi:10.6084/m9.figshare.c.3808666	https://doi.org/10.6084/m9.figshare.c.3808666	Image Analysis	Final_Dataset_Combined_v04.xlsx	figshare	doi:10.6084/m9.figshare.c.3808666	https://doi.org/10.6084/m9.figshare.c.3808666	1
NSC679449	High Content Chemical Screening Assay	Immunofluorescence staining	Microscopy	NSC679449_rep1_plate_ct114_well_C4_field_3	Images_M1_02/CT114xy22c1.tif__xy2_1.tif	figshare	doi:10.6084/m9.figshare.c.3808666	https://doi.org/10.6084/m9.figshare.c.3808666	Image Analysis	Final_Dataset_Combined_v04.xlsx	figshare	doi:10.6084/m9.figshare.c.3808666	https://doi.org/10.6084/m9.figshare.c.3808666	1
NSC679449	High Content Chemical Screening Assay	Immunofluorescence staining	Microscopy	NSC679449_rep1_plate_ct114_well_C4_field_4	Images_M1_02/CT114xy22c1.tif__xy2_2.tif	figshare	doi:10.6084/m9.figshare.c.3808666	https://doi.org/10.6084/m9.figshare.c.3808666	Image Analysis	Final_Dataset_Combined_v04.xlsx	figshare	doi:10.6084/m9.figshare.c.3808666	https://doi.org/10.6084/m9.figshare.c.3808666	1
NSC200686	High Content Chemical Screening Assay	Immunofluorescence staining	Microscopy	NSC200686_rep1_plate_ct114_well_B4_field_1	Images_M1_02/CT114xy23c1.tif__xy1_1.tif	figshare	doi:10.6084/m9.figshare.c.3808666	https://doi.org/10.6084/m9.figshare.c.3808666	Image Analysis	Final_Dataset_Combined_v04.xlsx	figshare	doi:10.6084/m9.figshare.c.3808666	https://doi.org/10.6084/m9.figshare.c.3808666	1
NSC200686	High Content Chemical Screening Assay	Immunofluorescence staining	Microscopy	NSC200686_rep1_plate_ct114_well_B4_field_2	Images_M1_02/CT114xy23c1.tif__xy1_2.tif	figshare	doi:10.6084/m9.figshare.c.3808666	https://doi.org/10.6084/m9.figshare.c.3808666	Image Analysis	Final_Dataset_Combined_v04.xlsx	figshare	doi:10.6084/m9.figshare.c.3808666	https://doi.org/10.6084/m9.figshare.c.3808666	1
NSC200686	High Content Chemical Screening Assay	Immunofluorescence staining	Microscopy	NSC200686_rep1_plate_ct114_well_B4_field_3	Images_M1_02/CT114xy23c1.tif__xy2_1.tif	figshare	doi:10.6084/m9.figshare.c.3808666	https://doi.org/10.6084/m9.figshare.c.3808666	Image Analysis	Final_Dataset_Combined_v04.xlsx	figshare	doi:10.6084/m9.figshare.c.3808666	https://doi.org/10.6084/m9.figshare.c.3808666	1
NSC200686	High Content Chemical Screening Assay	Immunofluorescence staining	Microscopy	NSC200686_rep1_plate_ct114_well_B4_field_4	Images_M1_02/CT114xy23c1.tif__xy2_2.tif	figshare	doi:10.6084/m9.figshare.c.3808666	https://doi.org/10.6084/m9.figshare.c.3808666	Image Analysis	Final_Dataset_Combined_v04.xlsx	figshare	doi:10.6084/m9.figshare.c.3808666	https://doi.org/10.6084/m9.figshare.c.3808666	1
NSC173969	High Content Chemical Screening Assay	Immunofluorescence staining	Microscopy	NSC173969_rep1_plate_ct114_well_A4_field_1	Images_M1_02/CT114xy24c1.tif__xy1_1.tif	figshare	doi:10.6084/m9.figshare.c.3808666	https://doi.org/10.6084/m9.figshare.c.3808666	Image Analysis	Final_Dataset_Combined_v04.xlsx	figshare	doi:10.6084/m9.figshare.c.3808666	https://doi.org/10.6084/m9.figshare.c.3808666	1
NSC173969	High Content Chemical Screening Assay	Immunofluorescence staining	Microscopy	NSC173969_rep1_plate_ct114_well_A4_field_2	Images_M1_02/CT114xy24c1.tif__xy1_2.tif	figshare	doi:10.6084/m9.figshare.c.3808666	https://doi.org/10.6084/m9.figshare.c.3808666	Image Analysis	Final_Dataset_Combined_v04.xlsx	figshare	doi:10.6084/m9.figshare.c.3808666	https://doi.org/10.6084/m9.figshare.c.3808666	1
NSC173969	High Content Chemical Screening Assay	Immunofluorescence staining	Microscopy	NSC173969_rep1_plate_ct114_well_A4_field_3	Images_M1_02/CT114xy24c1.tif__xy2_1.tif	figshare	doi:10.6084/m9.figshare.c.3808666	https://doi.org/10.6084/m9.figshare.c.3808666	Image Analysis	Final_Dataset_Combined_v04.xlsx	figshare	doi:10.6084/m9.figshare.c.3808666	https://doi.org/10.6084/m9.figshare.c.3808666	1
NSC173969	High Content Chemical Screening Assay	Immunofluorescence staining	Microscopy	NSC173969_rep1_plate_ct114_well_A4_field_4	Images_M1_02/CT114xy24c1.tif__xy2_2.tif	figshare	doi:10.6084/m9.figshare.c.3808666	https://doi.org/10.6084/m9.figshare.c.3808666	Image Analysis	Final_Dataset_Combined_v04.xlsx	figshare	doi:10.6084/m9.figshare.c.3808666	https://doi.org/10.6084/m9.figshare.c.3808666	1
NSC7950	High Content Chemical Screening Assay	Immunofluorescence staining	Microscopy	NSC7950_rep1_plate_ct114_well_A5_field_1	Images_M1_02/CT114xy25c1.tif__xy1_1.tif	figshare	doi:10.6084/m9.figshare.c.3808666	https://doi.org/10.6084/m9.figshare.c.3808666	Image Analysis	Final_Dataset_Combined_v04.xlsx	figshare	doi:10.6084/m9.figshare.c.3808666	https://doi.org/10.6084/m9.figshare.c.3808666	1
NSC7950	High Content Chemical Screening Assay	Immunofluorescence staining	Microscopy	NSC7950_rep1_plate_ct114_well_A5_field_2	Images_M1_02/CT114xy25c1.tif__xy1_2.tif	figshare	doi:10.6084/m9.figshare.c.3808666	https://doi.org/10.6084/m9.figshare.c.3808666	Image Analysis	Final_Dataset_Combined_v04.xlsx	figshare	doi:10.6084/m9.figshare.c.3808666	https://doi.org/10.6084/m9.figshare.c.3808666	1
NSC7950	High Content Chemical Screening Assay	Immunofluorescence staining	Microscopy	NSC7950_rep1_plate_ct114_well_A5_field_3	Images_M1_02/CT114xy25c1.tif__xy2_1.tif	figshare	doi:10.6084/m9.figshare.c.3808666	https://doi.org/10.6084/m9.figshare.c.3808666	Image Analysis	Final_Dataset_Combined_v04.xlsx	figshare	doi:10.6084/m9.figshare.c.3808666	https://doi.org/10.6084/m9.figshare.c.3808666	1
NSC7950	High Content Chemical Screening Assay	Immunofluorescence staining	Microscopy	NSC7950_rep1_plate_ct114_well_A5_field_4	Images_M1_02/CT114xy25c1.tif__xy2_2.tif	figshare	doi:10.6084/m9.figshare.c.3808666	https://doi.org/10.6084/m9.figshare.c.3808666	Image Analysis	Final_Dataset_Combined_v04.xlsx	figshare	doi:10.6084/m9.figshare.c.3808666	https://doi.org/10.6084/m9.figshare.c.3808666	1
NSC10427	High Content Chemical Screening Assay	Immunofluorescence staining	Microscopy	NSC10427_rep1_plate_ct114_well_B5_field_1	Images_M1_02/CT114xy26c1.tif__xy1_1.tif	figshare	doi:10.6084/m9.figshare.c.3808666	https://doi.org/10.6084/m9.figshare.c.3808666	Image Analysis	Final_Dataset_Combined_v04.xlsx	figshare	doi:10.6084/m9.figshare.c.3808666	https://doi.org/10.6084/m9.figshare.c.3808666	1
NSC10427	High Content Chemical Screening Assay	Immunofluorescence staining	Microscopy	NSC10427_rep1_plate_ct114_well_B5_field_2	Images_M1_02/CT114xy26c1.tif__xy1_2.tif	figshare	doi:10.6084/m9.figshare.c.3808666	https://doi.org/10.6084/m9.figshare.c.3808666	Image Analysis	Final_Dataset_Combined_v04.xlsx	figshare	doi:10.6084/m9.figshare.c.3808666	https://doi.org/10.6084/m9.figshare.c.3808666	1
NSC10427	High Content Chemical Screening Assay	Immunofluorescence staining	Microscopy	NSC10427_rep1_plate_ct114_well_B5_field_3	Images_M1_02/CT114xy26c1.tif__xy2_1.tif	figshare	doi:10.6084/m9.figshare.c.3808666	https://doi.org/10.6084/m9.figshare.c.3808666	Image Analysis	Final_Dataset_Combined_v04.xlsx	figshare	doi:10.6084/m9.figshare.c.3808666	https://doi.org/10.6084/m9.figshare.c.3808666	1
NSC10427	High Content Chemical Screening Assay	Immunofluorescence staining	Microscopy	NSC10427_rep1_plate_ct114_well_B5_field_4	Images_M1_02/CT114xy26c1.tif__xy2_2.tif	figshare	doi:10.6084/m9.figshare.c.3808666	https://doi.org/10.6084/m9.figshare.c.3808666	Image Analysis	Final_Dataset_Combined_v04.xlsx	figshare	doi:10.6084/m9.figshare.c.3808666	https://doi.org/10.6084/m9.figshare.c.3808666	1
NSC10772	High Content Chemical Screening Assay	Immunofluorescence staining	Microscopy	NSC10772_rep1_plate_ct114_well_C5_field_1	Images_M1_02/CT114xy27c1.tif__xy1_1.tif	figshare	doi:10.6084/m9.figshare.c.3808666	https://doi.org/10.6084/m9.figshare.c.3808666	Image Analysis	Final_Dataset_Combined_v04.xlsx	figshare	doi:10.6084/m9.figshare.c.3808666	https://doi.org/10.6084/m9.figshare.c.3808666	1
NSC10772	High Content Chemical Screening Assay	Immunofluorescence staining	Microscopy	NSC10772_rep1_plate_ct114_well_C5_field_2	Images_M1_02/CT114xy27c1.tif__xy1_2.tif	figshare	doi:10.6084/m9.figshare.c.3808666	https://doi.org/10.6084/m9.figshare.c.3808666	Image Analysis	Final_Dataset_Combined_v04.xlsx	figshare	doi:10.6084/m9.figshare.c.3808666	https://doi.org/10.6084/m9.figshare.c.3808666	1
NSC10772	High Content Chemical Screening Assay	Immunofluorescence staining	Microscopy	NSC10772_rep1_plate_ct114_well_C5_field_3	Images_M1_02/CT114xy27c1.tif__xy2_1.tif	figshare	doi:10.6084/m9.figshare.c.3808666	https://doi.org/10.6084/m9.figshare.c.3808666	Image Analysis	Final_Dataset_Combined_v04.xlsx	figshare	doi:10.6084/m9.figshare.c.3808666	https://doi.org/10.6084/m9.figshare.c.3808666	1
NSC10772	High Content Chemical Screening Assay	Immunofluorescence staining	Microscopy	NSC10772_rep1_plate_ct114_well_C5_field_4	Images_M1_02/CT114xy27c1.tif__xy2_2.tif	figshare	doi:10.6084/m9.figshare.c.3808666	https://doi.org/10.6084/m9.figshare.c.3808666	Image Analysis	Final_Dataset_Combined_v04.xlsx	figshare	doi:10.6084/m9.figshare.c.3808666	https://doi.org/10.6084/m9.figshare.c.3808666	1
NSC9441	High Content Chemical Screening Assay	Immunofluorescence staining	Microscopy	NSC9441_rep1_plate_ct114_well_D5_field_2	Images_M1_02/CT114xy28c1.tif__xy1_2.tif	figshare	doi:10.6084/m9.figshare.c.3808666	https://doi.org/10.6084/m9.figshare.c.3808666	Image Analysis	Final_Dataset_Combined_v04.xlsx	figshare	doi:10.6084/m9.figshare.c.3808666	https://doi.org/10.6084/m9.figshare.c.3808666	1
NSC9441	High Content Chemical Screening Assay	Immunofluorescence staining	Microscopy	NSC9441_rep1_plate_ct114_well_D5_field_4	Images_M1_02/CT114xy28c1.tif__xy2_2.tif	figshare	doi:10.6084/m9.figshare.c.3808666	https://doi.org/10.6084/m9.figshare.c.3808666	Image Analysis	Final_Dataset_Combined_v04.xlsx	figshare	doi:10.6084/m9.figshare.c.3808666	https://doi.org/10.6084/m9.figshare.c.3808666	1
NSC9489	High Content Chemical Screening Assay	Immunofluorescence staining	Microscopy	NSC9489_rep1_plate_ct114_well_E5_field_1	Images_M1_02/CT114xy29c1.tif__xy1_1.tif	figshare	doi:10.6084/m9.figshare.c.3808666	https://doi.org/10.6084/m9.figshare.c.3808666	Image Analysis	Final_Dataset_Combined_v04.xlsx	figshare	doi:10.6084/m9.figshare.c.3808666	https://doi.org/10.6084/m9.figshare.c.3808666	1
NSC9489	High Content Chemical Screening Assay	Immunofluorescence staining	Microscopy	NSC9489_rep1_plate_ct114_well_E5_field_2	Images_M1_02/CT114xy29c1.tif__xy1_2.tif	figshare	doi:10.6084/m9.figshare.c.3808666	https://doi.org/10.6084/m9.figshare.c.3808666	Image Analysis	Final_Dataset_Combined_v04.xlsx	figshare	doi:10.6084/m9.figshare.c.3808666	https://doi.org/10.6084/m9.figshare.c.3808666	1
NSC9489	High Content Chemical Screening Assay	Immunofluorescence staining	Microscopy	NSC9489_rep1_plate_ct114_well_E5_field_3	Images_M1_02/CT114xy29c1.tif__xy2_1.tif	figshare	doi:10.6084/m9.figshare.c.3808666	https://doi.org/10.6084/m9.figshare.c.3808666	Image Analysis	Final_Dataset_Combined_v04.xlsx	figshare	doi:10.6084/m9.figshare.c.3808666	https://doi.org/10.6084/m9.figshare.c.3808666	1
NSC9489	High Content Chemical Screening Assay	Immunofluorescence staining	Microscopy	NSC9489_rep1_plate_ct114_well_E5_field_4	Images_M1_02/CT114xy29c1.tif__xy2_2.tif	figshare	doi:10.6084/m9.figshare.c.3808666	https://doi.org/10.6084/m9.figshare.c.3808666	Image Analysis	Final_Dataset_Combined_v04.xlsx	figshare	doi:10.6084/m9.figshare.c.3808666	https://doi.org/10.6084/m9.figshare.c.3808666	1
NSC11128	High Content Chemical Screening Assay	Immunofluorescence staining	Microscopy	NSC11128_rep1_plate_ct114_well_F5_field_1	Images_M1_02/CT114xy30c1.tif__xy1_1.tif	figshare	doi:10.6084/m9.figshare.c.3808666	https://doi.org/10.6084/m9.figshare.c.3808666	Image Analysis	Final_Dataset_Combined_v04.xlsx	figshare	doi:10.6084/m9.figshare.c.3808666	https://doi.org/10.6084/m9.figshare.c.3808666	1
NSC11128	High Content Chemical Screening Assay	Immunofluorescence staining	Microscopy	NSC11128_rep1_plate_ct114_well_F5_field_2	Images_M1_02/CT114xy30c1.tif__xy1_2.tif	figshare	doi:10.6084/m9.figshare.c.3808666	https://doi.org/10.6084/m9.figshare.c.3808666	Image Analysis	Final_Dataset_Combined_v04.xlsx	figshare	doi:10.6084/m9.figshare.c.3808666	https://doi.org/10.6084/m9.figshare.c.3808666	1
NSC11128	High Content Chemical Screening Assay	Immunofluorescence staining	Microscopy	NSC11128_rep1_plate_ct114_well_F5_field_3	Images_M1_02/CT114xy30c1.tif__xy2_1.tif	figshare	doi:10.6084/m9.figshare.c.3808666	https://doi.org/10.6084/m9.figshare.c.3808666	Image Analysis	Final_Dataset_Combined_v04.xlsx	figshare	doi:10.6084/m9.figshare.c.3808666	https://doi.org/10.6084/m9.figshare.c.3808666	1
NSC11128	High Content Chemical Screening Assay	Immunofluorescence staining	Microscopy	NSC11128_rep1_plate_ct114_well_F5_field_4	Images_M1_02/CT114xy30c1.tif__xy2_2.tif	figshare	doi:10.6084/m9.figshare.c.3808666	https://doi.org/10.6084/m9.figshare.c.3808666	Image Analysis	Final_Dataset_Combined_v04.xlsx	figshare	doi:10.6084/m9.figshare.c.3808666	https://doi.org/10.6084/m9.figshare.c.3808666	1
NSC11141	High Content Chemical Screening Assay	Immunofluorescence staining	Microscopy	NSC11141_rep1_plate_ct114_well_G5_field_2	Images_M1_02/CT114xy31c1.tif__xy1_2.tif	figshare	doi:10.6084/m9.figshare.c.3808666	https://doi.org/10.6084/m9.figshare.c.3808666	Image Analysis	Final_Dataset_Combined_v04.xlsx	figshare	doi:10.6084/m9.figshare.c.3808666	https://doi.org/10.6084/m9.figshare.c.3808666	1
NSC11141	High Content Chemical Screening Assay	Immunofluorescence staining	Microscopy	NSC11141_rep1_plate_ct114_well_G5_field_3	Images_M1_02/CT114xy31c1.tif__xy2_1.tif	figshare	doi:10.6084/m9.figshare.c.3808666	https://doi.org/10.6084/m9.figshare.c.3808666	Image Analysis	Final_Dataset_Combined_v04.xlsx	figshare	doi:10.6084/m9.figshare.c.3808666	https://doi.org/10.6084/m9.figshare.c.3808666	1
NSC11141	High Content Chemical Screening Assay	Immunofluorescence staining	Microscopy	NSC11141_rep1_plate_ct114_well_G5_field_4	Images_M1_02/CT114xy31c1.tif__xy2_2.tif	figshare	doi:10.6084/m9.figshare.c.3808666	https://doi.org/10.6084/m9.figshare.c.3808666	Image Analysis	Final_Dataset_Combined_v04.xlsx	figshare	doi:10.6084/m9.figshare.c.3808666	https://doi.org/10.6084/m9.figshare.c.3808666	1
NSC11470	High Content Chemical Screening Assay	Immunofluorescence staining	Microscopy	NSC11470_rep1_plate_ct114_well_H5_field_1	Images_M1_02/CT114xy32c1.tif__xy1_1.tif	figshare	doi:10.6084/m9.figshare.c.3808666	https://doi.org/10.6084/m9.figshare.c.3808666	Image Analysis	Final_Dataset_Combined_v04.xlsx	figshare	doi:10.6084/m9.figshare.c.3808666	https://doi.org/10.6084/m9.figshare.c.3808666	1
NSC11470	High Content Chemical Screening Assay	Immunofluorescence staining	Microscopy	NSC11470_rep1_plate_ct114_well_H5_field_2	Images_M1_02/CT114xy32c1.tif__xy1_2.tif	figshare	doi:10.6084/m9.figshare.c.3808666	https://doi.org/10.6084/m9.figshare.c.3808666	Image Analysis	Final_Dataset_Combined_v04.xlsx	figshare	doi:10.6084/m9.figshare.c.3808666	https://doi.org/10.6084/m9.figshare.c.3808666	1
NSC11470	High Content Chemical Screening Assay	Immunofluorescence staining	Microscopy	NSC11470_rep1_plate_ct114_well_H5_field_3	Images_M1_02/CT114xy32c1.tif__xy2_1.tif	figshare	doi:10.6084/m9.figshare.c.3808666	https://doi.org/10.6084/m9.figshare.c.3808666	Image Analysis	Final_Dataset_Combined_v04.xlsx	figshare	doi:10.6084/m9.figshare.c.3808666	https://doi.org/10.6084/m9.figshare.c.3808666	1
NSC16162	High Content Chemical Screening Assay	Immunofluorescence staining	Microscopy	NSC16162_rep1_plate_ct114_well_H6_field_1	Images_M1_02/CT114xy33c1.tif__xy1_1.tif	figshare	doi:10.6084/m9.figshare.c.3808666	https://doi.org/10.6084/m9.figshare.c.3808666	Image Analysis	Final_Dataset_Combined_v04.xlsx	figshare	doi:10.6084/m9.figshare.c.3808666	https://doi.org/10.6084/m9.figshare.c.3808666	1
NSC16162	High Content Chemical Screening Assay	Immunofluorescence staining	Microscopy	NSC16162_rep1_plate_ct114_well_H6_field_3	Images_M1_02/CT114xy33c1.tif__xy2_1.tif	figshare	doi:10.6084/m9.figshare.c.3808666	https://doi.org/10.6084/m9.figshare.c.3808666	Image Analysis	Final_Dataset_Combined_v04.xlsx	figshare	doi:10.6084/m9.figshare.c.3808666	https://doi.org/10.6084/m9.figshare.c.3808666	1
NSC16162	High Content Chemical Screening Assay	Immunofluorescence staining	Microscopy	NSC16162_rep1_plate_ct114_well_H6_field_4	Images_M1_02/CT114xy33c1.tif__xy2_2.tif	figshare	doi:10.6084/m9.figshare.c.3808666	https://doi.org/10.6084/m9.figshare.c.3808666	Image Analysis	Final_Dataset_Combined_v04.xlsx	figshare	doi:10.6084/m9.figshare.c.3808666	https://doi.org/10.6084/m9.figshare.c.3808666	1
NSC16021	High Content Chemical Screening Assay	Immunofluorescence staining	Microscopy	NSC16021_rep1_plate_ct114_well_G6_field_1	Images_M1_02/CT114xy34c1.tif__xy1_1.tif	figshare	doi:10.6084/m9.figshare.c.3808666	https://doi.org/10.6084/m9.figshare.c.3808666	Image Analysis	Final_Dataset_Combined_v04.xlsx	figshare	doi:10.6084/m9.figshare.c.3808666	https://doi.org/10.6084/m9.figshare.c.3808666	1
NSC16021	High Content Chemical Screening Assay	Immunofluorescence staining	Microscopy	NSC16021_rep1_plate_ct114_well_G6_field_2	Images_M1_02/CT114xy34c1.tif__xy1_2.tif	figshare	doi:10.6084/m9.figshare.c.3808666	https://doi.org/10.6084/m9.figshare.c.3808666	Image Analysis	Final_Dataset_Combined_v04.xlsx	figshare	doi:10.6084/m9.figshare.c.3808666	https://doi.org/10.6084/m9.figshare.c.3808666	1
NSC16021	High Content Chemical Screening Assay	Immunofluorescence staining	Microscopy	NSC16021_rep1_plate_ct114_well_G6_field_3	Images_M1_02/CT114xy34c1.tif__xy2_1.tif	figshare	doi:10.6084/m9.figshare.c.3808666	https://doi.org/10.6084/m9.figshare.c.3808666	Image Analysis	Final_Dataset_Combined_v04.xlsx	figshare	doi:10.6084/m9.figshare.c.3808666	https://doi.org/10.6084/m9.figshare.c.3808666	1
NSC15776	High Content Chemical Screening Assay	Immunofluorescence staining	Microscopy	NSC15776_rep1_plate_ct114_well_F6_field_1	Images_M1_02/CT114xy35c1.tif__xy1_1.tif	figshare	doi:10.6084/m9.figshare.c.3808666	https://doi.org/10.6084/m9.figshare.c.3808666	Image Analysis	Final_Dataset_Combined_v04.xlsx	figshare	doi:10.6084/m9.figshare.c.3808666	https://doi.org/10.6084/m9.figshare.c.3808666	1
NSC15776	High Content Chemical Screening Assay	Immunofluorescence staining	Microscopy	NSC15776_rep1_plate_ct114_well_F6_field_2	Images_M1_02/CT114xy35c1.tif__xy1_2.tif	figshare	doi:10.6084/m9.figshare.c.3808666	https://doi.org/10.6084/m9.figshare.c.3808666	Image Analysis	Final_Dataset_Combined_v04.xlsx	figshare	doi:10.6084/m9.figshare.c.3808666	https://doi.org/10.6084/m9.figshare.c.3808666	1
NSC15776	High Content Chemical Screening Assay	Immunofluorescence staining	Microscopy	NSC15776_rep1_plate_ct114_well_F6_field_3	Images_M1_02/CT114xy35c1.tif__xy2_1.tif	figshare	doi:10.6084/m9.figshare.c.3808666	https://doi.org/10.6084/m9.figshare.c.3808666	Image Analysis	Final_Dataset_Combined_v04.xlsx	figshare	doi:10.6084/m9.figshare.c.3808666	https://doi.org/10.6084/m9.figshare.c.3808666	1
NSC15776	High Content Chemical Screening Assay	Immunofluorescence staining	Microscopy	NSC15776_rep1_plate_ct114_well_F6_field_4	Images_M1_02/CT114xy35c1.tif__xy2_2.tif	figshare	doi:10.6084/m9.figshare.c.3808666	https://doi.org/10.6084/m9.figshare.c.3808666	Image Analysis	Final_Dataset_Combined_v04.xlsx	figshare	doi:10.6084/m9.figshare.c.3808666	https://doi.org/10.6084/m9.figshare.c.3808666	1
NSC15133	High Content Chemical Screening Assay	Immunofluorescence staining	Microscopy	NSC15133_rep1_plate_ct114_well_E6_field_1	Images_M1_02/CT114xy36c1.tif__xy1_1.tif	figshare	doi:10.6084/m9.figshare.c.3808666	https://doi.org/10.6084/m9.figshare.c.3808666	Image Analysis	Final_Dataset_Combined_v04.xlsx	figshare	doi:10.6084/m9.figshare.c.3808666	https://doi.org/10.6084/m9.figshare.c.3808666	1
NSC15133	High Content Chemical Screening Assay	Immunofluorescence staining	Microscopy	NSC15133_rep1_plate_ct114_well_E6_field_2	Images_M1_02/CT114xy36c1.tif__xy1_2.tif	figshare	doi:10.6084/m9.figshare.c.3808666	https://doi.org/10.6084/m9.figshare.c.3808666	Image Analysis	Final_Dataset_Combined_v04.xlsx	figshare	doi:10.6084/m9.figshare.c.3808666	https://doi.org/10.6084/m9.figshare.c.3808666	1
NSC15133	High Content Chemical Screening Assay	Immunofluorescence staining	Microscopy	NSC15133_rep1_plate_ct114_well_E6_field_3	Images_M1_02/CT114xy36c1.tif__xy2_1.tif	figshare	doi:10.6084/m9.figshare.c.3808666	https://doi.org/10.6084/m9.figshare.c.3808666	Image Analysis	Final_Dataset_Combined_v04.xlsx	figshare	doi:10.6084/m9.figshare.c.3808666	https://doi.org/10.6084/m9.figshare.c.3808666	1
NSC15133	High Content Chemical Screening Assay	Immunofluorescence staining	Microscopy	NSC15133_rep1_plate_ct114_well_E6_field_4	Images_M1_02/CT114xy36c1.tif__xy2_2.tif	figshare	doi:10.6084/m9.figshare.c.3808666	https://doi.org/10.6084/m9.figshare.c.3808666	Image Analysis	Final_Dataset_Combined_v04.xlsx	figshare	doi:10.6084/m9.figshare.c.3808666	https://doi.org/10.6084/m9.figshare.c.3808666	1
NSC14771	High Content Chemical Screening Assay	Immunofluorescence staining	Microscopy	NSC14771_rep1_plate_ct114_well_D6_field_1	Images_M1_02/CT114xy37c1.tif__xy1_1.tif	figshare	doi:10.6084/m9.figshare.c.3808666	https://doi.org/10.6084/m9.figshare.c.3808666	Image Analysis	Final_Dataset_Combined_v04.xlsx	figshare	doi:10.6084/m9.figshare.c.3808666	https://doi.org/10.6084/m9.figshare.c.3808666	1
NSC14771	High Content Chemical Screening Assay	Immunofluorescence staining	Microscopy	NSC14771_rep1_plate_ct114_well_D6_field_2	Images_M1_02/CT114xy37c1.tif__xy1_2.tif	figshare	doi:10.6084/m9.figshare.c.3808666	https://doi.org/10.6084/m9.figshare.c.3808666	Image Analysis	Final_Dataset_Combined_v04.xlsx	figshare	doi:10.6084/m9.figshare.c.3808666	https://doi.org/10.6084/m9.figshare.c.3808666	1
NSC14771	High Content Chemical Screening Assay	Immunofluorescence staining	Microscopy	NSC14771_rep1_plate_ct114_well_D6_field_4	Images_M1_02/CT114xy37c1.tif__xy2_2.tif	figshare	doi:10.6084/m9.figshare.c.3808666	https://doi.org/10.6084/m9.figshare.c.3808666	Image Analysis	Final_Dataset_Combined_v04.xlsx	figshare	doi:10.6084/m9.figshare.c.3808666	https://doi.org/10.6084/m9.figshare.c.3808666	1
NSC14767	High Content Chemical Screening Assay	Immunofluorescence staining	Microscopy	NSC14767_rep1_plate_ct114_well_C6_field_1	Images_M1_02/CT114xy38c1.tif__xy1_1.tif	figshare	doi:10.6084/m9.figshare.c.3808666	https://doi.org/10.6084/m9.figshare.c.3808666	Image Analysis	Final_Dataset_Combined_v04.xlsx	figshare	doi:10.6084/m9.figshare.c.3808666	https://doi.org/10.6084/m9.figshare.c.3808666	1
NSC14767	High Content Chemical Screening Assay	Immunofluorescence staining	Microscopy	NSC14767_rep1_plate_ct114_well_C6_field_2	Images_M1_02/CT114xy38c1.tif__xy1_2.tif	figshare	doi:10.6084/m9.figshare.c.3808666	https://doi.org/10.6084/m9.figshare.c.3808666	Image Analysis	Final_Dataset_Combined_v04.xlsx	figshare	doi:10.6084/m9.figshare.c.3808666	https://doi.org/10.6084/m9.figshare.c.3808666	1
NSC14767	High Content Chemical Screening Assay	Immunofluorescence staining	Microscopy	NSC14767_rep1_plate_ct114_well_C6_field_3	Images_M1_02/CT114xy38c1.tif__xy2_1.tif	figshare	doi:10.6084/m9.figshare.c.3808666	https://doi.org/10.6084/m9.figshare.c.3808666	Image Analysis	Final_Dataset_Combined_v04.xlsx	figshare	doi:10.6084/m9.figshare.c.3808666	https://doi.org/10.6084/m9.figshare.c.3808666	1
NSC14767	High Content Chemical Screening Assay	Immunofluorescence staining	Microscopy	NSC14767_rep1_plate_ct114_well_C6_field_4	Images_M1_02/CT114xy38c1.tif__xy2_2.tif	figshare	doi:10.6084/m9.figshare.c.3808666	https://doi.org/10.6084/m9.figshare.c.3808666	Image Analysis	Final_Dataset_Combined_v04.xlsx	figshare	doi:10.6084/m9.figshare.c.3808666	https://doi.org/10.6084/m9.figshare.c.3808666	1
NSC13213	High Content Chemical Screening Assay	Immunofluorescence staining	Microscopy	NSC13213_rep1_plate_ct114_well_B6_field_1	Images_M1_02/CT114xy39c1.tif__xy1_1.tif	figshare	doi:10.6084/m9.figshare.c.3808666	https://doi.org/10.6084/m9.figshare.c.3808666	Image Analysis	Final_Dataset_Combined_v04.xlsx	figshare	doi:10.6084/m9.figshare.c.3808666	https://doi.org/10.6084/m9.figshare.c.3808666	1
NSC13213	High Content Chemical Screening Assay	Immunofluorescence staining	Microscopy	NSC13213_rep1_plate_ct114_well_B6_field_2	Images_M1_02/CT114xy39c1.tif__xy1_2.tif	figshare	doi:10.6084/m9.figshare.c.3808666	https://doi.org/10.6084/m9.figshare.c.3808666	Image Analysis	Final_Dataset_Combined_v04.xlsx	figshare	doi:10.6084/m9.figshare.c.3808666	https://doi.org/10.6084/m9.figshare.c.3808666	1
NSC13213	High Content Chemical Screening Assay	Immunofluorescence staining	Microscopy	NSC13213_rep1_plate_ct114_well_B6_field_3	Images_M1_02/CT114xy39c1.tif__xy2_1.tif	figshare	doi:10.6084/m9.figshare.c.3808666	https://doi.org/10.6084/m9.figshare.c.3808666	Image Analysis	Final_Dataset_Combined_v04.xlsx	figshare	doi:10.6084/m9.figshare.c.3808666	https://doi.org/10.6084/m9.figshare.c.3808666	1
NSC12588	High Content Chemical Screening Assay	Immunofluorescence staining	Microscopy	NSC12588_rep1_plate_ct114_well_A6_field_1	Images_M1_02/CT114xy40c1.tif__xy1_1.tif	figshare	doi:10.6084/m9.figshare.c.3808666	https://doi.org/10.6084/m9.figshare.c.3808666	Image Analysis	Final_Dataset_Combined_v04.xlsx	figshare	doi:10.6084/m9.figshare.c.3808666	https://doi.org/10.6084/m9.figshare.c.3808666	1
NSC12588	High Content Chemical Screening Assay	Immunofluorescence staining	Microscopy	NSC12588_rep1_plate_ct114_well_A6_field_2	Images_M1_02/CT114xy40c1.tif__xy1_2.tif	figshare	doi:10.6084/m9.figshare.c.3808666	https://doi.org/10.6084/m9.figshare.c.3808666	Image Analysis	Final_Dataset_Combined_v04.xlsx	figshare	doi:10.6084/m9.figshare.c.3808666	https://doi.org/10.6084/m9.figshare.c.3808666	1
NSC12588	High Content Chemical Screening Assay	Immunofluorescence staining	Microscopy	NSC12588_rep1_plate_ct114_well_A6_field_3	Images_M1_02/CT114xy40c1.tif__xy2_1.tif	figshare	doi:10.6084/m9.figshare.c.3808666	https://doi.org/10.6084/m9.figshare.c.3808666	Image Analysis	Final_Dataset_Combined_v04.xlsx	figshare	doi:10.6084/m9.figshare.c.3808666	https://doi.org/10.6084/m9.figshare.c.3808666	1
NSC12588	High Content Chemical Screening Assay	Immunofluorescence staining	Microscopy	NSC12588_rep1_plate_ct114_well_A6_field_4	Images_M1_02/CT114xy40c1.tif__xy2_2.tif	figshare	doi:10.6084/m9.figshare.c.3808666	https://doi.org/10.6084/m9.figshare.c.3808666	Image Analysis	Final_Dataset_Combined_v04.xlsx	figshare	doi:10.6084/m9.figshare.c.3808666	https://doi.org/10.6084/m9.figshare.c.3808666	1
NSC16646	High Content Chemical Screening Assay	Immunofluorescence staining	Microscopy	NSC16646_rep1_plate_ct114_well_A7_field_1	Images_M1_02/CT114xy41c1.tif__xy1_1.tif	figshare	doi:10.6084/m9.figshare.c.3808666	https://doi.org/10.6084/m9.figshare.c.3808666	Image Analysis	Final_Dataset_Combined_v04.xlsx	figshare	doi:10.6084/m9.figshare.c.3808666	https://doi.org/10.6084/m9.figshare.c.3808666	1
NSC16646	High Content Chemical Screening Assay	Immunofluorescence staining	Microscopy	NSC16646_rep1_plate_ct114_well_A7_field_2	Images_M1_02/CT114xy41c1.tif__xy1_2.tif	figshare	doi:10.6084/m9.figshare.c.3808666	https://doi.org/10.6084/m9.figshare.c.3808666	Image Analysis	Final_Dataset_Combined_v04.xlsx	figshare	doi:10.6084/m9.figshare.c.3808666	https://doi.org/10.6084/m9.figshare.c.3808666	1
NSC16646	High Content Chemical Screening Assay	Immunofluorescence staining	Microscopy	NSC16646_rep1_plate_ct114_well_A7_field_3	Images_M1_02/CT114xy41c1.tif__xy2_1.tif	figshare	doi:10.6084/m9.figshare.c.3808666	https://doi.org/10.6084/m9.figshare.c.3808666	Image Analysis	Final_Dataset_Combined_v04.xlsx	figshare	doi:10.6084/m9.figshare.c.3808666	https://doi.org/10.6084/m9.figshare.c.3808666	1
NSC16646	High Content Chemical Screening Assay	Immunofluorescence staining	Microscopy	NSC16646_rep1_plate_ct114_well_A7_field_4	Images_M1_02/CT114xy41c1.tif__xy2_2.tif	figshare	doi:10.6084/m9.figshare.c.3808666	https://doi.org/10.6084/m9.figshare.c.3808666	Image Analysis	Final_Dataset_Combined_v04.xlsx	figshare	doi:10.6084/m9.figshare.c.3808666	https://doi.org/10.6084/m9.figshare.c.3808666	1
NSC16873	High Content Chemical Screening Assay	Immunofluorescence staining	Microscopy	NSC16873_rep1_plate_ct114_well_B7_field_1	Images_M1_02/CT114xy42c1.tif__xy1_1.tif	figshare	doi:10.6084/m9.figshare.c.3808666	https://doi.org/10.6084/m9.figshare.c.3808666	Image Analysis	Final_Dataset_Combined_v04.xlsx	figshare	doi:10.6084/m9.figshare.c.3808666	https://doi.org/10.6084/m9.figshare.c.3808666	1
NSC16873	High Content Chemical Screening Assay	Immunofluorescence staining	Microscopy	NSC16873_rep1_plate_ct114_well_B7_field_2	Images_M1_02/CT114xy42c1.tif__xy1_2.tif	figshare	doi:10.6084/m9.figshare.c.3808666	https://doi.org/10.6084/m9.figshare.c.3808666	Image Analysis	Final_Dataset_Combined_v04.xlsx	figshare	doi:10.6084/m9.figshare.c.3808666	https://doi.org/10.6084/m9.figshare.c.3808666	1
NSC16873	High Content Chemical Screening Assay	Immunofluorescence staining	Microscopy	NSC16873_rep1_plate_ct114_well_B7_field_3	Images_M1_02/CT114xy42c1.tif__xy2_1.tif	figshare	doi:10.6084/m9.figshare.c.3808666	https://doi.org/10.6084/m9.figshare.c.3808666	Image Analysis	Final_Dataset_Combined_v04.xlsx	figshare	doi:10.6084/m9.figshare.c.3808666	https://doi.org/10.6084/m9.figshare.c.3808666	1
NSC16873	High Content Chemical Screening Assay	Immunofluorescence staining	Microscopy	NSC16873_rep1_plate_ct114_well_B7_field_4	Images_M1_02/CT114xy42c1.tif__xy2_2.tif	figshare	doi:10.6084/m9.figshare.c.3808666	https://doi.org/10.6084/m9.figshare.c.3808666	Image Analysis	Final_Dataset_Combined_v04.xlsx	figshare	doi:10.6084/m9.figshare.c.3808666	https://doi.org/10.6084/m9.figshare.c.3808666	1
NSC17796	High Content Chemical Screening Assay	Immunofluorescence staining	Microscopy	NSC17796_rep1_plate_ct114_well_C7_field_1	Images_M1_02/CT114xy43c1.tif__xy1_1.tif	figshare	doi:10.6084/m9.figshare.c.3808666	https://doi.org/10.6084/m9.figshare.c.3808666	Image Analysis	Final_Dataset_Combined_v04.xlsx	figshare	doi:10.6084/m9.figshare.c.3808666	https://doi.org/10.6084/m9.figshare.c.3808666	1
NSC17796	High Content Chemical Screening Assay	Immunofluorescence staining	Microscopy	NSC17796_rep1_plate_ct114_well_C7_field_2	Images_M1_02/CT114xy43c1.tif__xy1_2.tif	figshare	doi:10.6084/m9.figshare.c.3808666	https://doi.org/10.6084/m9.figshare.c.3808666	Image Analysis	Final_Dataset_Combined_v04.xlsx	figshare	doi:10.6084/m9.figshare.c.3808666	https://doi.org/10.6084/m9.figshare.c.3808666	1
NSC17796	High Content Chemical Screening Assay	Immunofluorescence staining	Microscopy	NSC17796_rep1_plate_ct114_well_C7_field_3	Images_M1_02/CT114xy43c1.tif__xy2_1.tif	figshare	doi:10.6084/m9.figshare.c.3808666	https://doi.org/10.6084/m9.figshare.c.3808666	Image Analysis	Final_Dataset_Combined_v04.xlsx	figshare	doi:10.6084/m9.figshare.c.3808666	https://doi.org/10.6084/m9.figshare.c.3808666	1
NSC17796	High Content Chemical Screening Assay	Immunofluorescence staining	Microscopy	NSC17796_rep1_plate_ct114_well_C7_field_4	Images_M1_02/CT114xy43c1.tif__xy2_2.tif	figshare	doi:10.6084/m9.figshare.c.3808666	https://doi.org/10.6084/m9.figshare.c.3808666	Image Analysis	Final_Dataset_Combined_v04.xlsx	figshare	doi:10.6084/m9.figshare.c.3808666	https://doi.org/10.6084/m9.figshare.c.3808666	1
NSC18415	High Content Chemical Screening Assay	Immunofluorescence staining	Microscopy	NSC18415_rep1_plate_ct114_well_D7_field_1	Images_M1_02/CT114xy44c1.tif__xy1_1.tif	figshare	doi:10.6084/m9.figshare.c.3808666	https://doi.org/10.6084/m9.figshare.c.3808666	Image Analysis	Final_Dataset_Combined_v04.xlsx	figshare	doi:10.6084/m9.figshare.c.3808666	https://doi.org/10.6084/m9.figshare.c.3808666	1
NSC18415	High Content Chemical Screening Assay	Immunofluorescence staining	Microscopy	NSC18415_rep1_plate_ct114_well_D7_field_2	Images_M1_02/CT114xy44c1.tif__xy1_2.tif	figshare	doi:10.6084/m9.figshare.c.3808666	https://doi.org/10.6084/m9.figshare.c.3808666	Image Analysis	Final_Dataset_Combined_v04.xlsx	figshare	doi:10.6084/m9.figshare.c.3808666	https://doi.org/10.6084/m9.figshare.c.3808666	1
NSC18415	High Content Chemical Screening Assay	Immunofluorescence staining	Microscopy	NSC18415_rep1_plate_ct114_well_D7_field_4	Images_M1_02/CT114xy44c1.tif__xy2_2.tif	figshare	doi:10.6084/m9.figshare.c.3808666	https://doi.org/10.6084/m9.figshare.c.3808666	Image Analysis	Final_Dataset_Combined_v04.xlsx	figshare	doi:10.6084/m9.figshare.c.3808666	https://doi.org/10.6084/m9.figshare.c.3808666	1
NSC19219	High Content Chemical Screening Assay	Immunofluorescence staining	Microscopy	NSC19219_rep1_plate_ct114_well_E7_field_1	Images_M1_02/CT114xy45c1.tif__xy1_1.tif	figshare	doi:10.6084/m9.figshare.c.3808666	https://doi.org/10.6084/m9.figshare.c.3808666	Image Analysis	Final_Dataset_Combined_v04.xlsx	figshare	doi:10.6084/m9.figshare.c.3808666	https://doi.org/10.6084/m9.figshare.c.3808666	1
NSC19219	High Content Chemical Screening Assay	Immunofluorescence staining	Microscopy	NSC19219_rep1_plate_ct114_well_E7_field_3	Images_M1_02/CT114xy45c1.tif__xy2_1.tif	figshare	doi:10.6084/m9.figshare.c.3808666	https://doi.org/10.6084/m9.figshare.c.3808666	Image Analysis	Final_Dataset_Combined_v04.xlsx	figshare	doi:10.6084/m9.figshare.c.3808666	https://doi.org/10.6084/m9.figshare.c.3808666	1
NSC19219	High Content Chemical Screening Assay	Immunofluorescence staining	Microscopy	NSC19219_rep1_plate_ct114_well_E7_field_4	Images_M1_02/CT114xy45c1.tif__xy2_2.tif	figshare	doi:10.6084/m9.figshare.c.3808666	https://doi.org/10.6084/m9.figshare.c.3808666	Image Analysis	Final_Dataset_Combined_v04.xlsx	figshare	doi:10.6084/m9.figshare.c.3808666	https://doi.org/10.6084/m9.figshare.c.3808666	1
NSC19848	High Content Chemical Screening Assay	Immunofluorescence staining	Microscopy	NSC19848_rep1_plate_ct114_well_F7_field_1	Images_M1_02/CT114xy46c1.tif__xy1_1.tif	figshare	doi:10.6084/m9.figshare.c.3808666	https://doi.org/10.6084/m9.figshare.c.3808666	Image Analysis	Final_Dataset_Combined_v04.xlsx	figshare	doi:10.6084/m9.figshare.c.3808666	https://doi.org/10.6084/m9.figshare.c.3808666	1
NSC19848	High Content Chemical Screening Assay	Immunofluorescence staining	Microscopy	NSC19848_rep1_plate_ct114_well_F7_field_2	Images_M1_02/CT114xy46c1.tif__xy1_2.tif	figshare	doi:10.6084/m9.figshare.c.3808666	https://doi.org/10.6084/m9.figshare.c.3808666	Image Analysis	Final_Dataset_Combined_v04.xlsx	figshare	doi:10.6084/m9.figshare.c.3808666	https://doi.org/10.6084/m9.figshare.c.3808666	1
NSC19848	High Content Chemical Screening Assay	Immunofluorescence staining	Microscopy	NSC19848_rep1_plate_ct114_well_F7_field_3	Images_M1_02/CT114xy46c1.tif__xy2_1.tif	figshare	doi:10.6084/m9.figshare.c.3808666	https://doi.org/10.6084/m9.figshare.c.3808666	Image Analysis	Final_Dataset_Combined_v04.xlsx	figshare	doi:10.6084/m9.figshare.c.3808666	https://doi.org/10.6084/m9.figshare.c.3808666	1
NSC19848	High Content Chemical Screening Assay	Immunofluorescence staining	Microscopy	NSC19848_rep1_plate_ct114_well_F7_field_4	Images_M1_02/CT114xy46c1.tif__xy2_2.tif	figshare	doi:10.6084/m9.figshare.c.3808666	https://doi.org/10.6084/m9.figshare.c.3808666	Image Analysis	Final_Dataset_Combined_v04.xlsx	figshare	doi:10.6084/m9.figshare.c.3808666	https://doi.org/10.6084/m9.figshare.c.3808666	1
NSC20559	High Content Chemical Screening Assay	Immunofluorescence staining	Microscopy	NSC20559_rep1_plate_ct114_well_G7_field_1	Images_M1_02/CT114xy47c1.tif__xy1_1.tif	figshare	doi:10.6084/m9.figshare.c.3808666	https://doi.org/10.6084/m9.figshare.c.3808666	Image Analysis	Final_Dataset_Combined_v04.xlsx	figshare	doi:10.6084/m9.figshare.c.3808666	https://doi.org/10.6084/m9.figshare.c.3808666	1
NSC20559	High Content Chemical Screening Assay	Immunofluorescence staining	Microscopy	NSC20559_rep1_plate_ct114_well_G7_field_2	Images_M1_02/CT114xy47c1.tif__xy1_2.tif	figshare	doi:10.6084/m9.figshare.c.3808666	https://doi.org/10.6084/m9.figshare.c.3808666	Image Analysis	Final_Dataset_Combined_v04.xlsx	figshare	doi:10.6084/m9.figshare.c.3808666	https://doi.org/10.6084/m9.figshare.c.3808666	1
NSC20559	High Content Chemical Screening Assay	Immunofluorescence staining	Microscopy	NSC20559_rep1_plate_ct114_well_G7_field_3	Images_M1_02/CT114xy47c1.tif__xy2_1.tif	figshare	doi:10.6084/m9.figshare.c.3808666	https://doi.org/10.6084/m9.figshare.c.3808666	Image Analysis	Final_Dataset_Combined_v04.xlsx	figshare	doi:10.6084/m9.figshare.c.3808666	https://doi.org/10.6084/m9.figshare.c.3808666	1
NSC20559	High Content Chemical Screening Assay	Immunofluorescence staining	Microscopy	NSC20559_rep1_plate_ct114_well_G7_field_4	Images_M1_02/CT114xy47c1.tif__xy2_2.tif	figshare	doi:10.6084/m9.figshare.c.3808666	https://doi.org/10.6084/m9.figshare.c.3808666	Image Analysis	Final_Dataset_Combined_v04.xlsx	figshare	doi:10.6084/m9.figshare.c.3808666	https://doi.org/10.6084/m9.figshare.c.3808666	1
NSC22847	High Content Chemical Screening Assay	Immunofluorescence staining	Microscopy	NSC22847_rep1_plate_ct114_well_H7_field_1	Images_M1_02/CT114xy48c1.tif__xy1_1.tif	figshare	doi:10.6084/m9.figshare.c.3808666	https://doi.org/10.6084/m9.figshare.c.3808666	Image Analysis	Final_Dataset_Combined_v04.xlsx	figshare	doi:10.6084/m9.figshare.c.3808666	https://doi.org/10.6084/m9.figshare.c.3808666	1
NSC22847	High Content Chemical Screening Assay	Immunofluorescence staining	Microscopy	NSC22847_rep1_plate_ct114_well_H7_field_2	Images_M1_02/CT114xy48c1.tif__xy1_2.tif	figshare	doi:10.6084/m9.figshare.c.3808666	https://doi.org/10.6084/m9.figshare.c.3808666	Image Analysis	Final_Dataset_Combined_v04.xlsx	figshare	doi:10.6084/m9.figshare.c.3808666	https://doi.org/10.6084/m9.figshare.c.3808666	1
NSC22847	High Content Chemical Screening Assay	Immunofluorescence staining	Microscopy	NSC22847_rep1_plate_ct114_well_H7_field_3	Images_M1_02/CT114xy48c1.tif__xy2_1.tif	figshare	doi:10.6084/m9.figshare.c.3808666	https://doi.org/10.6084/m9.figshare.c.3808666	Image Analysis	Final_Dataset_Combined_v04.xlsx	figshare	doi:10.6084/m9.figshare.c.3808666	https://doi.org/10.6084/m9.figshare.c.3808666	1
NSC22847	High Content Chemical Screening Assay	Immunofluorescence staining	Microscopy	NSC22847_rep1_plate_ct114_well_H7_field_4	Images_M1_02/CT114xy48c1.tif__xy2_2.tif	figshare	doi:10.6084/m9.figshare.c.3808666	https://doi.org/10.6084/m9.figshare.c.3808666	Image Analysis	Final_Dataset_Combined_v04.xlsx	figshare	doi:10.6084/m9.figshare.c.3808666	https://doi.org/10.6084/m9.figshare.c.3808666	1
NSC29851	High Content Chemical Screening Assay	Immunofluorescence staining	Microscopy	NSC29851_rep1_plate_ct114_well_H8_field_1	Images_M1_02/CT114xy49c1.tif__xy1_1.tif	figshare	doi:10.6084/m9.figshare.c.3808666	https://doi.org/10.6084/m9.figshare.c.3808666	Image Analysis	Final_Dataset_Combined_v04.xlsx	figshare	doi:10.6084/m9.figshare.c.3808666	https://doi.org/10.6084/m9.figshare.c.3808666	1
NSC29851	High Content Chemical Screening Assay	Immunofluorescence staining	Microscopy	NSC29851_rep1_plate_ct114_well_H8_field_2	Images_M1_02/CT114xy49c1.tif__xy1_2.tif	figshare	doi:10.6084/m9.figshare.c.3808666	https://doi.org/10.6084/m9.figshare.c.3808666	Image Analysis	Final_Dataset_Combined_v04.xlsx	figshare	doi:10.6084/m9.figshare.c.3808666	https://doi.org/10.6084/m9.figshare.c.3808666	1
NSC29851	High Content Chemical Screening Assay	Immunofluorescence staining	Microscopy	NSC29851_rep1_plate_ct114_well_H8_field_3	Images_M1_02/CT114xy49c1.tif__xy2_1.tif	figshare	doi:10.6084/m9.figshare.c.3808666	https://doi.org/10.6084/m9.figshare.c.3808666	Image Analysis	Final_Dataset_Combined_v04.xlsx	figshare	doi:10.6084/m9.figshare.c.3808666	https://doi.org/10.6084/m9.figshare.c.3808666	1
NSC29851	High Content Chemical Screening Assay	Immunofluorescence staining	Microscopy	NSC29851_rep1_plate_ct114_well_H8_field_4	Images_M1_02/CT114xy49c1.tif__xy2_2.tif	figshare	doi:10.6084/m9.figshare.c.3808666	https://doi.org/10.6084/m9.figshare.c.3808666	Image Analysis	Final_Dataset_Combined_v04.xlsx	figshare	doi:10.6084/m9.figshare.c.3808666	https://doi.org/10.6084/m9.figshare.c.3808666	1
NSC29629	High Content Chemical Screening Assay	Immunofluorescence staining	Microscopy	NSC29629_rep1_plate_ct114_well_G8_field_1	Images_M1_02/CT114xy50c1.tif__xy1_1.tif	figshare	doi:10.6084/m9.figshare.c.3808666	https://doi.org/10.6084/m9.figshare.c.3808666	Image Analysis	Final_Dataset_Combined_v04.xlsx	figshare	doi:10.6084/m9.figshare.c.3808666	https://doi.org/10.6084/m9.figshare.c.3808666	1
NSC29629	High Content Chemical Screening Assay	Immunofluorescence staining	Microscopy	NSC29629_rep1_plate_ct114_well_G8_field_2	Images_M1_02/CT114xy50c1.tif__xy1_2.tif	figshare	doi:10.6084/m9.figshare.c.3808666	https://doi.org/10.6084/m9.figshare.c.3808666	Image Analysis	Final_Dataset_Combined_v04.xlsx	figshare	doi:10.6084/m9.figshare.c.3808666	https://doi.org/10.6084/m9.figshare.c.3808666	1
NSC29629	High Content Chemical Screening Assay	Immunofluorescence staining	Microscopy	NSC29629_rep1_plate_ct114_well_G8_field_3	Images_M1_02/CT114xy50c1.tif__xy2_1.tif	figshare	doi:10.6084/m9.figshare.c.3808666	https://doi.org/10.6084/m9.figshare.c.3808666	Image Analysis	Final_Dataset_Combined_v04.xlsx	figshare	doi:10.6084/m9.figshare.c.3808666	https://doi.org/10.6084/m9.figshare.c.3808666	1
NSC29629	High Content Chemical Screening Assay	Immunofluorescence staining	Microscopy	NSC29629_rep1_plate_ct114_well_G8_field_4	Images_M1_02/CT114xy50c1.tif__xy2_2.tif	figshare	doi:10.6084/m9.figshare.c.3808666	https://doi.org/10.6084/m9.figshare.c.3808666	Image Analysis	Final_Dataset_Combined_v04.xlsx	figshare	doi:10.6084/m9.figshare.c.3808666	https://doi.org/10.6084/m9.figshare.c.3808666	1
NSC29193	High Content Chemical Screening Assay	Immunofluorescence staining	Microscopy	NSC29193_rep1_plate_ct114_well_F8_field_1	Images_M1_02/CT114xy51c1.tif__xy1_1.tif	figshare	doi:10.6084/m9.figshare.c.3808666	https://doi.org/10.6084/m9.figshare.c.3808666	Image Analysis	Final_Dataset_Combined_v04.xlsx	figshare	doi:10.6084/m9.figshare.c.3808666	https://doi.org/10.6084/m9.figshare.c.3808666	1
NSC29193	High Content Chemical Screening Assay	Immunofluorescence staining	Microscopy	NSC29193_rep1_plate_ct114_well_F8_field_2	Images_M1_02/CT114xy51c1.tif__xy1_2.tif	figshare	doi:10.6084/m9.figshare.c.3808666	https://doi.org/10.6084/m9.figshare.c.3808666	Image Analysis	Final_Dataset_Combined_v04.xlsx	figshare	doi:10.6084/m9.figshare.c.3808666	https://doi.org/10.6084/m9.figshare.c.3808666	1
NSC29193	High Content Chemical Screening Assay	Immunofluorescence staining	Microscopy	NSC29193_rep1_plate_ct114_well_F8_field_3	Images_M1_02/CT114xy51c1.tif__xy2_1.tif	figshare	doi:10.6084/m9.figshare.c.3808666	https://doi.org/10.6084/m9.figshare.c.3808666	Image Analysis	Final_Dataset_Combined_v04.xlsx	figshare	doi:10.6084/m9.figshare.c.3808666	https://doi.org/10.6084/m9.figshare.c.3808666	1
NSC29193	High Content Chemical Screening Assay	Immunofluorescence staining	Microscopy	NSC29193_rep1_plate_ct114_well_F8_field_4	Images_M1_02/CT114xy51c1.tif__xy2_2.tif	figshare	doi:10.6084/m9.figshare.c.3808666	https://doi.org/10.6084/m9.figshare.c.3808666	Image Analysis	Final_Dataset_Combined_v04.xlsx	figshare	doi:10.6084/m9.figshare.c.3808666	https://doi.org/10.6084/m9.figshare.c.3808666	1
NSC28837	High Content Chemical Screening Assay	Immunofluorescence staining	Microscopy	NSC28837_rep1_plate_ct114_well_E8_field_1	Images_M1_02/CT114xy52c1.tif__xy1_1.tif	figshare	doi:10.6084/m9.figshare.c.3808666	https://doi.org/10.6084/m9.figshare.c.3808666	Image Analysis	Final_Dataset_Combined_v04.xlsx	figshare	doi:10.6084/m9.figshare.c.3808666	https://doi.org/10.6084/m9.figshare.c.3808666	1
NSC28837	High Content Chemical Screening Assay	Immunofluorescence staining	Microscopy	NSC28837_rep1_plate_ct114_well_E8_field_2	Images_M1_02/CT114xy52c1.tif__xy1_2.tif	figshare	doi:10.6084/m9.figshare.c.3808666	https://doi.org/10.6084/m9.figshare.c.3808666	Image Analysis	Final_Dataset_Combined_v04.xlsx	figshare	doi:10.6084/m9.figshare.c.3808666	https://doi.org/10.6084/m9.figshare.c.3808666	1
NSC28837	High Content Chemical Screening Assay	Immunofluorescence staining	Microscopy	NSC28837_rep1_plate_ct114_well_E8_field_3	Images_M1_02/CT114xy52c1.tif__xy2_1.tif	figshare	doi:10.6084/m9.figshare.c.3808666	https://doi.org/10.6084/m9.figshare.c.3808666	Image Analysis	Final_Dataset_Combined_v04.xlsx	figshare	doi:10.6084/m9.figshare.c.3808666	https://doi.org/10.6084/m9.figshare.c.3808666	1
NSC28837	High Content Chemical Screening Assay	Immunofluorescence staining	Microscopy	NSC28837_rep1_plate_ct114_well_E8_field_4	Images_M1_02/CT114xy52c1.tif__xy2_2.tif	figshare	doi:10.6084/m9.figshare.c.3808666	https://doi.org/10.6084/m9.figshare.c.3808666	Image Analysis	Final_Dataset_Combined_v04.xlsx	figshare	doi:10.6084/m9.figshare.c.3808666	https://doi.org/10.6084/m9.figshare.c.3808666	1
NSC28011	High Content Chemical Screening Assay	Immunofluorescence staining	Microscopy	NSC28011_rep1_plate_ct114_well_D8_field_1	Images_M1_02/CT114xy53c1.tif__xy1_1.tif	figshare	doi:10.6084/m9.figshare.c.3808666	https://doi.org/10.6084/m9.figshare.c.3808666	Image Analysis	Final_Dataset_Combined_v04.xlsx	figshare	doi:10.6084/m9.figshare.c.3808666	https://doi.org/10.6084/m9.figshare.c.3808666	1
NSC28011	High Content Chemical Screening Assay	Immunofluorescence staining	Microscopy	NSC28011_rep1_plate_ct114_well_D8_field_2	Images_M1_02/CT114xy53c1.tif__xy1_2.tif	figshare	doi:10.6084/m9.figshare.c.3808666	https://doi.org/10.6084/m9.figshare.c.3808666	Image Analysis	Final_Dataset_Combined_v04.xlsx	figshare	doi:10.6084/m9.figshare.c.3808666	https://doi.org/10.6084/m9.figshare.c.3808666	1
NSC28011	High Content Chemical Screening Assay	Immunofluorescence staining	Microscopy	NSC28011_rep1_plate_ct114_well_D8_field_3	Images_M1_02/CT114xy53c1.tif__xy2_1.tif	figshare	doi:10.6084/m9.figshare.c.3808666	https://doi.org/10.6084/m9.figshare.c.3808666	Image Analysis	Final_Dataset_Combined_v04.xlsx	figshare	doi:10.6084/m9.figshare.c.3808666	https://doi.org/10.6084/m9.figshare.c.3808666	1
NSC28011	High Content Chemical Screening Assay	Immunofluorescence staining	Microscopy	NSC28011_rep1_plate_ct114_well_D8_field_4	Images_M1_02/CT114xy53c1.tif__xy2_2.tif	figshare	doi:10.6084/m9.figshare.c.3808666	https://doi.org/10.6084/m9.figshare.c.3808666	Image Analysis	Final_Dataset_Combined_v04.xlsx	figshare	doi:10.6084/m9.figshare.c.3808666	https://doi.org/10.6084/m9.figshare.c.3808666	1
NSC27626	High Content Chemical Screening Assay	Immunofluorescence staining	Microscopy	NSC27626_rep1_plate_ct114_well_C8_field_1	Images_M1_02/CT114xy54c1.tif__xy1_1.tif	figshare	doi:10.6084/m9.figshare.c.3808666	https://doi.org/10.6084/m9.figshare.c.3808666	Image Analysis	Final_Dataset_Combined_v04.xlsx	figshare	doi:10.6084/m9.figshare.c.3808666	https://doi.org/10.6084/m9.figshare.c.3808666	1
NSC27626	High Content Chemical Screening Assay	Immunofluorescence staining	Microscopy	NSC27626_rep1_plate_ct114_well_C8_field_2	Images_M1_02/CT114xy54c1.tif__xy1_2.tif	figshare	doi:10.6084/m9.figshare.c.3808666	https://doi.org/10.6084/m9.figshare.c.3808666	Image Analysis	Final_Dataset_Combined_v04.xlsx	figshare	doi:10.6084/m9.figshare.c.3808666	https://doi.org/10.6084/m9.figshare.c.3808666	1
NSC27626	High Content Chemical Screening Assay	Immunofluorescence staining	Microscopy	NSC27626_rep1_plate_ct114_well_C8_field_3	Images_M1_02/CT114xy54c1.tif__xy2_1.tif	figshare	doi:10.6084/m9.figshare.c.3808666	https://doi.org/10.6084/m9.figshare.c.3808666	Image Analysis	Final_Dataset_Combined_v04.xlsx	figshare	doi:10.6084/m9.figshare.c.3808666	https://doi.org/10.6084/m9.figshare.c.3808666	1
NSC27626	High Content Chemical Screening Assay	Immunofluorescence staining	Microscopy	NSC27626_rep1_plate_ct114_well_C8_field_4	Images_M1_02/CT114xy54c1.tif__xy2_2.tif	figshare	doi:10.6084/m9.figshare.c.3808666	https://doi.org/10.6084/m9.figshare.c.3808666	Image Analysis	Final_Dataset_Combined_v04.xlsx	figshare	doi:10.6084/m9.figshare.c.3808666	https://doi.org/10.6084/m9.figshare.c.3808666	1
NSC27389	High Content Chemical Screening Assay	Immunofluorescence staining	Microscopy	NSC27389_rep1_plate_ct114_well_B8_field_1	Images_M1_02/CT114xy55c1.tif__xy1_1.tif	figshare	doi:10.6084/m9.figshare.c.3808666	https://doi.org/10.6084/m9.figshare.c.3808666	Image Analysis	Final_Dataset_Combined_v04.xlsx	figshare	doi:10.6084/m9.figshare.c.3808666	https://doi.org/10.6084/m9.figshare.c.3808666	1
NSC27389	High Content Chemical Screening Assay	Immunofluorescence staining	Microscopy	NSC27389_rep1_plate_ct114_well_B8_field_2	Images_M1_02/CT114xy55c1.tif__xy1_2.tif	figshare	doi:10.6084/m9.figshare.c.3808666	https://doi.org/10.6084/m9.figshare.c.3808666	Image Analysis	Final_Dataset_Combined_v04.xlsx	figshare	doi:10.6084/m9.figshare.c.3808666	https://doi.org/10.6084/m9.figshare.c.3808666	1
NSC27389	High Content Chemical Screening Assay	Immunofluorescence staining	Microscopy	NSC27389_rep1_plate_ct114_well_B8_field_4	Images_M1_02/CT114xy55c1.tif__xy2_2.tif	figshare	doi:10.6084/m9.figshare.c.3808666	https://doi.org/10.6084/m9.figshare.c.3808666	Image Analysis	Final_Dataset_Combined_v04.xlsx	figshare	doi:10.6084/m9.figshare.c.3808666	https://doi.org/10.6084/m9.figshare.c.3808666	1
NSC23225	High Content Chemical Screening Assay	Immunofluorescence staining	Microscopy	NSC23225_rep1_plate_ct114_well_A8_field_1	Images_M1_02/CT114xy56c1.tif__xy1_1.tif	figshare	doi:10.6084/m9.figshare.c.3808666	https://doi.org/10.6084/m9.figshare.c.3808666	Image Analysis	Final_Dataset_Combined_v04.xlsx	figshare	doi:10.6084/m9.figshare.c.3808666	https://doi.org/10.6084/m9.figshare.c.3808666	1
NSC23225	High Content Chemical Screening Assay	Immunofluorescence staining	Microscopy	NSC23225_rep1_plate_ct114_well_A8_field_2	Images_M1_02/CT114xy56c1.tif__xy1_2.tif	figshare	doi:10.6084/m9.figshare.c.3808666	https://doi.org/10.6084/m9.figshare.c.3808666	Image Analysis	Final_Dataset_Combined_v04.xlsx	figshare	doi:10.6084/m9.figshare.c.3808666	https://doi.org/10.6084/m9.figshare.c.3808666	1
NSC23225	High Content Chemical Screening Assay	Immunofluorescence staining	Microscopy	NSC23225_rep1_plate_ct114_well_A8_field_3	Images_M1_02/CT114xy56c1.tif__xy2_1.tif	figshare	doi:10.6084/m9.figshare.c.3808666	https://doi.org/10.6084/m9.figshare.c.3808666	Image Analysis	Final_Dataset_Combined_v04.xlsx	figshare	doi:10.6084/m9.figshare.c.3808666	https://doi.org/10.6084/m9.figshare.c.3808666	1
NSC23225	High Content Chemical Screening Assay	Immunofluorescence staining	Microscopy	NSC23225_rep1_plate_ct114_well_A8_field_4	Images_M1_02/CT114xy56c1.tif__xy2_2.tif	figshare	doi:10.6084/m9.figshare.c.3808666	https://doi.org/10.6084/m9.figshare.c.3808666	Image Analysis	Final_Dataset_Combined_v04.xlsx	figshare	doi:10.6084/m9.figshare.c.3808666	https://doi.org/10.6084/m9.figshare.c.3808666	1
NSC29874	High Content Chemical Screening Assay	Immunofluorescence staining	Microscopy	NSC29874_rep1_plate_ct114_well_A9_field_1	Images_M1_02/CT114xy57c1.tif__xy1_1.tif	figshare	doi:10.6084/m9.figshare.c.3808666	https://doi.org/10.6084/m9.figshare.c.3808666	Image Analysis	Final_Dataset_Combined_v04.xlsx	figshare	doi:10.6084/m9.figshare.c.3808666	https://doi.org/10.6084/m9.figshare.c.3808666	1
NSC29874	High Content Chemical Screening Assay	Immunofluorescence staining	Microscopy	NSC29874_rep1_plate_ct114_well_A9_field_2	Images_M1_02/CT114xy57c1.tif__xy1_2.tif	figshare	doi:10.6084/m9.figshare.c.3808666	https://doi.org/10.6084/m9.figshare.c.3808666	Image Analysis	Final_Dataset_Combined_v04.xlsx	figshare	doi:10.6084/m9.figshare.c.3808666	https://doi.org/10.6084/m9.figshare.c.3808666	1
NSC29874	High Content Chemical Screening Assay	Immunofluorescence staining	Microscopy	NSC29874_rep1_plate_ct114_well_A9_field_3	Images_M1_02/CT114xy57c1.tif__xy2_1.tif	figshare	doi:10.6084/m9.figshare.c.3808666	https://doi.org/10.6084/m9.figshare.c.3808666	Image Analysis	Final_Dataset_Combined_v04.xlsx	figshare	doi:10.6084/m9.figshare.c.3808666	https://doi.org/10.6084/m9.figshare.c.3808666	1
NSC29874	High Content Chemical Screening Assay	Immunofluorescence staining	Microscopy	NSC29874_rep1_plate_ct114_well_A9_field_4	Images_M1_02/CT114xy57c1.tif__xy2_2.tif	figshare	doi:10.6084/m9.figshare.c.3808666	https://doi.org/10.6084/m9.figshare.c.3808666	Image Analysis	Final_Dataset_Combined_v04.xlsx	figshare	doi:10.6084/m9.figshare.c.3808666	https://doi.org/10.6084/m9.figshare.c.3808666	1
NSC31712	High Content Chemical Screening Assay	Immunofluorescence staining	Microscopy	NSC31712_rep1_plate_ct114_well_B9_field_1	Images_M1_02/CT114xy58c1.tif__xy1_1.tif	figshare	doi:10.6084/m9.figshare.c.3808666	https://doi.org/10.6084/m9.figshare.c.3808666	Image Analysis	Final_Dataset_Combined_v04.xlsx	figshare	doi:10.6084/m9.figshare.c.3808666	https://doi.org/10.6084/m9.figshare.c.3808666	1
NSC31712	High Content Chemical Screening Assay	Immunofluorescence staining	Microscopy	NSC31712_rep1_plate_ct114_well_B9_field_2	Images_M1_02/CT114xy58c1.tif__xy1_2.tif	figshare	doi:10.6084/m9.figshare.c.3808666	https://doi.org/10.6084/m9.figshare.c.3808666	Image Analysis	Final_Dataset_Combined_v04.xlsx	figshare	doi:10.6084/m9.figshare.c.3808666	https://doi.org/10.6084/m9.figshare.c.3808666	1
NSC31712	High Content Chemical Screening Assay	Immunofluorescence staining	Microscopy	NSC31712_rep1_plate_ct114_well_B9_field_3	Images_M1_02/CT114xy58c1.tif__xy2_1.tif	figshare	doi:10.6084/m9.figshare.c.3808666	https://doi.org/10.6084/m9.figshare.c.3808666	Image Analysis	Final_Dataset_Combined_v04.xlsx	figshare	doi:10.6084/m9.figshare.c.3808666	https://doi.org/10.6084/m9.figshare.c.3808666	1
NSC31712	High Content Chemical Screening Assay	Immunofluorescence staining	Microscopy	NSC31712_rep1_plate_ct114_well_B9_field_4	Images_M1_02/CT114xy58c1.tif__xy2_2.tif	figshare	doi:10.6084/m9.figshare.c.3808666	https://doi.org/10.6084/m9.figshare.c.3808666	Image Analysis	Final_Dataset_Combined_v04.xlsx	figshare	doi:10.6084/m9.figshare.c.3808666	https://doi.org/10.6084/m9.figshare.c.3808666	1
NSC34012	High Content Chemical Screening Assay	Immunofluorescence staining	Microscopy	NSC34012_rep1_plate_ct114_well_C9_field_1	Images_M1_02/CT114xy59c1.tif__xy1_1.tif	figshare	doi:10.6084/m9.figshare.c.3808666	https://doi.org/10.6084/m9.figshare.c.3808666	Image Analysis	Final_Dataset_Combined_v04.xlsx	figshare	doi:10.6084/m9.figshare.c.3808666	https://doi.org/10.6084/m9.figshare.c.3808666	1
NSC34012	High Content Chemical Screening Assay	Immunofluorescence staining	Microscopy	NSC34012_rep1_plate_ct114_well_C9_field_2	Images_M1_02/CT114xy59c1.tif__xy1_2.tif	figshare	doi:10.6084/m9.figshare.c.3808666	https://doi.org/10.6084/m9.figshare.c.3808666	Image Analysis	Final_Dataset_Combined_v04.xlsx	figshare	doi:10.6084/m9.figshare.c.3808666	https://doi.org/10.6084/m9.figshare.c.3808666	1
NSC34012	High Content Chemical Screening Assay	Immunofluorescence staining	Microscopy	NSC34012_rep1_plate_ct114_well_C9_field_3	Images_M1_02/CT114xy59c1.tif__xy2_1.tif	figshare	doi:10.6084/m9.figshare.c.3808666	https://doi.org/10.6084/m9.figshare.c.3808666	Image Analysis	Final_Dataset_Combined_v04.xlsx	figshare	doi:10.6084/m9.figshare.c.3808666	https://doi.org/10.6084/m9.figshare.c.3808666	1
NSC34012	High Content Chemical Screening Assay	Immunofluorescence staining	Microscopy	NSC34012_rep1_plate_ct114_well_C9_field_4	Images_M1_02/CT114xy59c1.tif__xy2_2.tif	figshare	doi:10.6084/m9.figshare.c.3808666	https://doi.org/10.6084/m9.figshare.c.3808666	Image Analysis	Final_Dataset_Combined_v04.xlsx	figshare	doi:10.6084/m9.figshare.c.3808666	https://doi.org/10.6084/m9.figshare.c.3808666	1
NSC34210	High Content Chemical Screening Assay	Immunofluorescence staining	Microscopy	NSC34210_rep1_plate_ct114_well_D9_field_1	Images_M1_02/CT114xy60c1.tif__xy1_1.tif	figshare	doi:10.6084/m9.figshare.c.3808666	https://doi.org/10.6084/m9.figshare.c.3808666	Image Analysis	Final_Dataset_Combined_v04.xlsx	figshare	doi:10.6084/m9.figshare.c.3808666	https://doi.org/10.6084/m9.figshare.c.3808666	1
NSC34210	High Content Chemical Screening Assay	Immunofluorescence staining	Microscopy	NSC34210_rep1_plate_ct114_well_D9_field_2	Images_M1_02/CT114xy60c1.tif__xy1_2.tif	figshare	doi:10.6084/m9.figshare.c.3808666	https://doi.org/10.6084/m9.figshare.c.3808666	Image Analysis	Final_Dataset_Combined_v04.xlsx	figshare	doi:10.6084/m9.figshare.c.3808666	https://doi.org/10.6084/m9.figshare.c.3808666	1
NSC34210	High Content Chemical Screening Assay	Immunofluorescence staining	Microscopy	NSC34210_rep1_plate_ct114_well_D9_field_3	Images_M1_02/CT114xy60c1.tif__xy2_1.tif	figshare	doi:10.6084/m9.figshare.c.3808666	https://doi.org/10.6084/m9.figshare.c.3808666	Image Analysis	Final_Dataset_Combined_v04.xlsx	figshare	doi:10.6084/m9.figshare.c.3808666	https://doi.org/10.6084/m9.figshare.c.3808666	1
NSC34210	High Content Chemical Screening Assay	Immunofluorescence staining	Microscopy	NSC34210_rep1_plate_ct114_well_D9_field_4	Images_M1_02/CT114xy60c1.tif__xy2_2.tif	figshare	doi:10.6084/m9.figshare.c.3808666	https://doi.org/10.6084/m9.figshare.c.3808666	Image Analysis	Final_Dataset_Combined_v04.xlsx	figshare	doi:10.6084/m9.figshare.c.3808666	https://doi.org/10.6084/m9.figshare.c.3808666	1
NSC34794	High Content Chemical Screening Assay	Immunofluorescence staining	Microscopy	NSC34794_rep1_plate_ct114_well_E9_field_1	Images_M1_02/CT114xy61c1.tif__xy1_1.tif	figshare	doi:10.6084/m9.figshare.c.3808666	https://doi.org/10.6084/m9.figshare.c.3808666	Image Analysis	Final_Dataset_Combined_v04.xlsx	figshare	doi:10.6084/m9.figshare.c.3808666	https://doi.org/10.6084/m9.figshare.c.3808666	1
NSC34794	High Content Chemical Screening Assay	Immunofluorescence staining	Microscopy	NSC34794_rep1_plate_ct114_well_E9_field_2	Images_M1_02/CT114xy61c1.tif__xy1_2.tif	figshare	doi:10.6084/m9.figshare.c.3808666	https://doi.org/10.6084/m9.figshare.c.3808666	Image Analysis	Final_Dataset_Combined_v04.xlsx	figshare	doi:10.6084/m9.figshare.c.3808666	https://doi.org/10.6084/m9.figshare.c.3808666	1
NSC34794	High Content Chemical Screening Assay	Immunofluorescence staining	Microscopy	NSC34794_rep1_plate_ct114_well_E9_field_3	Images_M1_02/CT114xy61c1.tif__xy2_1.tif	figshare	doi:10.6084/m9.figshare.c.3808666	https://doi.org/10.6084/m9.figshare.c.3808666	Image Analysis	Final_Dataset_Combined_v04.xlsx	figshare	doi:10.6084/m9.figshare.c.3808666	https://doi.org/10.6084/m9.figshare.c.3808666	1
NSC34794	High Content Chemical Screening Assay	Immunofluorescence staining	Microscopy	NSC34794_rep1_plate_ct114_well_E9_field_4	Images_M1_02/CT114xy61c1.tif__xy2_2.tif	figshare	doi:10.6084/m9.figshare.c.3808666	https://doi.org/10.6084/m9.figshare.c.3808666	Image Analysis	Final_Dataset_Combined_v04.xlsx	figshare	doi:10.6084/m9.figshare.c.3808666	https://doi.org/10.6084/m9.figshare.c.3808666	1
NSC34983	High Content Chemical Screening Assay	Immunofluorescence staining	Microscopy	NSC34983_rep1_plate_ct114_well_F9_field_1	Images_M1_02/CT114xy62c1.tif__xy1_1.tif	figshare	doi:10.6084/m9.figshare.c.3808666	https://doi.org/10.6084/m9.figshare.c.3808666	Image Analysis	Final_Dataset_Combined_v04.xlsx	figshare	doi:10.6084/m9.figshare.c.3808666	https://doi.org/10.6084/m9.figshare.c.3808666	1
NSC34983	High Content Chemical Screening Assay	Immunofluorescence staining	Microscopy	NSC34983_rep1_plate_ct114_well_F9_field_2	Images_M1_02/CT114xy62c1.tif__xy1_2.tif	figshare	doi:10.6084/m9.figshare.c.3808666	https://doi.org/10.6084/m9.figshare.c.3808666	Image Analysis	Final_Dataset_Combined_v04.xlsx	figshare	doi:10.6084/m9.figshare.c.3808666	https://doi.org/10.6084/m9.figshare.c.3808666	1
NSC34983	High Content Chemical Screening Assay	Immunofluorescence staining	Microscopy	NSC34983_rep1_plate_ct114_well_F9_field_3	Images_M1_02/CT114xy62c1.tif__xy2_1.tif	figshare	doi:10.6084/m9.figshare.c.3808666	https://doi.org/10.6084/m9.figshare.c.3808666	Image Analysis	Final_Dataset_Combined_v04.xlsx	figshare	doi:10.6084/m9.figshare.c.3808666	https://doi.org/10.6084/m9.figshare.c.3808666	1
NSC34983	High Content Chemical Screening Assay	Immunofluorescence staining	Microscopy	NSC34983_rep1_plate_ct114_well_F9_field_4	Images_M1_02/CT114xy62c1.tif__xy2_2.tif	figshare	doi:10.6084/m9.figshare.c.3808666	https://doi.org/10.6084/m9.figshare.c.3808666	Image Analysis	Final_Dataset_Combined_v04.xlsx	figshare	doi:10.6084/m9.figshare.c.3808666	https://doi.org/10.6084/m9.figshare.c.3808666	1
NSC35534	High Content Chemical Screening Assay	Immunofluorescence staining	Microscopy	NSC35534_rep1_plate_ct114_well_G9_field_1	Images_M1_02/CT114xy63c1.tif__xy1_1.tif	figshare	doi:10.6084/m9.figshare.c.3808666	https://doi.org/10.6084/m9.figshare.c.3808666	Image Analysis	Final_Dataset_Combined_v04.xlsx	figshare	doi:10.6084/m9.figshare.c.3808666	https://doi.org/10.6084/m9.figshare.c.3808666	1
NSC35534	High Content Chemical Screening Assay	Immunofluorescence staining	Microscopy	NSC35534_rep1_plate_ct114_well_G9_field_2	Images_M1_02/CT114xy63c1.tif__xy1_2.tif	figshare	doi:10.6084/m9.figshare.c.3808666	https://doi.org/10.6084/m9.figshare.c.3808666	Image Analysis	Final_Dataset_Combined_v04.xlsx	figshare	doi:10.6084/m9.figshare.c.3808666	https://doi.org/10.6084/m9.figshare.c.3808666	1
NSC35534	High Content Chemical Screening Assay	Immunofluorescence staining	Microscopy	NSC35534_rep1_plate_ct114_well_G9_field_3	Images_M1_02/CT114xy63c1.tif__xy2_1.tif	figshare	doi:10.6084/m9.figshare.c.3808666	https://doi.org/10.6084/m9.figshare.c.3808666	Image Analysis	Final_Dataset_Combined_v04.xlsx	figshare	doi:10.6084/m9.figshare.c.3808666	https://doi.org/10.6084/m9.figshare.c.3808666	1
NSC35534	High Content Chemical Screening Assay	Immunofluorescence staining	Microscopy	NSC35534_rep1_plate_ct114_well_G9_field_4	Images_M1_02/CT114xy63c1.tif__xy2_2.tif	figshare	doi:10.6084/m9.figshare.c.3808666	https://doi.org/10.6084/m9.figshare.c.3808666	Image Analysis	Final_Dataset_Combined_v04.xlsx	figshare	doi:10.6084/m9.figshare.c.3808666	https://doi.org/10.6084/m9.figshare.c.3808666	1
NSC35679	High Content Chemical Screening Assay	Immunofluorescence staining	Microscopy	NSC35679_rep1_plate_ct114_well_H9_field_1	Images_M1_02/CT114xy64c1.tif__xy1_1.tif	figshare	doi:10.6084/m9.figshare.c.3808666	https://doi.org/10.6084/m9.figshare.c.3808666	Image Analysis	Final_Dataset_Combined_v04.xlsx	figshare	doi:10.6084/m9.figshare.c.3808666	https://doi.org/10.6084/m9.figshare.c.3808666	1
NSC35679	High Content Chemical Screening Assay	Immunofluorescence staining	Microscopy	NSC35679_rep1_plate_ct114_well_H9_field_3	Images_M1_02/CT114xy64c1.tif__xy2_1.tif	figshare	doi:10.6084/m9.figshare.c.3808666	https://doi.org/10.6084/m9.figshare.c.3808666	Image Analysis	Final_Dataset_Combined_v04.xlsx	figshare	doi:10.6084/m9.figshare.c.3808666	https://doi.org/10.6084/m9.figshare.c.3808666	1
NSC35679	High Content Chemical Screening Assay	Immunofluorescence staining	Microscopy	NSC35679_rep1_plate_ct114_well_H9_field_4	Images_M1_02/CT114xy64c1.tif__xy2_2.tif	figshare	doi:10.6084/m9.figshare.c.3808666	https://doi.org/10.6084/m9.figshare.c.3808666	Image Analysis	Final_Dataset_Combined_v04.xlsx	figshare	doi:10.6084/m9.figshare.c.3808666	https://doi.org/10.6084/m9.figshare.c.3808666	1
NSC43013	High Content Chemical Screening Assay	Immunofluorescence staining	Microscopy	NSC43013_rep1_plate_ct114_well_H10_field_1	Images_M1_02/CT114xy65c1.tif__xy1_1.tif	figshare	doi:10.6084/m9.figshare.c.3808666	https://doi.org/10.6084/m9.figshare.c.3808666	Image Analysis	Final_Dataset_Combined_v04.xlsx	figshare	doi:10.6084/m9.figshare.c.3808666	https://doi.org/10.6084/m9.figshare.c.3808666	1
NSC43013	High Content Chemical Screening Assay	Immunofluorescence staining	Microscopy	NSC43013_rep1_plate_ct114_well_H10_field_2	Images_M1_02/CT114xy65c1.tif__xy1_2.tif	figshare	doi:10.6084/m9.figshare.c.3808666	https://doi.org/10.6084/m9.figshare.c.3808666	Image Analysis	Final_Dataset_Combined_v04.xlsx	figshare	doi:10.6084/m9.figshare.c.3808666	https://doi.org/10.6084/m9.figshare.c.3808666	1
NSC43013	High Content Chemical Screening Assay	Immunofluorescence staining	Microscopy	NSC43013_rep1_plate_ct114_well_H10_field_3	Images_M1_02/CT114xy65c1.tif__xy2_1.tif	figshare	doi:10.6084/m9.figshare.c.3808666	https://doi.org/10.6084/m9.figshare.c.3808666	Image Analysis	Final_Dataset_Combined_v04.xlsx	figshare	doi:10.6084/m9.figshare.c.3808666	https://doi.org/10.6084/m9.figshare.c.3808666	1
NSC43013	High Content Chemical Screening Assay	Immunofluorescence staining	Microscopy	NSC43013_rep1_plate_ct114_well_H10_field_4	Images_M1_02/CT114xy65c1.tif__xy2_2.tif	figshare	doi:10.6084/m9.figshare.c.3808666	https://doi.org/10.6084/m9.figshare.c.3808666	Image Analysis	Final_Dataset_Combined_v04.xlsx	figshare	doi:10.6084/m9.figshare.c.3808666	https://doi.org/10.6084/m9.figshare.c.3808666	1
NSC42774	High Content Chemical Screening Assay	Immunofluorescence staining	Microscopy	NSC42774_rep1_plate_ct114_well_G10_field_1	Images_M1_02/CT114xy66c1.tif__xy1_1.tif	figshare	doi:10.6084/m9.figshare.c.3808666	https://doi.org/10.6084/m9.figshare.c.3808666	Image Analysis	Final_Dataset_Combined_v04.xlsx	figshare	doi:10.6084/m9.figshare.c.3808666	https://doi.org/10.6084/m9.figshare.c.3808666	1
NSC42774	High Content Chemical Screening Assay	Immunofluorescence staining	Microscopy	NSC42774_rep1_plate_ct114_well_G10_field_2	Images_M1_02/CT114xy66c1.tif__xy1_2.tif	figshare	doi:10.6084/m9.figshare.c.3808666	https://doi.org/10.6084/m9.figshare.c.3808666	Image Analysis	Final_Dataset_Combined_v04.xlsx	figshare	doi:10.6084/m9.figshare.c.3808666	https://doi.org/10.6084/m9.figshare.c.3808666	1
NSC42774	High Content Chemical Screening Assay	Immunofluorescence staining	Microscopy	NSC42774_rep1_plate_ct114_well_G10_field_3	Images_M1_02/CT114xy66c1.tif__xy2_1.tif	figshare	doi:10.6084/m9.figshare.c.3808666	https://doi.org/10.6084/m9.figshare.c.3808666	Image Analysis	Final_Dataset_Combined_v04.xlsx	figshare	doi:10.6084/m9.figshare.c.3808666	https://doi.org/10.6084/m9.figshare.c.3808666	1
NSC42028	High Content Chemical Screening Assay	Immunofluorescence staining	Microscopy	NSC42028_rep1_plate_ct114_well_F10_field_1	Images_M1_02/CT114xy67c1.tif__xy1_1.tif	figshare	doi:10.6084/m9.figshare.c.3808666	https://doi.org/10.6084/m9.figshare.c.3808666	Image Analysis	Final_Dataset_Combined_v04.xlsx	figshare	doi:10.6084/m9.figshare.c.3808666	https://doi.org/10.6084/m9.figshare.c.3808666	1
NSC42028	High Content Chemical Screening Assay	Immunofluorescence staining	Microscopy	NSC42028_rep1_plate_ct114_well_F10_field_2	Images_M1_02/CT114xy67c1.tif__xy1_2.tif	figshare	doi:10.6084/m9.figshare.c.3808666	https://doi.org/10.6084/m9.figshare.c.3808666	Image Analysis	Final_Dataset_Combined_v04.xlsx	figshare	doi:10.6084/m9.figshare.c.3808666	https://doi.org/10.6084/m9.figshare.c.3808666	1
NSC42028	High Content Chemical Screening Assay	Immunofluorescence staining	Microscopy	NSC42028_rep1_plate_ct114_well_F10_field_3	Images_M1_02/CT114xy67c1.tif__xy2_1.tif	figshare	doi:10.6084/m9.figshare.c.3808666	https://doi.org/10.6084/m9.figshare.c.3808666	Image Analysis	Final_Dataset_Combined_v04.xlsx	figshare	doi:10.6084/m9.figshare.c.3808666	https://doi.org/10.6084/m9.figshare.c.3808666	1
NSC42028	High Content Chemical Screening Assay	Immunofluorescence staining	Microscopy	NSC42028_rep1_plate_ct114_well_F10_field_4	Images_M1_02/CT114xy67c1.tif__xy2_2.tif	figshare	doi:10.6084/m9.figshare.c.3808666	https://doi.org/10.6084/m9.figshare.c.3808666	Image Analysis	Final_Dataset_Combined_v04.xlsx	figshare	doi:10.6084/m9.figshare.c.3808666	https://doi.org/10.6084/m9.figshare.c.3808666	1
NSC42021	High Content Chemical Screening Assay	Immunofluorescence staining	Microscopy	NSC42021_rep1_plate_ct114_well_E10_field_1	Images_M1_02/CT114xy68c1.tif__xy1_1.tif	figshare	doi:10.6084/m9.figshare.c.3808666	https://doi.org/10.6084/m9.figshare.c.3808666	Image Analysis	Final_Dataset_Combined_v04.xlsx	figshare	doi:10.6084/m9.figshare.c.3808666	https://doi.org/10.6084/m9.figshare.c.3808666	1
NSC42021	High Content Chemical Screening Assay	Immunofluorescence staining	Microscopy	NSC42021_rep1_plate_ct114_well_E10_field_2	Images_M1_02/CT114xy68c1.tif__xy1_2.tif	figshare	doi:10.6084/m9.figshare.c.3808666	https://doi.org/10.6084/m9.figshare.c.3808666	Image Analysis	Final_Dataset_Combined_v04.xlsx	figshare	doi:10.6084/m9.figshare.c.3808666	https://doi.org/10.6084/m9.figshare.c.3808666	1
NSC42021	High Content Chemical Screening Assay	Immunofluorescence staining	Microscopy	NSC42021_rep1_plate_ct114_well_E10_field_3	Images_M1_02/CT114xy68c1.tif__xy2_1.tif	figshare	doi:10.6084/m9.figshare.c.3808666	https://doi.org/10.6084/m9.figshare.c.3808666	Image Analysis	Final_Dataset_Combined_v04.xlsx	figshare	doi:10.6084/m9.figshare.c.3808666	https://doi.org/10.6084/m9.figshare.c.3808666	1
NSC42021	High Content Chemical Screening Assay	Immunofluorescence staining	Microscopy	NSC42021_rep1_plate_ct114_well_E10_field_4	Images_M1_02/CT114xy68c1.tif__xy2_2.tif	figshare	doi:10.6084/m9.figshare.c.3808666	https://doi.org/10.6084/m9.figshare.c.3808666	Image Analysis	Final_Dataset_Combined_v04.xlsx	figshare	doi:10.6084/m9.figshare.c.3808666	https://doi.org/10.6084/m9.figshare.c.3808666	1
NSC41331	High Content Chemical Screening Assay	Immunofluorescence staining	Microscopy	NSC41331_rep1_plate_ct114_well_D10_field_1	Images_M1_02/CT114xy69c1.tif__xy1_1.tif	figshare	doi:10.6084/m9.figshare.c.3808666	https://doi.org/10.6084/m9.figshare.c.3808666	Image Analysis	Final_Dataset_Combined_v04.xlsx	figshare	doi:10.6084/m9.figshare.c.3808666	https://doi.org/10.6084/m9.figshare.c.3808666	1
NSC41331	High Content Chemical Screening Assay	Immunofluorescence staining	Microscopy	NSC41331_rep1_plate_ct114_well_D10_field_2	Images_M1_02/CT114xy69c1.tif__xy1_2.tif	figshare	doi:10.6084/m9.figshare.c.3808666	https://doi.org/10.6084/m9.figshare.c.3808666	Image Analysis	Final_Dataset_Combined_v04.xlsx	figshare	doi:10.6084/m9.figshare.c.3808666	https://doi.org/10.6084/m9.figshare.c.3808666	1
NSC41331	High Content Chemical Screening Assay	Immunofluorescence staining	Microscopy	NSC41331_rep1_plate_ct114_well_D10_field_4	Images_M1_02/CT114xy69c1.tif__xy2_2.tif	figshare	doi:10.6084/m9.figshare.c.3808666	https://doi.org/10.6084/m9.figshare.c.3808666	Image Analysis	Final_Dataset_Combined_v04.xlsx	figshare	doi:10.6084/m9.figshare.c.3808666	https://doi.org/10.6084/m9.figshare.c.3808666	1
NSC40840	High Content Chemical Screening Assay	Immunofluorescence staining	Microscopy	NSC40840_rep1_plate_ct114_well_C10_field_1	Images_M1_02/CT114xy70c1.tif__xy1_1.tif	figshare	doi:10.6084/m9.figshare.c.3808666	https://doi.org/10.6084/m9.figshare.c.3808666	Image Analysis	Final_Dataset_Combined_v04.xlsx	figshare	doi:10.6084/m9.figshare.c.3808666	https://doi.org/10.6084/m9.figshare.c.3808666	1
NSC40840	High Content Chemical Screening Assay	Immunofluorescence staining	Microscopy	NSC40840_rep1_plate_ct114_well_C10_field_2	Images_M1_02/CT114xy70c1.tif__xy1_2.tif	figshare	doi:10.6084/m9.figshare.c.3808666	https://doi.org/10.6084/m9.figshare.c.3808666	Image Analysis	Final_Dataset_Combined_v04.xlsx	figshare	doi:10.6084/m9.figshare.c.3808666	https://doi.org/10.6084/m9.figshare.c.3808666	1
NSC40840	High Content Chemical Screening Assay	Immunofluorescence staining	Microscopy	NSC40840_rep1_plate_ct114_well_C10_field_3	Images_M1_02/CT114xy70c1.tif__xy2_1.tif	figshare	doi:10.6084/m9.figshare.c.3808666	https://doi.org/10.6084/m9.figshare.c.3808666	Image Analysis	Final_Dataset_Combined_v04.xlsx	figshare	doi:10.6084/m9.figshare.c.3808666	https://doi.org/10.6084/m9.figshare.c.3808666	1
NSC40840	High Content Chemical Screening Assay	Immunofluorescence staining	Microscopy	NSC40840_rep1_plate_ct114_well_C10_field_4	Images_M1_02/CT114xy70c1.tif__xy2_2.tif	figshare	doi:10.6084/m9.figshare.c.3808666	https://doi.org/10.6084/m9.figshare.c.3808666	Image Analysis	Final_Dataset_Combined_v04.xlsx	figshare	doi:10.6084/m9.figshare.c.3808666	https://doi.org/10.6084/m9.figshare.c.3808666	1
NSC37883	High Content Chemical Screening Assay	Immunofluorescence staining	Microscopy	NSC37883_rep1_plate_ct114_well_B10_field_1	Images_M1_02/CT114xy71c1.tif__xy1_1.tif	figshare	doi:10.6084/m9.figshare.c.3808666	https://doi.org/10.6084/m9.figshare.c.3808666	Image Analysis	Final_Dataset_Combined_v04.xlsx	figshare	doi:10.6084/m9.figshare.c.3808666	https://doi.org/10.6084/m9.figshare.c.3808666	1
NSC37883	High Content Chemical Screening Assay	Immunofluorescence staining	Microscopy	NSC37883_rep1_plate_ct114_well_B10_field_2	Images_M1_02/CT114xy71c1.tif__xy1_2.tif	figshare	doi:10.6084/m9.figshare.c.3808666	https://doi.org/10.6084/m9.figshare.c.3808666	Image Analysis	Final_Dataset_Combined_v04.xlsx	figshare	doi:10.6084/m9.figshare.c.3808666	https://doi.org/10.6084/m9.figshare.c.3808666	1
NSC37883	High Content Chemical Screening Assay	Immunofluorescence staining	Microscopy	NSC37883_rep1_plate_ct114_well_B10_field_3	Images_M1_02/CT114xy71c1.tif__xy2_1.tif	figshare	doi:10.6084/m9.figshare.c.3808666	https://doi.org/10.6084/m9.figshare.c.3808666	Image Analysis	Final_Dataset_Combined_v04.xlsx	figshare	doi:10.6084/m9.figshare.c.3808666	https://doi.org/10.6084/m9.figshare.c.3808666	1
NSC37883	High Content Chemical Screening Assay	Immunofluorescence staining	Microscopy	NSC37883_rep1_plate_ct114_well_B10_field_4	Images_M1_02/CT114xy71c1.tif__xy2_2.tif	figshare	doi:10.6084/m9.figshare.c.3808666	https://doi.org/10.6084/m9.figshare.c.3808666	Image Analysis	Final_Dataset_Combined_v04.xlsx	figshare	doi:10.6084/m9.figshare.c.3808666	https://doi.org/10.6084/m9.figshare.c.3808666	1
NSC37408	High Content Chemical Screening Assay	Immunofluorescence staining	Microscopy	NSC37408_rep1_plate_ct114_well_A10_field_1	Images_M1_02/CT114xy72c1.tif__xy1_1.tif	figshare	doi:10.6084/m9.figshare.c.3808666	https://doi.org/10.6084/m9.figshare.c.3808666	Image Analysis	Final_Dataset_Combined_v04.xlsx	figshare	doi:10.6084/m9.figshare.c.3808666	https://doi.org/10.6084/m9.figshare.c.3808666	1
NSC37408	High Content Chemical Screening Assay	Immunofluorescence staining	Microscopy	NSC37408_rep1_plate_ct114_well_A10_field_2	Images_M1_02/CT114xy72c1.tif__xy1_2.tif	figshare	doi:10.6084/m9.figshare.c.3808666	https://doi.org/10.6084/m9.figshare.c.3808666	Image Analysis	Final_Dataset_Combined_v04.xlsx	figshare	doi:10.6084/m9.figshare.c.3808666	https://doi.org/10.6084/m9.figshare.c.3808666	1
NSC37408	High Content Chemical Screening Assay	Immunofluorescence staining	Microscopy	NSC37408_rep1_plate_ct114_well_A10_field_3	Images_M1_02/CT114xy72c1.tif__xy2_1.tif	figshare	doi:10.6084/m9.figshare.c.3808666	https://doi.org/10.6084/m9.figshare.c.3808666	Image Analysis	Final_Dataset_Combined_v04.xlsx	figshare	doi:10.6084/m9.figshare.c.3808666	https://doi.org/10.6084/m9.figshare.c.3808666	1
NSC37408	High Content Chemical Screening Assay	Immunofluorescence staining	Microscopy	NSC37408_rep1_plate_ct114_well_A10_field_4	Images_M1_02/CT114xy72c1.tif__xy2_2.tif	figshare	doi:10.6084/m9.figshare.c.3808666	https://doi.org/10.6084/m9.figshare.c.3808666	Image Analysis	Final_Dataset_Combined_v04.xlsx	figshare	doi:10.6084/m9.figshare.c.3808666	https://doi.org/10.6084/m9.figshare.c.3808666	1
NSC43512	High Content Chemical Screening Assay	Immunofluorescence staining	Microscopy	NSC43512_rep1_plate_ct114_well_A11_field_1	Images_M1_02/CT114xy73c1.tif__xy1_1.tif	figshare	doi:10.6084/m9.figshare.c.3808666	https://doi.org/10.6084/m9.figshare.c.3808666	Image Analysis	Final_Dataset_Combined_v04.xlsx	figshare	doi:10.6084/m9.figshare.c.3808666	https://doi.org/10.6084/m9.figshare.c.3808666	1
NSC43512	High Content Chemical Screening Assay	Immunofluorescence staining	Microscopy	NSC43512_rep1_plate_ct114_well_A11_field_2	Images_M1_02/CT114xy73c1.tif__xy1_2.tif	figshare	doi:10.6084/m9.figshare.c.3808666	https://doi.org/10.6084/m9.figshare.c.3808666	Image Analysis	Final_Dataset_Combined_v04.xlsx	figshare	doi:10.6084/m9.figshare.c.3808666	https://doi.org/10.6084/m9.figshare.c.3808666	1
NSC43512	High Content Chemical Screening Assay	Immunofluorescence staining	Microscopy	NSC43512_rep1_plate_ct114_well_A11_field_3	Images_M1_02/CT114xy73c1.tif__xy2_1.tif	figshare	doi:10.6084/m9.figshare.c.3808666	https://doi.org/10.6084/m9.figshare.c.3808666	Image Analysis	Final_Dataset_Combined_v04.xlsx	figshare	doi:10.6084/m9.figshare.c.3808666	https://doi.org/10.6084/m9.figshare.c.3808666	1
NSC43512	High Content Chemical Screening Assay	Immunofluorescence staining	Microscopy	NSC43512_rep1_plate_ct114_well_A11_field_4	Images_M1_02/CT114xy73c1.tif__xy2_2.tif	figshare	doi:10.6084/m9.figshare.c.3808666	https://doi.org/10.6084/m9.figshare.c.3808666	Image Analysis	Final_Dataset_Combined_v04.xlsx	figshare	doi:10.6084/m9.figshare.c.3808666	https://doi.org/10.6084/m9.figshare.c.3808666	1
NSC43546	High Content Chemical Screening Assay	Immunofluorescence staining	Microscopy	NSC43546_rep1_plate_ct114_well_B11_field_1	Images_M1_02/CT114xy74c1.tif__xy1_1.tif	figshare	doi:10.6084/m9.figshare.c.3808666	https://doi.org/10.6084/m9.figshare.c.3808666	Image Analysis	Final_Dataset_Combined_v04.xlsx	figshare	doi:10.6084/m9.figshare.c.3808666	https://doi.org/10.6084/m9.figshare.c.3808666	1
NSC43546	High Content Chemical Screening Assay	Immunofluorescence staining	Microscopy	NSC43546_rep1_plate_ct114_well_B11_field_2	Images_M1_02/CT114xy74c1.tif__xy1_2.tif	figshare	doi:10.6084/m9.figshare.c.3808666	https://doi.org/10.6084/m9.figshare.c.3808666	Image Analysis	Final_Dataset_Combined_v04.xlsx	figshare	doi:10.6084/m9.figshare.c.3808666	https://doi.org/10.6084/m9.figshare.c.3808666	1
NSC43546	High Content Chemical Screening Assay	Immunofluorescence staining	Microscopy	NSC43546_rep1_plate_ct114_well_B11_field_3	Images_M1_02/CT114xy74c1.tif__xy2_1.tif	figshare	doi:10.6084/m9.figshare.c.3808666	https://doi.org/10.6084/m9.figshare.c.3808666	Image Analysis	Final_Dataset_Combined_v04.xlsx	figshare	doi:10.6084/m9.figshare.c.3808666	https://doi.org/10.6084/m9.figshare.c.3808666	1
NSC43546	High Content Chemical Screening Assay	Immunofluorescence staining	Microscopy	NSC43546_rep1_plate_ct114_well_B11_field_4	Images_M1_02/CT114xy74c1.tif__xy2_2.tif	figshare	doi:10.6084/m9.figshare.c.3808666	https://doi.org/10.6084/m9.figshare.c.3808666	Image Analysis	Final_Dataset_Combined_v04.xlsx	figshare	doi:10.6084/m9.figshare.c.3808666	https://doi.org/10.6084/m9.figshare.c.3808666	1
NSC43805	High Content Chemical Screening Assay	Immunofluorescence staining	Microscopy	NSC43805_rep1_plate_ct114_well_C11_field_1	Images_M1_02/CT114xy75c1.tif__xy1_1.tif	figshare	doi:10.6084/m9.figshare.c.3808666	https://doi.org/10.6084/m9.figshare.c.3808666	Image Analysis	Final_Dataset_Combined_v04.xlsx	figshare	doi:10.6084/m9.figshare.c.3808666	https://doi.org/10.6084/m9.figshare.c.3808666	1
NSC43805	High Content Chemical Screening Assay	Immunofluorescence staining	Microscopy	NSC43805_rep1_plate_ct114_well_C11_field_2	Images_M1_02/CT114xy75c1.tif__xy1_2.tif	figshare	doi:10.6084/m9.figshare.c.3808666	https://doi.org/10.6084/m9.figshare.c.3808666	Image Analysis	Final_Dataset_Combined_v04.xlsx	figshare	doi:10.6084/m9.figshare.c.3808666	https://doi.org/10.6084/m9.figshare.c.3808666	1
NSC43805	High Content Chemical Screening Assay	Immunofluorescence staining	Microscopy	NSC43805_rep1_plate_ct114_well_C11_field_3	Images_M1_02/CT114xy75c1.tif__xy2_1.tif	figshare	doi:10.6084/m9.figshare.c.3808666	https://doi.org/10.6084/m9.figshare.c.3808666	Image Analysis	Final_Dataset_Combined_v04.xlsx	figshare	doi:10.6084/m9.figshare.c.3808666	https://doi.org/10.6084/m9.figshare.c.3808666	1
NSC43805	High Content Chemical Screening Assay	Immunofluorescence staining	Microscopy	NSC43805_rep1_plate_ct114_well_C11_field_4	Images_M1_02/CT114xy75c1.tif__xy2_2.tif	figshare	doi:10.6084/m9.figshare.c.3808666	https://doi.org/10.6084/m9.figshare.c.3808666	Image Analysis	Final_Dataset_Combined_v04.xlsx	figshare	doi:10.6084/m9.figshare.c.3808666	https://doi.org/10.6084/m9.figshare.c.3808666	1
NSC44680	High Content Chemical Screening Assay	Immunofluorescence staining	Microscopy	NSC44680_rep1_plate_ct114_well_D11_field_1	Images_M1_02/CT114xy76c1.tif__xy1_1.tif	figshare	doi:10.6084/m9.figshare.c.3808666	https://doi.org/10.6084/m9.figshare.c.3808666	Image Analysis	Final_Dataset_Combined_v04.xlsx	figshare	doi:10.6084/m9.figshare.c.3808666	https://doi.org/10.6084/m9.figshare.c.3808666	1
NSC44680	High Content Chemical Screening Assay	Immunofluorescence staining	Microscopy	NSC44680_rep1_plate_ct114_well_D11_field_2	Images_M1_02/CT114xy76c1.tif__xy1_2.tif	figshare	doi:10.6084/m9.figshare.c.3808666	https://doi.org/10.6084/m9.figshare.c.3808666	Image Analysis	Final_Dataset_Combined_v04.xlsx	figshare	doi:10.6084/m9.figshare.c.3808666	https://doi.org/10.6084/m9.figshare.c.3808666	1
NSC44680	High Content Chemical Screening Assay	Immunofluorescence staining	Microscopy	NSC44680_rep1_plate_ct114_well_D11_field_3	Images_M1_02/CT114xy76c1.tif__xy2_1.tif	figshare	doi:10.6084/m9.figshare.c.3808666	https://doi.org/10.6084/m9.figshare.c.3808666	Image Analysis	Final_Dataset_Combined_v04.xlsx	figshare	doi:10.6084/m9.figshare.c.3808666	https://doi.org/10.6084/m9.figshare.c.3808666	1
NSC44680	High Content Chemical Screening Assay	Immunofluorescence staining	Microscopy	NSC44680_rep1_plate_ct114_well_D11_field_4	Images_M1_02/CT114xy76c1.tif__xy2_2.tif	figshare	doi:10.6084/m9.figshare.c.3808666	https://doi.org/10.6084/m9.figshare.c.3808666	Image Analysis	Final_Dataset_Combined_v04.xlsx	figshare	doi:10.6084/m9.figshare.c.3808666	https://doi.org/10.6084/m9.figshare.c.3808666	1
NSC44819	High Content Chemical Screening Assay	Immunofluorescence staining	Microscopy	NSC44819_rep1_plate_ct114_well_E11_field_1	Images_M1_02/CT114xy77c1.tif__xy1_1.tif	figshare	doi:10.6084/m9.figshare.c.3808666	https://doi.org/10.6084/m9.figshare.c.3808666	Image Analysis	Final_Dataset_Combined_v04.xlsx	figshare	doi:10.6084/m9.figshare.c.3808666	https://doi.org/10.6084/m9.figshare.c.3808666	1
NSC44819	High Content Chemical Screening Assay	Immunofluorescence staining	Microscopy	NSC44819_rep1_plate_ct114_well_E11_field_2	Images_M1_02/CT114xy77c1.tif__xy1_2.tif	figshare	doi:10.6084/m9.figshare.c.3808666	https://doi.org/10.6084/m9.figshare.c.3808666	Image Analysis	Final_Dataset_Combined_v04.xlsx	figshare	doi:10.6084/m9.figshare.c.3808666	https://doi.org/10.6084/m9.figshare.c.3808666	1
NSC44819	High Content Chemical Screening Assay	Immunofluorescence staining	Microscopy	NSC44819_rep1_plate_ct114_well_E11_field_3	Images_M1_02/CT114xy77c1.tif__xy2_1.tif	figshare	doi:10.6084/m9.figshare.c.3808666	https://doi.org/10.6084/m9.figshare.c.3808666	Image Analysis	Final_Dataset_Combined_v04.xlsx	figshare	doi:10.6084/m9.figshare.c.3808666	https://doi.org/10.6084/m9.figshare.c.3808666	1
NSC44819	High Content Chemical Screening Assay	Immunofluorescence staining	Microscopy	NSC44819_rep1_plate_ct114_well_E11_field_4	Images_M1_02/CT114xy77c1.tif__xy2_2.tif	figshare	doi:10.6084/m9.figshare.c.3808666	https://doi.org/10.6084/m9.figshare.c.3808666	Image Analysis	Final_Dataset_Combined_v04.xlsx	figshare	doi:10.6084/m9.figshare.c.3808666	https://doi.org/10.6084/m9.figshare.c.3808666	1
NSC45117	High Content Chemical Screening Assay	Immunofluorescence staining	Microscopy	NSC45117_rep1_plate_ct114_well_F11_field_1	Images_M1_02/CT114xy78c1.tif__xy1_1.tif	figshare	doi:10.6084/m9.figshare.c.3808666	https://doi.org/10.6084/m9.figshare.c.3808666	Image Analysis	Final_Dataset_Combined_v04.xlsx	figshare	doi:10.6084/m9.figshare.c.3808666	https://doi.org/10.6084/m9.figshare.c.3808666	1
NSC45117	High Content Chemical Screening Assay	Immunofluorescence staining	Microscopy	NSC45117_rep1_plate_ct114_well_F11_field_2	Images_M1_02/CT114xy78c1.tif__xy1_2.tif	figshare	doi:10.6084/m9.figshare.c.3808666	https://doi.org/10.6084/m9.figshare.c.3808666	Image Analysis	Final_Dataset_Combined_v04.xlsx	figshare	doi:10.6084/m9.figshare.c.3808666	https://doi.org/10.6084/m9.figshare.c.3808666	1
NSC45117	High Content Chemical Screening Assay	Immunofluorescence staining	Microscopy	NSC45117_rep1_plate_ct114_well_F11_field_3	Images_M1_02/CT114xy78c1.tif__xy2_1.tif	figshare	doi:10.6084/m9.figshare.c.3808666	https://doi.org/10.6084/m9.figshare.c.3808666	Image Analysis	Final_Dataset_Combined_v04.xlsx	figshare	doi:10.6084/m9.figshare.c.3808666	https://doi.org/10.6084/m9.figshare.c.3808666	1
NSC45117	High Content Chemical Screening Assay	Immunofluorescence staining	Microscopy	NSC45117_rep1_plate_ct114_well_F11_field_4	Images_M1_02/CT114xy78c1.tif__xy2_2.tif	figshare	doi:10.6084/m9.figshare.c.3808666	https://doi.org/10.6084/m9.figshare.c.3808666	Image Analysis	Final_Dataset_Combined_v04.xlsx	figshare	doi:10.6084/m9.figshare.c.3808666	https://doi.org/10.6084/m9.figshare.c.3808666	1
NSC45641	High Content Chemical Screening Assay	Immunofluorescence staining	Microscopy	NSC45641_rep1_plate_ct114_well_G11_field_1	Images_M1_02/CT114xy79c1.tif__xy1_1.tif	figshare	doi:10.6084/m9.figshare.c.3808666	https://doi.org/10.6084/m9.figshare.c.3808666	Image Analysis	Final_Dataset_Combined_v04.xlsx	figshare	doi:10.6084/m9.figshare.c.3808666	https://doi.org/10.6084/m9.figshare.c.3808666	1
NSC45641	High Content Chemical Screening Assay	Immunofluorescence staining	Microscopy	NSC45641_rep1_plate_ct114_well_G11_field_2	Images_M1_02/CT114xy79c1.tif__xy1_2.tif	figshare	doi:10.6084/m9.figshare.c.3808666	https://doi.org/10.6084/m9.figshare.c.3808666	Image Analysis	Final_Dataset_Combined_v04.xlsx	figshare	doi:10.6084/m9.figshare.c.3808666	https://doi.org/10.6084/m9.figshare.c.3808666	1
NSC45641	High Content Chemical Screening Assay	Immunofluorescence staining	Microscopy	NSC45641_rep1_plate_ct114_well_G11_field_4	Images_M1_02/CT114xy79c1.tif__xy2_2.tif	figshare	doi:10.6084/m9.figshare.c.3808666	https://doi.org/10.6084/m9.figshare.c.3808666	Image Analysis	Final_Dataset_Combined_v04.xlsx	figshare	doi:10.6084/m9.figshare.c.3808666	https://doi.org/10.6084/m9.figshare.c.3808666	1
NSC45719	High Content Chemical Screening Assay	Immunofluorescence staining	Microscopy	NSC45719_rep1_plate_ct114_well_H11_field_1	Images_M1_02/CT114xy80c1.tif__xy1_1.tif	figshare	doi:10.6084/m9.figshare.c.3808666	https://doi.org/10.6084/m9.figshare.c.3808666	Image Analysis	Final_Dataset_Combined_v04.xlsx	figshare	doi:10.6084/m9.figshare.c.3808666	https://doi.org/10.6084/m9.figshare.c.3808666	1
NSC45719	High Content Chemical Screening Assay	Immunofluorescence staining	Microscopy	NSC45719_rep1_plate_ct114_well_H11_field_2	Images_M1_02/CT114xy80c1.tif__xy1_2.tif	figshare	doi:10.6084/m9.figshare.c.3808666	https://doi.org/10.6084/m9.figshare.c.3808666	Image Analysis	Final_Dataset_Combined_v04.xlsx	figshare	doi:10.6084/m9.figshare.c.3808666	https://doi.org/10.6084/m9.figshare.c.3808666	1
NSC45719	High Content Chemical Screening Assay	Immunofluorescence staining	Microscopy	NSC45719_rep1_plate_ct114_well_H11_field_3	Images_M1_02/CT114xy80c1.tif__xy2_1.tif	figshare	doi:10.6084/m9.figshare.c.3808666	https://doi.org/10.6084/m9.figshare.c.3808666	Image Analysis	Final_Dataset_Combined_v04.xlsx	figshare	doi:10.6084/m9.figshare.c.3808666	https://doi.org/10.6084/m9.figshare.c.3808666	1
NSC45719	High Content Chemical Screening Assay	Immunofluorescence staining	Microscopy	NSC45719_rep1_plate_ct114_well_H11_field_4	Images_M1_02/CT114xy80c1.tif__xy2_2.tif	figshare	doi:10.6084/m9.figshare.c.3808666	https://doi.org/10.6084/m9.figshare.c.3808666	Image Analysis	Final_Dataset_Combined_v04.xlsx	figshare	doi:10.6084/m9.figshare.c.3808666	https://doi.org/10.6084/m9.figshare.c.3808666	1
NSC135857	High Content Chemical Screening Assay	Immunofluorescence staining	Microscopy	NSC135857_rep2_plate_ct115_well_F3_field_1	Images_M1_02/CT115_2xy01c1.tif__xy1_1.tif	figshare	doi:10.6084/m9.figshare.c.3808666	https://doi.org/10.6084/m9.figshare.c.3808666	Image Analysis	Final_Dataset_Combined_v04.xlsx	figshare	doi:10.6084/m9.figshare.c.3808666	https://doi.org/10.6084/m9.figshare.c.3808666	2
NSC135857	High Content Chemical Screening Assay	Immunofluorescence staining	Microscopy	NSC135857_rep2_plate_ct115_well_F3_field_2	Images_M1_02/CT115_2xy01c1.tif__xy1_2.tif	figshare	doi:10.6084/m9.figshare.c.3808666	https://doi.org/10.6084/m9.figshare.c.3808666	Image Analysis	Final_Dataset_Combined_v04.xlsx	figshare	doi:10.6084/m9.figshare.c.3808666	https://doi.org/10.6084/m9.figshare.c.3808666	2
NSC135857	High Content Chemical Screening Assay	Immunofluorescence staining	Microscopy	NSC135857_rep2_plate_ct115_well_F3_field_3	Images_M1_02/CT115_2xy01c1.tif__xy2_1.tif	figshare	doi:10.6084/m9.figshare.c.3808666	https://doi.org/10.6084/m9.figshare.c.3808666	Image Analysis	Final_Dataset_Combined_v04.xlsx	figshare	doi:10.6084/m9.figshare.c.3808666	https://doi.org/10.6084/m9.figshare.c.3808666	2
NSC135857	High Content Chemical Screening Assay	Immunofluorescence staining	Microscopy	NSC135857_rep2_plate_ct115_well_F3_field_4	Images_M1_02/CT115_2xy01c1.tif__xy2_2.tif	figshare	doi:10.6084/m9.figshare.c.3808666	https://doi.org/10.6084/m9.figshare.c.3808666	Image Analysis	Final_Dataset_Combined_v04.xlsx	figshare	doi:10.6084/m9.figshare.c.3808666	https://doi.org/10.6084/m9.figshare.c.3808666	2
NSC148304	High Content Chemical Screening Assay	Immunofluorescence staining	Microscopy	NSC148304_rep2_plate_ct115_well_G3_field_1	Images_M1_02/CT115_2xy02c1.tif__xy1_1.tif	figshare	doi:10.6084/m9.figshare.c.3808666	https://doi.org/10.6084/m9.figshare.c.3808666	Image Analysis	Final_Dataset_Combined_v04.xlsx	figshare	doi:10.6084/m9.figshare.c.3808666	https://doi.org/10.6084/m9.figshare.c.3808666	2
NSC148304	High Content Chemical Screening Assay	Immunofluorescence staining	Microscopy	NSC148304_rep2_plate_ct115_well_G3_field_2	Images_M1_02/CT115_2xy02c1.tif__xy1_2.tif	figshare	doi:10.6084/m9.figshare.c.3808666	https://doi.org/10.6084/m9.figshare.c.3808666	Image Analysis	Final_Dataset_Combined_v04.xlsx	figshare	doi:10.6084/m9.figshare.c.3808666	https://doi.org/10.6084/m9.figshare.c.3808666	2
NSC148304	High Content Chemical Screening Assay	Immunofluorescence staining	Microscopy	NSC148304_rep2_plate_ct115_well_G3_field_3	Images_M1_02/CT115_2xy02c1.tif__xy2_1.tif	figshare	doi:10.6084/m9.figshare.c.3808666	https://doi.org/10.6084/m9.figshare.c.3808666	Image Analysis	Final_Dataset_Combined_v04.xlsx	figshare	doi:10.6084/m9.figshare.c.3808666	https://doi.org/10.6084/m9.figshare.c.3808666	2
NSC148304	High Content Chemical Screening Assay	Immunofluorescence staining	Microscopy	NSC148304_rep2_plate_ct115_well_G3_field_4	Images_M1_02/CT115_2xy02c1.tif__xy2_2.tif	figshare	doi:10.6084/m9.figshare.c.3808666	https://doi.org/10.6084/m9.figshare.c.3808666	Image Analysis	Final_Dataset_Combined_v04.xlsx	figshare	doi:10.6084/m9.figshare.c.3808666	https://doi.org/10.6084/m9.figshare.c.3808666	2
NSC149877	High Content Chemical Screening Assay	Immunofluorescence staining	Microscopy	NSC149877_rep2_plate_ct115_well_H3_field_1	Images_M1_02/CT115_2xy03c1.tif__xy1_1.tif	figshare	doi:10.6084/m9.figshare.c.3808666	https://doi.org/10.6084/m9.figshare.c.3808666	Image Analysis	Final_Dataset_Combined_v04.xlsx	figshare	doi:10.6084/m9.figshare.c.3808666	https://doi.org/10.6084/m9.figshare.c.3808666	2
NSC149877	High Content Chemical Screening Assay	Immunofluorescence staining	Microscopy	NSC149877_rep2_plate_ct115_well_H3_field_2	Images_M1_02/CT115_2xy03c1.tif__xy1_2.tif	figshare	doi:10.6084/m9.figshare.c.3808666	https://doi.org/10.6084/m9.figshare.c.3808666	Image Analysis	Final_Dataset_Combined_v04.xlsx	figshare	doi:10.6084/m9.figshare.c.3808666	https://doi.org/10.6084/m9.figshare.c.3808666	2
NSC149877	High Content Chemical Screening Assay	Immunofluorescence staining	Microscopy	NSC149877_rep2_plate_ct115_well_H3_field_3	Images_M1_02/CT115_2xy03c1.tif__xy2_1.tif	figshare	doi:10.6084/m9.figshare.c.3808666	https://doi.org/10.6084/m9.figshare.c.3808666	Image Analysis	Final_Dataset_Combined_v04.xlsx	figshare	doi:10.6084/m9.figshare.c.3808666	https://doi.org/10.6084/m9.figshare.c.3808666	2
NSC149877	High Content Chemical Screening Assay	Immunofluorescence staining	Microscopy	NSC149877_rep2_plate_ct115_well_H3_field_4	Images_M1_02/CT115_2xy03c1.tif__xy2_2.tif	figshare	doi:10.6084/m9.figshare.c.3808666	https://doi.org/10.6084/m9.figshare.c.3808666	Image Analysis	Final_Dataset_Combined_v04.xlsx	figshare	doi:10.6084/m9.figshare.c.3808666	https://doi.org/10.6084/m9.figshare.c.3808666	2
NSC7606	High Content Chemical Screening Assay	Immunofluorescence staining	Microscopy	NSC7606_rep2_plate_ct115_well_H4_field_1	Images_M1_02/CT115_2xy04c1.tif__xy1_1.tif	figshare	doi:10.6084/m9.figshare.c.3808666	https://doi.org/10.6084/m9.figshare.c.3808666	Image Analysis	Final_Dataset_Combined_v04.xlsx	figshare	doi:10.6084/m9.figshare.c.3808666	https://doi.org/10.6084/m9.figshare.c.3808666	2
NSC7606	High Content Chemical Screening Assay	Immunofluorescence staining	Microscopy	NSC7606_rep2_plate_ct115_well_H4_field_2	Images_M1_02/CT115_2xy04c1.tif__xy1_2.tif	figshare	doi:10.6084/m9.figshare.c.3808666	https://doi.org/10.6084/m9.figshare.c.3808666	Image Analysis	Final_Dataset_Combined_v04.xlsx	figshare	doi:10.6084/m9.figshare.c.3808666	https://doi.org/10.6084/m9.figshare.c.3808666	2
NSC7606	High Content Chemical Screening Assay	Immunofluorescence staining	Microscopy	NSC7606_rep2_plate_ct115_well_H4_field_3	Images_M1_02/CT115_2xy04c1.tif__xy2_1.tif	figshare	doi:10.6084/m9.figshare.c.3808666	https://doi.org/10.6084/m9.figshare.c.3808666	Image Analysis	Final_Dataset_Combined_v04.xlsx	figshare	doi:10.6084/m9.figshare.c.3808666	https://doi.org/10.6084/m9.figshare.c.3808666	2
NSC7606	High Content Chemical Screening Assay	Immunofluorescence staining	Microscopy	NSC7606_rep2_plate_ct115_well_H4_field_4	Images_M1_02/CT115_2xy04c1.tif__xy2_2.tif	figshare	doi:10.6084/m9.figshare.c.3808666	https://doi.org/10.6084/m9.figshare.c.3808666	Image Analysis	Final_Dataset_Combined_v04.xlsx	figshare	doi:10.6084/m9.figshare.c.3808666	https://doi.org/10.6084/m9.figshare.c.3808666	2
NSC5784	High Content Chemical Screening Assay	Immunofluorescence staining	Microscopy	NSC5784_rep2_plate_ct115_well_G4_field_1	Images_M1_02/CT115_2xy05c1.tif__xy1_1.tif	figshare	doi:10.6084/m9.figshare.c.3808666	https://doi.org/10.6084/m9.figshare.c.3808666	Image Analysis	Final_Dataset_Combined_v04.xlsx	figshare	doi:10.6084/m9.figshare.c.3808666	https://doi.org/10.6084/m9.figshare.c.3808666	2
NSC5784	High Content Chemical Screening Assay	Immunofluorescence staining	Microscopy	NSC5784_rep2_plate_ct115_well_G4_field_2	Images_M1_02/CT115_2xy05c1.tif__xy1_2.tif	figshare	doi:10.6084/m9.figshare.c.3808666	https://doi.org/10.6084/m9.figshare.c.3808666	Image Analysis	Final_Dataset_Combined_v04.xlsx	figshare	doi:10.6084/m9.figshare.c.3808666	https://doi.org/10.6084/m9.figshare.c.3808666	2
NSC5784	High Content Chemical Screening Assay	Immunofluorescence staining	Microscopy	NSC5784_rep2_plate_ct115_well_G4_field_3	Images_M1_02/CT115_2xy05c1.tif__xy2_1.tif	figshare	doi:10.6084/m9.figshare.c.3808666	https://doi.org/10.6084/m9.figshare.c.3808666	Image Analysis	Final_Dataset_Combined_v04.xlsx	figshare	doi:10.6084/m9.figshare.c.3808666	https://doi.org/10.6084/m9.figshare.c.3808666	2
NSC4936	High Content Chemical Screening Assay	Immunofluorescence staining	Microscopy	NSC4936_rep2_plate_ct115_well_F4_field_2	Images_M1_02/CT115_2xy06c1.tif__xy1_2.tif	figshare	doi:10.6084/m9.figshare.c.3808666	https://doi.org/10.6084/m9.figshare.c.3808666	Image Analysis	Final_Dataset_Combined_v04.xlsx	figshare	doi:10.6084/m9.figshare.c.3808666	https://doi.org/10.6084/m9.figshare.c.3808666	2
NSC4936	High Content Chemical Screening Assay	Immunofluorescence staining	Microscopy	NSC4936_rep2_plate_ct115_well_F4_field_4	Images_M1_02/CT115_2xy06c1.tif__xy2_2.tif	figshare	doi:10.6084/m9.figshare.c.3808666	https://doi.org/10.6084/m9.figshare.c.3808666	Image Analysis	Final_Dataset_Combined_v04.xlsx	figshare	doi:10.6084/m9.figshare.c.3808666	https://doi.org/10.6084/m9.figshare.c.3808666	2
NSC4426	High Content Chemical Screening Assay	Immunofluorescence staining	Microscopy	NSC4426_rep2_plate_ct115_well_E4_field_1	Images_M1_02/CT115_2xy07c1.tif__xy1_1.tif	figshare	doi:10.6084/m9.figshare.c.3808666	https://doi.org/10.6084/m9.figshare.c.3808666	Image Analysis	Final_Dataset_Combined_v04.xlsx	figshare	doi:10.6084/m9.figshare.c.3808666	https://doi.org/10.6084/m9.figshare.c.3808666	2
NSC4426	High Content Chemical Screening Assay	Immunofluorescence staining	Microscopy	NSC4426_rep2_plate_ct115_well_E4_field_2	Images_M1_02/CT115_2xy07c1.tif__xy1_2.tif	figshare	doi:10.6084/m9.figshare.c.3808666	https://doi.org/10.6084/m9.figshare.c.3808666	Image Analysis	Final_Dataset_Combined_v04.xlsx	figshare	doi:10.6084/m9.figshare.c.3808666	https://doi.org/10.6084/m9.figshare.c.3808666	2
NSC4426	High Content Chemical Screening Assay	Immunofluorescence staining	Microscopy	NSC4426_rep2_plate_ct115_well_E4_field_3	Images_M1_02/CT115_2xy07c1.tif__xy2_1.tif	figshare	doi:10.6084/m9.figshare.c.3808666	https://doi.org/10.6084/m9.figshare.c.3808666	Image Analysis	Final_Dataset_Combined_v04.xlsx	figshare	doi:10.6084/m9.figshare.c.3808666	https://doi.org/10.6084/m9.figshare.c.3808666	2
NSC4426	High Content Chemical Screening Assay	Immunofluorescence staining	Microscopy	NSC4426_rep2_plate_ct115_well_E4_field_4	Images_M1_02/CT115_2xy07c1.tif__xy2_2.tif	figshare	doi:10.6084/m9.figshare.c.3808666	https://doi.org/10.6084/m9.figshare.c.3808666	Image Analysis	Final_Dataset_Combined_v04.xlsx	figshare	doi:10.6084/m9.figshare.c.3808666	https://doi.org/10.6084/m9.figshare.c.3808666	2
NSC4135	High Content Chemical Screening Assay	Immunofluorescence staining	Microscopy	NSC4135_rep2_plate_ct115_well_D4_field_1	Images_M1_02/CT115_2xy08c1.tif__xy1_1.tif	figshare	doi:10.6084/m9.figshare.c.3808666	https://doi.org/10.6084/m9.figshare.c.3808666	Image Analysis	Final_Dataset_Combined_v04.xlsx	figshare	doi:10.6084/m9.figshare.c.3808666	https://doi.org/10.6084/m9.figshare.c.3808666	2
NSC4135	High Content Chemical Screening Assay	Immunofluorescence staining	Microscopy	NSC4135_rep2_plate_ct115_well_D4_field_2	Images_M1_02/CT115_2xy08c1.tif__xy1_2.tif	figshare	doi:10.6084/m9.figshare.c.3808666	https://doi.org/10.6084/m9.figshare.c.3808666	Image Analysis	Final_Dataset_Combined_v04.xlsx	figshare	doi:10.6084/m9.figshare.c.3808666	https://doi.org/10.6084/m9.figshare.c.3808666	2
NSC4135	High Content Chemical Screening Assay	Immunofluorescence staining	Microscopy	NSC4135_rep2_plate_ct115_well_D4_field_3	Images_M1_02/CT115_2xy08c1.tif__xy2_1.tif	figshare	doi:10.6084/m9.figshare.c.3808666	https://doi.org/10.6084/m9.figshare.c.3808666	Image Analysis	Final_Dataset_Combined_v04.xlsx	figshare	doi:10.6084/m9.figshare.c.3808666	https://doi.org/10.6084/m9.figshare.c.3808666	2
NSC4135	High Content Chemical Screening Assay	Immunofluorescence staining	Microscopy	NSC4135_rep2_plate_ct115_well_D4_field_4	Images_M1_02/CT115_2xy08c1.tif__xy2_2.tif	figshare	doi:10.6084/m9.figshare.c.3808666	https://doi.org/10.6084/m9.figshare.c.3808666	Image Analysis	Final_Dataset_Combined_v04.xlsx	figshare	doi:10.6084/m9.figshare.c.3808666	https://doi.org/10.6084/m9.figshare.c.3808666	2
NSC679449	High Content Chemical Screening Assay	Immunofluorescence staining	Microscopy	NSC679449_rep2_plate_ct115_well_C4_field_1	Images_M1_02/CT115_2xy09c1.tif__xy1_1.tif	figshare	doi:10.6084/m9.figshare.c.3808666	https://doi.org/10.6084/m9.figshare.c.3808666	Image Analysis	Final_Dataset_Combined_v04.xlsx	figshare	doi:10.6084/m9.figshare.c.3808666	https://doi.org/10.6084/m9.figshare.c.3808666	2
NSC679449	High Content Chemical Screening Assay	Immunofluorescence staining	Microscopy	NSC679449_rep2_plate_ct115_well_C4_field_2	Images_M1_02/CT115_2xy09c1.tif__xy1_2.tif	figshare	doi:10.6084/m9.figshare.c.3808666	https://doi.org/10.6084/m9.figshare.c.3808666	Image Analysis	Final_Dataset_Combined_v04.xlsx	figshare	doi:10.6084/m9.figshare.c.3808666	https://doi.org/10.6084/m9.figshare.c.3808666	2
NSC679449	High Content Chemical Screening Assay	Immunofluorescence staining	Microscopy	NSC679449_rep2_plate_ct115_well_C4_field_3	Images_M1_02/CT115_2xy09c1.tif__xy2_1.tif	figshare	doi:10.6084/m9.figshare.c.3808666	https://doi.org/10.6084/m9.figshare.c.3808666	Image Analysis	Final_Dataset_Combined_v04.xlsx	figshare	doi:10.6084/m9.figshare.c.3808666	https://doi.org/10.6084/m9.figshare.c.3808666	2
NSC679449	High Content Chemical Screening Assay	Immunofluorescence staining	Microscopy	NSC679449_rep2_plate_ct115_well_C4_field_4	Images_M1_02/CT115_2xy09c1.tif__xy2_2.tif	figshare	doi:10.6084/m9.figshare.c.3808666	https://doi.org/10.6084/m9.figshare.c.3808666	Image Analysis	Final_Dataset_Combined_v04.xlsx	figshare	doi:10.6084/m9.figshare.c.3808666	https://doi.org/10.6084/m9.figshare.c.3808666	2
NSC200686	High Content Chemical Screening Assay	Immunofluorescence staining	Microscopy	NSC200686_rep2_plate_ct115_well_B4_field_1	Images_M1_02/CT115_2xy10c1.tif__xy1_1.tif	figshare	doi:10.6084/m9.figshare.c.3808666	https://doi.org/10.6084/m9.figshare.c.3808666	Image Analysis	Final_Dataset_Combined_v04.xlsx	figshare	doi:10.6084/m9.figshare.c.3808666	https://doi.org/10.6084/m9.figshare.c.3808666	2
NSC200686	High Content Chemical Screening Assay	Immunofluorescence staining	Microscopy	NSC200686_rep2_plate_ct115_well_B4_field_2	Images_M1_02/CT115_2xy10c1.tif__xy1_2.tif	figshare	doi:10.6084/m9.figshare.c.3808666	https://doi.org/10.6084/m9.figshare.c.3808666	Image Analysis	Final_Dataset_Combined_v04.xlsx	figshare	doi:10.6084/m9.figshare.c.3808666	https://doi.org/10.6084/m9.figshare.c.3808666	2
NSC200686	High Content Chemical Screening Assay	Immunofluorescence staining	Microscopy	NSC200686_rep2_plate_ct115_well_B4_field_3	Images_M1_02/CT115_2xy10c1.tif__xy2_1.tif	figshare	doi:10.6084/m9.figshare.c.3808666	https://doi.org/10.6084/m9.figshare.c.3808666	Image Analysis	Final_Dataset_Combined_v04.xlsx	figshare	doi:10.6084/m9.figshare.c.3808666	https://doi.org/10.6084/m9.figshare.c.3808666	2
NSC200686	High Content Chemical Screening Assay	Immunofluorescence staining	Microscopy	NSC200686_rep2_plate_ct115_well_B4_field_4	Images_M1_02/CT115_2xy10c1.tif__xy2_2.tif	figshare	doi:10.6084/m9.figshare.c.3808666	https://doi.org/10.6084/m9.figshare.c.3808666	Image Analysis	Final_Dataset_Combined_v04.xlsx	figshare	doi:10.6084/m9.figshare.c.3808666	https://doi.org/10.6084/m9.figshare.c.3808666	2
NSC173969	High Content Chemical Screening Assay	Immunofluorescence staining	Microscopy	NSC173969_rep2_plate_ct115_well_A4_field_1	Images_M1_02/CT115_2xy11c1.tif__xy1_1.tif	figshare	doi:10.6084/m9.figshare.c.3808666	https://doi.org/10.6084/m9.figshare.c.3808666	Image Analysis	Final_Dataset_Combined_v04.xlsx	figshare	doi:10.6084/m9.figshare.c.3808666	https://doi.org/10.6084/m9.figshare.c.3808666	2
NSC173969	High Content Chemical Screening Assay	Immunofluorescence staining	Microscopy	NSC173969_rep2_plate_ct115_well_A4_field_2	Images_M1_02/CT115_2xy11c1.tif__xy1_2.tif	figshare	doi:10.6084/m9.figshare.c.3808666	https://doi.org/10.6084/m9.figshare.c.3808666	Image Analysis	Final_Dataset_Combined_v04.xlsx	figshare	doi:10.6084/m9.figshare.c.3808666	https://doi.org/10.6084/m9.figshare.c.3808666	2
NSC173969	High Content Chemical Screening Assay	Immunofluorescence staining	Microscopy	NSC173969_rep2_plate_ct115_well_A4_field_3	Images_M1_02/CT115_2xy11c1.tif__xy2_1.tif	figshare	doi:10.6084/m9.figshare.c.3808666	https://doi.org/10.6084/m9.figshare.c.3808666	Image Analysis	Final_Dataset_Combined_v04.xlsx	figshare	doi:10.6084/m9.figshare.c.3808666	https://doi.org/10.6084/m9.figshare.c.3808666	2
NSC173969	High Content Chemical Screening Assay	Immunofluorescence staining	Microscopy	NSC173969_rep2_plate_ct115_well_A4_field_4	Images_M1_02/CT115_2xy11c1.tif__xy2_2.tif	figshare	doi:10.6084/m9.figshare.c.3808666	https://doi.org/10.6084/m9.figshare.c.3808666	Image Analysis	Final_Dataset_Combined_v04.xlsx	figshare	doi:10.6084/m9.figshare.c.3808666	https://doi.org/10.6084/m9.figshare.c.3808666	2
NSC7950	High Content Chemical Screening Assay	Immunofluorescence staining	Microscopy	NSC7950_rep2_plate_ct115_well_A5_field_1	Images_M1_02/CT115_2xy12c1.tif__xy1_1.tif	figshare	doi:10.6084/m9.figshare.c.3808666	https://doi.org/10.6084/m9.figshare.c.3808666	Image Analysis	Final_Dataset_Combined_v04.xlsx	figshare	doi:10.6084/m9.figshare.c.3808666	https://doi.org/10.6084/m9.figshare.c.3808666	2
NSC7950	High Content Chemical Screening Assay	Immunofluorescence staining	Microscopy	NSC7950_rep2_plate_ct115_well_A5_field_2	Images_M1_02/CT115_2xy12c1.tif__xy1_2.tif	figshare	doi:10.6084/m9.figshare.c.3808666	https://doi.org/10.6084/m9.figshare.c.3808666	Image Analysis	Final_Dataset_Combined_v04.xlsx	figshare	doi:10.6084/m9.figshare.c.3808666	https://doi.org/10.6084/m9.figshare.c.3808666	2
NSC7950	High Content Chemical Screening Assay	Immunofluorescence staining	Microscopy	NSC7950_rep2_plate_ct115_well_A5_field_3	Images_M1_02/CT115_2xy12c1.tif__xy2_1.tif	figshare	doi:10.6084/m9.figshare.c.3808666	https://doi.org/10.6084/m9.figshare.c.3808666	Image Analysis	Final_Dataset_Combined_v04.xlsx	figshare	doi:10.6084/m9.figshare.c.3808666	https://doi.org/10.6084/m9.figshare.c.3808666	2
NSC7950	High Content Chemical Screening Assay	Immunofluorescence staining	Microscopy	NSC7950_rep2_plate_ct115_well_A5_field_4	Images_M1_02/CT115_2xy12c1.tif__xy2_2.tif	figshare	doi:10.6084/m9.figshare.c.3808666	https://doi.org/10.6084/m9.figshare.c.3808666	Image Analysis	Final_Dataset_Combined_v04.xlsx	figshare	doi:10.6084/m9.figshare.c.3808666	https://doi.org/10.6084/m9.figshare.c.3808666	2
NSC10427	High Content Chemical Screening Assay	Immunofluorescence staining	Microscopy	NSC10427_rep2_plate_ct115_well_B5_field_1	Images_M1_02/CT115_2xy13c1.tif__xy1_1.tif	figshare	doi:10.6084/m9.figshare.c.3808666	https://doi.org/10.6084/m9.figshare.c.3808666	Image Analysis	Final_Dataset_Combined_v04.xlsx	figshare	doi:10.6084/m9.figshare.c.3808666	https://doi.org/10.6084/m9.figshare.c.3808666	2
NSC10427	High Content Chemical Screening Assay	Immunofluorescence staining	Microscopy	NSC10427_rep2_plate_ct115_well_B5_field_2	Images_M1_02/CT115_2xy13c1.tif__xy1_2.tif	figshare	doi:10.6084/m9.figshare.c.3808666	https://doi.org/10.6084/m9.figshare.c.3808666	Image Analysis	Final_Dataset_Combined_v04.xlsx	figshare	doi:10.6084/m9.figshare.c.3808666	https://doi.org/10.6084/m9.figshare.c.3808666	2
NSC10427	High Content Chemical Screening Assay	Immunofluorescence staining	Microscopy	NSC10427_rep2_plate_ct115_well_B5_field_3	Images_M1_02/CT115_2xy13c1.tif__xy2_1.tif	figshare	doi:10.6084/m9.figshare.c.3808666	https://doi.org/10.6084/m9.figshare.c.3808666	Image Analysis	Final_Dataset_Combined_v04.xlsx	figshare	doi:10.6084/m9.figshare.c.3808666	https://doi.org/10.6084/m9.figshare.c.3808666	2
NSC10427	High Content Chemical Screening Assay	Immunofluorescence staining	Microscopy	NSC10427_rep2_plate_ct115_well_B5_field_4	Images_M1_02/CT115_2xy13c1.tif__xy2_2.tif	figshare	doi:10.6084/m9.figshare.c.3808666	https://doi.org/10.6084/m9.figshare.c.3808666	Image Analysis	Final_Dataset_Combined_v04.xlsx	figshare	doi:10.6084/m9.figshare.c.3808666	https://doi.org/10.6084/m9.figshare.c.3808666	2
NSC10772	High Content Chemical Screening Assay	Immunofluorescence staining	Microscopy	NSC10772_rep2_plate_ct115_well_C5_field_1	Images_M1_02/CT115_2xy14c1.tif__xy1_1.tif	figshare	doi:10.6084/m9.figshare.c.3808666	https://doi.org/10.6084/m9.figshare.c.3808666	Image Analysis	Final_Dataset_Combined_v04.xlsx	figshare	doi:10.6084/m9.figshare.c.3808666	https://doi.org/10.6084/m9.figshare.c.3808666	2
NSC10772	High Content Chemical Screening Assay	Immunofluorescence staining	Microscopy	NSC10772_rep2_plate_ct115_well_C5_field_2	Images_M1_02/CT115_2xy14c1.tif__xy1_2.tif	figshare	doi:10.6084/m9.figshare.c.3808666	https://doi.org/10.6084/m9.figshare.c.3808666	Image Analysis	Final_Dataset_Combined_v04.xlsx	figshare	doi:10.6084/m9.figshare.c.3808666	https://doi.org/10.6084/m9.figshare.c.3808666	2
NSC10772	High Content Chemical Screening Assay	Immunofluorescence staining	Microscopy	NSC10772_rep2_plate_ct115_well_C5_field_3	Images_M1_02/CT115_2xy14c1.tif__xy2_1.tif	figshare	doi:10.6084/m9.figshare.c.3808666	https://doi.org/10.6084/m9.figshare.c.3808666	Image Analysis	Final_Dataset_Combined_v04.xlsx	figshare	doi:10.6084/m9.figshare.c.3808666	https://doi.org/10.6084/m9.figshare.c.3808666	2
NSC10772	High Content Chemical Screening Assay	Immunofluorescence staining	Microscopy	NSC10772_rep2_plate_ct115_well_C5_field_4	Images_M1_02/CT115_2xy14c1.tif__xy2_2.tif	figshare	doi:10.6084/m9.figshare.c.3808666	https://doi.org/10.6084/m9.figshare.c.3808666	Image Analysis	Final_Dataset_Combined_v04.xlsx	figshare	doi:10.6084/m9.figshare.c.3808666	https://doi.org/10.6084/m9.figshare.c.3808666	2
NSC9441	High Content Chemical Screening Assay	Immunofluorescence staining	Microscopy	NSC9441_rep2_plate_ct115_well_D5_field_1	Images_M1_02/CT115_2xy15c1.tif__xy1_1.tif	figshare	doi:10.6084/m9.figshare.c.3808666	https://doi.org/10.6084/m9.figshare.c.3808666	Image Analysis	Final_Dataset_Combined_v04.xlsx	figshare	doi:10.6084/m9.figshare.c.3808666	https://doi.org/10.6084/m9.figshare.c.3808666	2
NSC9441	High Content Chemical Screening Assay	Immunofluorescence staining	Microscopy	NSC9441_rep2_plate_ct115_well_D5_field_2	Images_M1_02/CT115_2xy15c1.tif__xy1_2.tif	figshare	doi:10.6084/m9.figshare.c.3808666	https://doi.org/10.6084/m9.figshare.c.3808666	Image Analysis	Final_Dataset_Combined_v04.xlsx	figshare	doi:10.6084/m9.figshare.c.3808666	https://doi.org/10.6084/m9.figshare.c.3808666	2
NSC9441	High Content Chemical Screening Assay	Immunofluorescence staining	Microscopy	NSC9441_rep2_plate_ct115_well_D5_field_3	Images_M1_02/CT115_2xy15c1.tif__xy2_1.tif	figshare	doi:10.6084/m9.figshare.c.3808666	https://doi.org/10.6084/m9.figshare.c.3808666	Image Analysis	Final_Dataset_Combined_v04.xlsx	figshare	doi:10.6084/m9.figshare.c.3808666	https://doi.org/10.6084/m9.figshare.c.3808666	2
NSC9441	High Content Chemical Screening Assay	Immunofluorescence staining	Microscopy	NSC9441_rep2_plate_ct115_well_D5_field_4	Images_M1_02/CT115_2xy15c1.tif__xy2_2.tif	figshare	doi:10.6084/m9.figshare.c.3808666	https://doi.org/10.6084/m9.figshare.c.3808666	Image Analysis	Final_Dataset_Combined_v04.xlsx	figshare	doi:10.6084/m9.figshare.c.3808666	https://doi.org/10.6084/m9.figshare.c.3808666	2
NSC9489	High Content Chemical Screening Assay	Immunofluorescence staining	Microscopy	NSC9489_rep2_plate_ct115_well_E5_field_1	Images_M1_02/CT115_2xy16c1.tif__xy1_1.tif	figshare	doi:10.6084/m9.figshare.c.3808666	https://doi.org/10.6084/m9.figshare.c.3808666	Image Analysis	Final_Dataset_Combined_v04.xlsx	figshare	doi:10.6084/m9.figshare.c.3808666	https://doi.org/10.6084/m9.figshare.c.3808666	2
NSC9489	High Content Chemical Screening Assay	Immunofluorescence staining	Microscopy	NSC9489_rep2_plate_ct115_well_E5_field_2	Images_M1_02/CT115_2xy16c1.tif__xy1_2.tif	figshare	doi:10.6084/m9.figshare.c.3808666	https://doi.org/10.6084/m9.figshare.c.3808666	Image Analysis	Final_Dataset_Combined_v04.xlsx	figshare	doi:10.6084/m9.figshare.c.3808666	https://doi.org/10.6084/m9.figshare.c.3808666	2
NSC9489	High Content Chemical Screening Assay	Immunofluorescence staining	Microscopy	NSC9489_rep2_plate_ct115_well_E5_field_3	Images_M1_02/CT115_2xy16c1.tif__xy2_1.tif	figshare	doi:10.6084/m9.figshare.c.3808666	https://doi.org/10.6084/m9.figshare.c.3808666	Image Analysis	Final_Dataset_Combined_v04.xlsx	figshare	doi:10.6084/m9.figshare.c.3808666	https://doi.org/10.6084/m9.figshare.c.3808666	2
NSC9489	High Content Chemical Screening Assay	Immunofluorescence staining	Microscopy	NSC9489_rep2_plate_ct115_well_E5_field_4	Images_M1_02/CT115_2xy16c1.tif__xy2_2.tif	figshare	doi:10.6084/m9.figshare.c.3808666	https://doi.org/10.6084/m9.figshare.c.3808666	Image Analysis	Final_Dataset_Combined_v04.xlsx	figshare	doi:10.6084/m9.figshare.c.3808666	https://doi.org/10.6084/m9.figshare.c.3808666	2
NSC11128	High Content Chemical Screening Assay	Immunofluorescence staining	Microscopy	NSC11128_rep2_plate_ct115_well_F5_field_1	Images_M1_02/CT115_2xy17c1.tif__xy1_1.tif	figshare	doi:10.6084/m9.figshare.c.3808666	https://doi.org/10.6084/m9.figshare.c.3808666	Image Analysis	Final_Dataset_Combined_v04.xlsx	figshare	doi:10.6084/m9.figshare.c.3808666	https://doi.org/10.6084/m9.figshare.c.3808666	2
NSC11128	High Content Chemical Screening Assay	Immunofluorescence staining	Microscopy	NSC11128_rep2_plate_ct115_well_F5_field_2	Images_M1_02/CT115_2xy17c1.tif__xy1_2.tif	figshare	doi:10.6084/m9.figshare.c.3808666	https://doi.org/10.6084/m9.figshare.c.3808666	Image Analysis	Final_Dataset_Combined_v04.xlsx	figshare	doi:10.6084/m9.figshare.c.3808666	https://doi.org/10.6084/m9.figshare.c.3808666	2
NSC11128	High Content Chemical Screening Assay	Immunofluorescence staining	Microscopy	NSC11128_rep2_plate_ct115_well_F5_field_3	Images_M1_02/CT115_2xy17c1.tif__xy2_1.tif	figshare	doi:10.6084/m9.figshare.c.3808666	https://doi.org/10.6084/m9.figshare.c.3808666	Image Analysis	Final_Dataset_Combined_v04.xlsx	figshare	doi:10.6084/m9.figshare.c.3808666	https://doi.org/10.6084/m9.figshare.c.3808666	2
NSC11128	High Content Chemical Screening Assay	Immunofluorescence staining	Microscopy	NSC11128_rep2_plate_ct115_well_F5_field_4	Images_M1_02/CT115_2xy17c1.tif__xy2_2.tif	figshare	doi:10.6084/m9.figshare.c.3808666	https://doi.org/10.6084/m9.figshare.c.3808666	Image Analysis	Final_Dataset_Combined_v04.xlsx	figshare	doi:10.6084/m9.figshare.c.3808666	https://doi.org/10.6084/m9.figshare.c.3808666	2
NSC11141	High Content Chemical Screening Assay	Immunofluorescence staining	Microscopy	NSC11141_rep2_plate_ct115_well_G5_field_1	Images_M1_02/CT115_2xy18c1.tif__xy1_1.tif	figshare	doi:10.6084/m9.figshare.c.3808666	https://doi.org/10.6084/m9.figshare.c.3808666	Image Analysis	Final_Dataset_Combined_v04.xlsx	figshare	doi:10.6084/m9.figshare.c.3808666	https://doi.org/10.6084/m9.figshare.c.3808666	2
NSC11141	High Content Chemical Screening Assay	Immunofluorescence staining	Microscopy	NSC11141_rep2_plate_ct115_well_G5_field_2	Images_M1_02/CT115_2xy18c1.tif__xy1_2.tif	figshare	doi:10.6084/m9.figshare.c.3808666	https://doi.org/10.6084/m9.figshare.c.3808666	Image Analysis	Final_Dataset_Combined_v04.xlsx	figshare	doi:10.6084/m9.figshare.c.3808666	https://doi.org/10.6084/m9.figshare.c.3808666	2
NSC11141	High Content Chemical Screening Assay	Immunofluorescence staining	Microscopy	NSC11141_rep2_plate_ct115_well_G5_field_3	Images_M1_02/CT115_2xy18c1.tif__xy2_1.tif	figshare	doi:10.6084/m9.figshare.c.3808666	https://doi.org/10.6084/m9.figshare.c.3808666	Image Analysis	Final_Dataset_Combined_v04.xlsx	figshare	doi:10.6084/m9.figshare.c.3808666	https://doi.org/10.6084/m9.figshare.c.3808666	2
NSC11141	High Content Chemical Screening Assay	Immunofluorescence staining	Microscopy	NSC11141_rep2_plate_ct115_well_G5_field_4	Images_M1_02/CT115_2xy18c1.tif__xy2_2.tif	figshare	doi:10.6084/m9.figshare.c.3808666	https://doi.org/10.6084/m9.figshare.c.3808666	Image Analysis	Final_Dataset_Combined_v04.xlsx	figshare	doi:10.6084/m9.figshare.c.3808666	https://doi.org/10.6084/m9.figshare.c.3808666	2
NSC11470	High Content Chemical Screening Assay	Immunofluorescence staining	Microscopy	NSC11470_rep2_plate_ct115_well_H5_field_1	Images_M1_02/CT115_2xy19c1.tif__xy1_1.tif	figshare	doi:10.6084/m9.figshare.c.3808666	https://doi.org/10.6084/m9.figshare.c.3808666	Image Analysis	Final_Dataset_Combined_v04.xlsx	figshare	doi:10.6084/m9.figshare.c.3808666	https://doi.org/10.6084/m9.figshare.c.3808666	2
NSC11470	High Content Chemical Screening Assay	Immunofluorescence staining	Microscopy	NSC11470_rep2_plate_ct115_well_H5_field_2	Images_M1_02/CT115_2xy19c1.tif__xy1_2.tif	figshare	doi:10.6084/m9.figshare.c.3808666	https://doi.org/10.6084/m9.figshare.c.3808666	Image Analysis	Final_Dataset_Combined_v04.xlsx	figshare	doi:10.6084/m9.figshare.c.3808666	https://doi.org/10.6084/m9.figshare.c.3808666	2
NSC11470	High Content Chemical Screening Assay	Immunofluorescence staining	Microscopy	NSC11470_rep2_plate_ct115_well_H5_field_3	Images_M1_02/CT115_2xy19c1.tif__xy2_1.tif	figshare	doi:10.6084/m9.figshare.c.3808666	https://doi.org/10.6084/m9.figshare.c.3808666	Image Analysis	Final_Dataset_Combined_v04.xlsx	figshare	doi:10.6084/m9.figshare.c.3808666	https://doi.org/10.6084/m9.figshare.c.3808666	2
NSC16162	High Content Chemical Screening Assay	Immunofluorescence staining	Microscopy	NSC16162_rep2_plate_ct115_well_H6_field_1	Images_M1_02/CT115_2xy20c1.tif__xy1_1.tif	figshare	doi:10.6084/m9.figshare.c.3808666	https://doi.org/10.6084/m9.figshare.c.3808666	Image Analysis	Final_Dataset_Combined_v04.xlsx	figshare	doi:10.6084/m9.figshare.c.3808666	https://doi.org/10.6084/m9.figshare.c.3808666	2
NSC16162	High Content Chemical Screening Assay	Immunofluorescence staining	Microscopy	NSC16162_rep2_plate_ct115_well_H6_field_2	Images_M1_02/CT115_2xy20c1.tif__xy1_2.tif	figshare	doi:10.6084/m9.figshare.c.3808666	https://doi.org/10.6084/m9.figshare.c.3808666	Image Analysis	Final_Dataset_Combined_v04.xlsx	figshare	doi:10.6084/m9.figshare.c.3808666	https://doi.org/10.6084/m9.figshare.c.3808666	2
NSC16162	High Content Chemical Screening Assay	Immunofluorescence staining	Microscopy	NSC16162_rep2_plate_ct115_well_H6_field_3	Images_M1_02/CT115_2xy20c1.tif__xy2_1.tif	figshare	doi:10.6084/m9.figshare.c.3808666	https://doi.org/10.6084/m9.figshare.c.3808666	Image Analysis	Final_Dataset_Combined_v04.xlsx	figshare	doi:10.6084/m9.figshare.c.3808666	https://doi.org/10.6084/m9.figshare.c.3808666	2
NSC16162	High Content Chemical Screening Assay	Immunofluorescence staining	Microscopy	NSC16162_rep2_plate_ct115_well_H6_field_4	Images_M1_02/CT115_2xy20c1.tif__xy2_2.tif	figshare	doi:10.6084/m9.figshare.c.3808666	https://doi.org/10.6084/m9.figshare.c.3808666	Image Analysis	Final_Dataset_Combined_v04.xlsx	figshare	doi:10.6084/m9.figshare.c.3808666	https://doi.org/10.6084/m9.figshare.c.3808666	2
NSC16021	High Content Chemical Screening Assay	Immunofluorescence staining	Microscopy	NSC16021_rep2_plate_ct115_well_G6_field_1	Images_M1_02/CT115_2xy21c1.tif__xy1_1.tif	figshare	doi:10.6084/m9.figshare.c.3808666	https://doi.org/10.6084/m9.figshare.c.3808666	Image Analysis	Final_Dataset_Combined_v04.xlsx	figshare	doi:10.6084/m9.figshare.c.3808666	https://doi.org/10.6084/m9.figshare.c.3808666	2
NSC16021	High Content Chemical Screening Assay	Immunofluorescence staining	Microscopy	NSC16021_rep2_plate_ct115_well_G6_field_2	Images_M1_02/CT115_2xy21c1.tif__xy1_2.tif	figshare	doi:10.6084/m9.figshare.c.3808666	https://doi.org/10.6084/m9.figshare.c.3808666	Image Analysis	Final_Dataset_Combined_v04.xlsx	figshare	doi:10.6084/m9.figshare.c.3808666	https://doi.org/10.6084/m9.figshare.c.3808666	2
NSC16021	High Content Chemical Screening Assay	Immunofluorescence staining	Microscopy	NSC16021_rep2_plate_ct115_well_G6_field_3	Images_M1_02/CT115_2xy21c1.tif__xy2_1.tif	figshare	doi:10.6084/m9.figshare.c.3808666	https://doi.org/10.6084/m9.figshare.c.3808666	Image Analysis	Final_Dataset_Combined_v04.xlsx	figshare	doi:10.6084/m9.figshare.c.3808666	https://doi.org/10.6084/m9.figshare.c.3808666	2
NSC16021	High Content Chemical Screening Assay	Immunofluorescence staining	Microscopy	NSC16021_rep2_plate_ct115_well_G6_field_4	Images_M1_02/CT115_2xy21c1.tif__xy2_2.tif	figshare	doi:10.6084/m9.figshare.c.3808666	https://doi.org/10.6084/m9.figshare.c.3808666	Image Analysis	Final_Dataset_Combined_v04.xlsx	figshare	doi:10.6084/m9.figshare.c.3808666	https://doi.org/10.6084/m9.figshare.c.3808666	2
NSC15776	High Content Chemical Screening Assay	Immunofluorescence staining	Microscopy	NSC15776_rep2_plate_ct115_well_F6_field_1	Images_M1_02/CT115_2xy22c1.tif__xy1_1.tif	figshare	doi:10.6084/m9.figshare.c.3808666	https://doi.org/10.6084/m9.figshare.c.3808666	Image Analysis	Final_Dataset_Combined_v04.xlsx	figshare	doi:10.6084/m9.figshare.c.3808666	https://doi.org/10.6084/m9.figshare.c.3808666	2
NSC15776	High Content Chemical Screening Assay	Immunofluorescence staining	Microscopy	NSC15776_rep2_plate_ct115_well_F6_field_2	Images_M1_02/CT115_2xy22c1.tif__xy1_2.tif	figshare	doi:10.6084/m9.figshare.c.3808666	https://doi.org/10.6084/m9.figshare.c.3808666	Image Analysis	Final_Dataset_Combined_v04.xlsx	figshare	doi:10.6084/m9.figshare.c.3808666	https://doi.org/10.6084/m9.figshare.c.3808666	2
NSC15776	High Content Chemical Screening Assay	Immunofluorescence staining	Microscopy	NSC15776_rep2_plate_ct115_well_F6_field_3	Images_M1_02/CT115_2xy22c1.tif__xy2_1.tif	figshare	doi:10.6084/m9.figshare.c.3808666	https://doi.org/10.6084/m9.figshare.c.3808666	Image Analysis	Final_Dataset_Combined_v04.xlsx	figshare	doi:10.6084/m9.figshare.c.3808666	https://doi.org/10.6084/m9.figshare.c.3808666	2
NSC15776	High Content Chemical Screening Assay	Immunofluorescence staining	Microscopy	NSC15776_rep2_plate_ct115_well_F6_field_4	Images_M1_02/CT115_2xy22c1.tif__xy2_2.tif	figshare	doi:10.6084/m9.figshare.c.3808666	https://doi.org/10.6084/m9.figshare.c.3808666	Image Analysis	Final_Dataset_Combined_v04.xlsx	figshare	doi:10.6084/m9.figshare.c.3808666	https://doi.org/10.6084/m9.figshare.c.3808666	2
NSC15133	High Content Chemical Screening Assay	Immunofluorescence staining	Microscopy	NSC15133_rep2_plate_ct115_well_E6_field_1	Images_M1_02/CT115_2xy23c1.tif__xy1_1.tif	figshare	doi:10.6084/m9.figshare.c.3808666	https://doi.org/10.6084/m9.figshare.c.3808666	Image Analysis	Final_Dataset_Combined_v04.xlsx	figshare	doi:10.6084/m9.figshare.c.3808666	https://doi.org/10.6084/m9.figshare.c.3808666	2
NSC15133	High Content Chemical Screening Assay	Immunofluorescence staining	Microscopy	NSC15133_rep2_plate_ct115_well_E6_field_2	Images_M1_02/CT115_2xy23c1.tif__xy1_2.tif	figshare	doi:10.6084/m9.figshare.c.3808666	https://doi.org/10.6084/m9.figshare.c.3808666	Image Analysis	Final_Dataset_Combined_v04.xlsx	figshare	doi:10.6084/m9.figshare.c.3808666	https://doi.org/10.6084/m9.figshare.c.3808666	2
NSC15133	High Content Chemical Screening Assay	Immunofluorescence staining	Microscopy	NSC15133_rep2_plate_ct115_well_E6_field_3	Images_M1_02/CT115_2xy23c1.tif__xy2_1.tif	figshare	doi:10.6084/m9.figshare.c.3808666	https://doi.org/10.6084/m9.figshare.c.3808666	Image Analysis	Final_Dataset_Combined_v04.xlsx	figshare	doi:10.6084/m9.figshare.c.3808666	https://doi.org/10.6084/m9.figshare.c.3808666	2
NSC15133	High Content Chemical Screening Assay	Immunofluorescence staining	Microscopy	NSC15133_rep2_plate_ct115_well_E6_field_4	Images_M1_02/CT115_2xy23c1.tif__xy2_2.tif	figshare	doi:10.6084/m9.figshare.c.3808666	https://doi.org/10.6084/m9.figshare.c.3808666	Image Analysis	Final_Dataset_Combined_v04.xlsx	figshare	doi:10.6084/m9.figshare.c.3808666	https://doi.org/10.6084/m9.figshare.c.3808666	2
NSC14771	High Content Chemical Screening Assay	Immunofluorescence staining	Microscopy	NSC14771_rep2_plate_ct115_well_D6_field_1	Images_M1_02/CT115_2xy24c1.tif__xy1_1.tif	figshare	doi:10.6084/m9.figshare.c.3808666	https://doi.org/10.6084/m9.figshare.c.3808666	Image Analysis	Final_Dataset_Combined_v04.xlsx	figshare	doi:10.6084/m9.figshare.c.3808666	https://doi.org/10.6084/m9.figshare.c.3808666	2
NSC14771	High Content Chemical Screening Assay	Immunofluorescence staining	Microscopy	NSC14771_rep2_plate_ct115_well_D6_field_2	Images_M1_02/CT115_2xy24c1.tif__xy1_2.tif	figshare	doi:10.6084/m9.figshare.c.3808666	https://doi.org/10.6084/m9.figshare.c.3808666	Image Analysis	Final_Dataset_Combined_v04.xlsx	figshare	doi:10.6084/m9.figshare.c.3808666	https://doi.org/10.6084/m9.figshare.c.3808666	2
NSC14771	High Content Chemical Screening Assay	Immunofluorescence staining	Microscopy	NSC14771_rep2_plate_ct115_well_D6_field_3	Images_M1_02/CT115_2xy24c1.tif__xy2_1.tif	figshare	doi:10.6084/m9.figshare.c.3808666	https://doi.org/10.6084/m9.figshare.c.3808666	Image Analysis	Final_Dataset_Combined_v04.xlsx	figshare	doi:10.6084/m9.figshare.c.3808666	https://doi.org/10.6084/m9.figshare.c.3808666	2
NSC14771	High Content Chemical Screening Assay	Immunofluorescence staining	Microscopy	NSC14771_rep2_plate_ct115_well_D6_field_4	Images_M1_02/CT115_2xy24c1.tif__xy2_2.tif	figshare	doi:10.6084/m9.figshare.c.3808666	https://doi.org/10.6084/m9.figshare.c.3808666	Image Analysis	Final_Dataset_Combined_v04.xlsx	figshare	doi:10.6084/m9.figshare.c.3808666	https://doi.org/10.6084/m9.figshare.c.3808666	2
NSC14767	High Content Chemical Screening Assay	Immunofluorescence staining	Microscopy	NSC14767_rep2_plate_ct115_well_C6_field_1	Images_M1_02/CT115_2xy25c1.tif__xy1_1.tif	figshare	doi:10.6084/m9.figshare.c.3808666	https://doi.org/10.6084/m9.figshare.c.3808666	Image Analysis	Final_Dataset_Combined_v04.xlsx	figshare	doi:10.6084/m9.figshare.c.3808666	https://doi.org/10.6084/m9.figshare.c.3808666	2
NSC14767	High Content Chemical Screening Assay	Immunofluorescence staining	Microscopy	NSC14767_rep2_plate_ct115_well_C6_field_2	Images_M1_02/CT115_2xy25c1.tif__xy1_2.tif	figshare	doi:10.6084/m9.figshare.c.3808666	https://doi.org/10.6084/m9.figshare.c.3808666	Image Analysis	Final_Dataset_Combined_v04.xlsx	figshare	doi:10.6084/m9.figshare.c.3808666	https://doi.org/10.6084/m9.figshare.c.3808666	2
NSC14767	High Content Chemical Screening Assay	Immunofluorescence staining	Microscopy	NSC14767_rep2_plate_ct115_well_C6_field_3	Images_M1_02/CT115_2xy25c1.tif__xy2_1.tif	figshare	doi:10.6084/m9.figshare.c.3808666	https://doi.org/10.6084/m9.figshare.c.3808666	Image Analysis	Final_Dataset_Combined_v04.xlsx	figshare	doi:10.6084/m9.figshare.c.3808666	https://doi.org/10.6084/m9.figshare.c.3808666	2
NSC14767	High Content Chemical Screening Assay	Immunofluorescence staining	Microscopy	NSC14767_rep2_plate_ct115_well_C6_field_4	Images_M1_02/CT115_2xy25c1.tif__xy2_2.tif	figshare	doi:10.6084/m9.figshare.c.3808666	https://doi.org/10.6084/m9.figshare.c.3808666	Image Analysis	Final_Dataset_Combined_v04.xlsx	figshare	doi:10.6084/m9.figshare.c.3808666	https://doi.org/10.6084/m9.figshare.c.3808666	2
NSC13213	High Content Chemical Screening Assay	Immunofluorescence staining	Microscopy	NSC13213_rep2_plate_ct115_well_B6_field_1	Images_M1_02/CT115_2xy26c1.tif__xy1_1.tif	figshare	doi:10.6084/m9.figshare.c.3808666	https://doi.org/10.6084/m9.figshare.c.3808666	Image Analysis	Final_Dataset_Combined_v04.xlsx	figshare	doi:10.6084/m9.figshare.c.3808666	https://doi.org/10.6084/m9.figshare.c.3808666	2
NSC13213	High Content Chemical Screening Assay	Immunofluorescence staining	Microscopy	NSC13213_rep2_plate_ct115_well_B6_field_2	Images_M1_02/CT115_2xy26c1.tif__xy1_2.tif	figshare	doi:10.6084/m9.figshare.c.3808666	https://doi.org/10.6084/m9.figshare.c.3808666	Image Analysis	Final_Dataset_Combined_v04.xlsx	figshare	doi:10.6084/m9.figshare.c.3808666	https://doi.org/10.6084/m9.figshare.c.3808666	2
NSC13213	High Content Chemical Screening Assay	Immunofluorescence staining	Microscopy	NSC13213_rep2_plate_ct115_well_B6_field_3	Images_M1_02/CT115_2xy26c1.tif__xy2_1.tif	figshare	doi:10.6084/m9.figshare.c.3808666	https://doi.org/10.6084/m9.figshare.c.3808666	Image Analysis	Final_Dataset_Combined_v04.xlsx	figshare	doi:10.6084/m9.figshare.c.3808666	https://doi.org/10.6084/m9.figshare.c.3808666	2
NSC13213	High Content Chemical Screening Assay	Immunofluorescence staining	Microscopy	NSC13213_rep2_plate_ct115_well_B6_field_4	Images_M1_02/CT115_2xy26c1.tif__xy2_2.tif	figshare	doi:10.6084/m9.figshare.c.3808666	https://doi.org/10.6084/m9.figshare.c.3808666	Image Analysis	Final_Dataset_Combined_v04.xlsx	figshare	doi:10.6084/m9.figshare.c.3808666	https://doi.org/10.6084/m9.figshare.c.3808666	2
NSC12588	High Content Chemical Screening Assay	Immunofluorescence staining	Microscopy	NSC12588_rep2_plate_ct115_well_A6_field_1	Images_M1_02/CT115_2xy27c1.tif__xy1_1.tif	figshare	doi:10.6084/m9.figshare.c.3808666	https://doi.org/10.6084/m9.figshare.c.3808666	Image Analysis	Final_Dataset_Combined_v04.xlsx	figshare	doi:10.6084/m9.figshare.c.3808666	https://doi.org/10.6084/m9.figshare.c.3808666	2
NSC12588	High Content Chemical Screening Assay	Immunofluorescence staining	Microscopy	NSC12588_rep2_plate_ct115_well_A6_field_2	Images_M1_02/CT115_2xy27c1.tif__xy1_2.tif	figshare	doi:10.6084/m9.figshare.c.3808666	https://doi.org/10.6084/m9.figshare.c.3808666	Image Analysis	Final_Dataset_Combined_v04.xlsx	figshare	doi:10.6084/m9.figshare.c.3808666	https://doi.org/10.6084/m9.figshare.c.3808666	2
NSC12588	High Content Chemical Screening Assay	Immunofluorescence staining	Microscopy	NSC12588_rep2_plate_ct115_well_A6_field_3	Images_M1_02/CT115_2xy27c1.tif__xy2_1.tif	figshare	doi:10.6084/m9.figshare.c.3808666	https://doi.org/10.6084/m9.figshare.c.3808666	Image Analysis	Final_Dataset_Combined_v04.xlsx	figshare	doi:10.6084/m9.figshare.c.3808666	https://doi.org/10.6084/m9.figshare.c.3808666	2
NSC12588	High Content Chemical Screening Assay	Immunofluorescence staining	Microscopy	NSC12588_rep2_plate_ct115_well_A6_field_4	Images_M1_02/CT115_2xy27c1.tif__xy2_2.tif	figshare	doi:10.6084/m9.figshare.c.3808666	https://doi.org/10.6084/m9.figshare.c.3808666	Image Analysis	Final_Dataset_Combined_v04.xlsx	figshare	doi:10.6084/m9.figshare.c.3808666	https://doi.org/10.6084/m9.figshare.c.3808666	2
NSC16646	High Content Chemical Screening Assay	Immunofluorescence staining	Microscopy	NSC16646_rep2_plate_ct115_well_A7_field_1	Images_M1_02/CT115_2xy28c1.tif__xy1_1.tif	figshare	doi:10.6084/m9.figshare.c.3808666	https://doi.org/10.6084/m9.figshare.c.3808666	Image Analysis	Final_Dataset_Combined_v04.xlsx	figshare	doi:10.6084/m9.figshare.c.3808666	https://doi.org/10.6084/m9.figshare.c.3808666	2
NSC16646	High Content Chemical Screening Assay	Immunofluorescence staining	Microscopy	NSC16646_rep2_plate_ct115_well_A7_field_2	Images_M1_02/CT115_2xy28c1.tif__xy1_2.tif	figshare	doi:10.6084/m9.figshare.c.3808666	https://doi.org/10.6084/m9.figshare.c.3808666	Image Analysis	Final_Dataset_Combined_v04.xlsx	figshare	doi:10.6084/m9.figshare.c.3808666	https://doi.org/10.6084/m9.figshare.c.3808666	2
NSC16646	High Content Chemical Screening Assay	Immunofluorescence staining	Microscopy	NSC16646_rep2_plate_ct115_well_A7_field_3	Images_M1_02/CT115_2xy28c1.tif__xy2_1.tif	figshare	doi:10.6084/m9.figshare.c.3808666	https://doi.org/10.6084/m9.figshare.c.3808666	Image Analysis	Final_Dataset_Combined_v04.xlsx	figshare	doi:10.6084/m9.figshare.c.3808666	https://doi.org/10.6084/m9.figshare.c.3808666	2
NSC16646	High Content Chemical Screening Assay	Immunofluorescence staining	Microscopy	NSC16646_rep2_plate_ct115_well_A7_field_4	Images_M1_02/CT115_2xy28c1.tif__xy2_2.tif	figshare	doi:10.6084/m9.figshare.c.3808666	https://doi.org/10.6084/m9.figshare.c.3808666	Image Analysis	Final_Dataset_Combined_v04.xlsx	figshare	doi:10.6084/m9.figshare.c.3808666	https://doi.org/10.6084/m9.figshare.c.3808666	2
NSC16873	High Content Chemical Screening Assay	Immunofluorescence staining	Microscopy	NSC16873_rep2_plate_ct115_well_B7_field_1	Images_M1_02/CT115_2xy29c1.tif__xy1_1.tif	figshare	doi:10.6084/m9.figshare.c.3808666	https://doi.org/10.6084/m9.figshare.c.3808666	Image Analysis	Final_Dataset_Combined_v04.xlsx	figshare	doi:10.6084/m9.figshare.c.3808666	https://doi.org/10.6084/m9.figshare.c.3808666	2
NSC16873	High Content Chemical Screening Assay	Immunofluorescence staining	Microscopy	NSC16873_rep2_plate_ct115_well_B7_field_2	Images_M1_02/CT115_2xy29c1.tif__xy1_2.tif	figshare	doi:10.6084/m9.figshare.c.3808666	https://doi.org/10.6084/m9.figshare.c.3808666	Image Analysis	Final_Dataset_Combined_v04.xlsx	figshare	doi:10.6084/m9.figshare.c.3808666	https://doi.org/10.6084/m9.figshare.c.3808666	2
NSC16873	High Content Chemical Screening Assay	Immunofluorescence staining	Microscopy	NSC16873_rep2_plate_ct115_well_B7_field_3	Images_M1_02/CT115_2xy29c1.tif__xy2_1.tif	figshare	doi:10.6084/m9.figshare.c.3808666	https://doi.org/10.6084/m9.figshare.c.3808666	Image Analysis	Final_Dataset_Combined_v04.xlsx	figshare	doi:10.6084/m9.figshare.c.3808666	https://doi.org/10.6084/m9.figshare.c.3808666	2
NSC16873	High Content Chemical Screening Assay	Immunofluorescence staining	Microscopy	NSC16873_rep2_plate_ct115_well_B7_field_4	Images_M1_02/CT115_2xy29c1.tif__xy2_2.tif	figshare	doi:10.6084/m9.figshare.c.3808666	https://doi.org/10.6084/m9.figshare.c.3808666	Image Analysis	Final_Dataset_Combined_v04.xlsx	figshare	doi:10.6084/m9.figshare.c.3808666	https://doi.org/10.6084/m9.figshare.c.3808666	2
NSC17796	High Content Chemical Screening Assay	Immunofluorescence staining	Microscopy	NSC17796_rep2_plate_ct115_well_C7_field_1	Images_M1_02/CT115_2xy30c1.tif__xy1_1.tif	figshare	doi:10.6084/m9.figshare.c.3808666	https://doi.org/10.6084/m9.figshare.c.3808666	Image Analysis	Final_Dataset_Combined_v04.xlsx	figshare	doi:10.6084/m9.figshare.c.3808666	https://doi.org/10.6084/m9.figshare.c.3808666	2
NSC17796	High Content Chemical Screening Assay	Immunofluorescence staining	Microscopy	NSC17796_rep2_plate_ct115_well_C7_field_2	Images_M1_02/CT115_2xy30c1.tif__xy1_2.tif	figshare	doi:10.6084/m9.figshare.c.3808666	https://doi.org/10.6084/m9.figshare.c.3808666	Image Analysis	Final_Dataset_Combined_v04.xlsx	figshare	doi:10.6084/m9.figshare.c.3808666	https://doi.org/10.6084/m9.figshare.c.3808666	2
NSC17796	High Content Chemical Screening Assay	Immunofluorescence staining	Microscopy	NSC17796_rep2_plate_ct115_well_C7_field_3	Images_M1_02/CT115_2xy30c1.tif__xy2_1.tif	figshare	doi:10.6084/m9.figshare.c.3808666	https://doi.org/10.6084/m9.figshare.c.3808666	Image Analysis	Final_Dataset_Combined_v04.xlsx	figshare	doi:10.6084/m9.figshare.c.3808666	https://doi.org/10.6084/m9.figshare.c.3808666	2
NSC17796	High Content Chemical Screening Assay	Immunofluorescence staining	Microscopy	NSC17796_rep2_plate_ct115_well_C7_field_4	Images_M1_02/CT115_2xy30c1.tif__xy2_2.tif	figshare	doi:10.6084/m9.figshare.c.3808666	https://doi.org/10.6084/m9.figshare.c.3808666	Image Analysis	Final_Dataset_Combined_v04.xlsx	figshare	doi:10.6084/m9.figshare.c.3808666	https://doi.org/10.6084/m9.figshare.c.3808666	2
NSC18415	High Content Chemical Screening Assay	Immunofluorescence staining	Microscopy	NSC18415_rep2_plate_ct115_well_D7_field_1	Images_M1_02/CT115_2xy31c1.tif__xy1_1.tif	figshare	doi:10.6084/m9.figshare.c.3808666	https://doi.org/10.6084/m9.figshare.c.3808666	Image Analysis	Final_Dataset_Combined_v04.xlsx	figshare	doi:10.6084/m9.figshare.c.3808666	https://doi.org/10.6084/m9.figshare.c.3808666	2
NSC18415	High Content Chemical Screening Assay	Immunofluorescence staining	Microscopy	NSC18415_rep2_plate_ct115_well_D7_field_2	Images_M1_02/CT115_2xy31c1.tif__xy1_2.tif	figshare	doi:10.6084/m9.figshare.c.3808666	https://doi.org/10.6084/m9.figshare.c.3808666	Image Analysis	Final_Dataset_Combined_v04.xlsx	figshare	doi:10.6084/m9.figshare.c.3808666	https://doi.org/10.6084/m9.figshare.c.3808666	2
NSC18415	High Content Chemical Screening Assay	Immunofluorescence staining	Microscopy	NSC18415_rep2_plate_ct115_well_D7_field_3	Images_M1_02/CT115_2xy31c1.tif__xy2_1.tif	figshare	doi:10.6084/m9.figshare.c.3808666	https://doi.org/10.6084/m9.figshare.c.3808666	Image Analysis	Final_Dataset_Combined_v04.xlsx	figshare	doi:10.6084/m9.figshare.c.3808666	https://doi.org/10.6084/m9.figshare.c.3808666	2
NSC18415	High Content Chemical Screening Assay	Immunofluorescence staining	Microscopy	NSC18415_rep2_plate_ct115_well_D7_field_4	Images_M1_02/CT115_2xy31c1.tif__xy2_2.tif	figshare	doi:10.6084/m9.figshare.c.3808666	https://doi.org/10.6084/m9.figshare.c.3808666	Image Analysis	Final_Dataset_Combined_v04.xlsx	figshare	doi:10.6084/m9.figshare.c.3808666	https://doi.org/10.6084/m9.figshare.c.3808666	2
NSC19219	High Content Chemical Screening Assay	Immunofluorescence staining	Microscopy	NSC19219_rep2_plate_ct115_well_E7_field_1	Images_M1_02/CT115_2xy32c1.tif__xy1_1.tif	figshare	doi:10.6084/m9.figshare.c.3808666	https://doi.org/10.6084/m9.figshare.c.3808666	Image Analysis	Final_Dataset_Combined_v04.xlsx	figshare	doi:10.6084/m9.figshare.c.3808666	https://doi.org/10.6084/m9.figshare.c.3808666	2
NSC19219	High Content Chemical Screening Assay	Immunofluorescence staining	Microscopy	NSC19219_rep2_plate_ct115_well_E7_field_2	Images_M1_02/CT115_2xy32c1.tif__xy1_2.tif	figshare	doi:10.6084/m9.figshare.c.3808666	https://doi.org/10.6084/m9.figshare.c.3808666	Image Analysis	Final_Dataset_Combined_v04.xlsx	figshare	doi:10.6084/m9.figshare.c.3808666	https://doi.org/10.6084/m9.figshare.c.3808666	2
NSC19219	High Content Chemical Screening Assay	Immunofluorescence staining	Microscopy	NSC19219_rep2_plate_ct115_well_E7_field_3	Images_M1_02/CT115_2xy32c1.tif__xy2_1.tif	figshare	doi:10.6084/m9.figshare.c.3808666	https://doi.org/10.6084/m9.figshare.c.3808666	Image Analysis	Final_Dataset_Combined_v04.xlsx	figshare	doi:10.6084/m9.figshare.c.3808666	https://doi.org/10.6084/m9.figshare.c.3808666	2
NSC19219	High Content Chemical Screening Assay	Immunofluorescence staining	Microscopy	NSC19219_rep2_plate_ct115_well_E7_field_4	Images_M1_02/CT115_2xy32c1.tif__xy2_2.tif	figshare	doi:10.6084/m9.figshare.c.3808666	https://doi.org/10.6084/m9.figshare.c.3808666	Image Analysis	Final_Dataset_Combined_v04.xlsx	figshare	doi:10.6084/m9.figshare.c.3808666	https://doi.org/10.6084/m9.figshare.c.3808666	2
NSC19848	High Content Chemical Screening Assay	Immunofluorescence staining	Microscopy	NSC19848_rep2_plate_ct115_well_F7_field_1	Images_M1_02/CT115_2xy33c1.tif__xy1_1.tif	figshare	doi:10.6084/m9.figshare.c.3808666	https://doi.org/10.6084/m9.figshare.c.3808666	Image Analysis	Final_Dataset_Combined_v04.xlsx	figshare	doi:10.6084/m9.figshare.c.3808666	https://doi.org/10.6084/m9.figshare.c.3808666	2
NSC19848	High Content Chemical Screening Assay	Immunofluorescence staining	Microscopy	NSC19848_rep2_plate_ct115_well_F7_field_2	Images_M1_02/CT115_2xy33c1.tif__xy1_2.tif	figshare	doi:10.6084/m9.figshare.c.3808666	https://doi.org/10.6084/m9.figshare.c.3808666	Image Analysis	Final_Dataset_Combined_v04.xlsx	figshare	doi:10.6084/m9.figshare.c.3808666	https://doi.org/10.6084/m9.figshare.c.3808666	2
NSC19848	High Content Chemical Screening Assay	Immunofluorescence staining	Microscopy	NSC19848_rep2_plate_ct115_well_F7_field_3	Images_M1_02/CT115_2xy33c1.tif__xy2_1.tif	figshare	doi:10.6084/m9.figshare.c.3808666	https://doi.org/10.6084/m9.figshare.c.3808666	Image Analysis	Final_Dataset_Combined_v04.xlsx	figshare	doi:10.6084/m9.figshare.c.3808666	https://doi.org/10.6084/m9.figshare.c.3808666	2
NSC19848	High Content Chemical Screening Assay	Immunofluorescence staining	Microscopy	NSC19848_rep2_plate_ct115_well_F7_field_4	Images_M1_02/CT115_2xy33c1.tif__xy2_2.tif	figshare	doi:10.6084/m9.figshare.c.3808666	https://doi.org/10.6084/m9.figshare.c.3808666	Image Analysis	Final_Dataset_Combined_v04.xlsx	figshare	doi:10.6084/m9.figshare.c.3808666	https://doi.org/10.6084/m9.figshare.c.3808666	2
NSC20559	High Content Chemical Screening Assay	Immunofluorescence staining	Microscopy	NSC20559_rep2_plate_ct115_well_G7_field_1	Images_M1_02/CT115_2xy34c1.tif__xy1_1.tif	figshare	doi:10.6084/m9.figshare.c.3808666	https://doi.org/10.6084/m9.figshare.c.3808666	Image Analysis	Final_Dataset_Combined_v04.xlsx	figshare	doi:10.6084/m9.figshare.c.3808666	https://doi.org/10.6084/m9.figshare.c.3808666	2
NSC20559	High Content Chemical Screening Assay	Immunofluorescence staining	Microscopy	NSC20559_rep2_plate_ct115_well_G7_field_2	Images_M1_02/CT115_2xy34c1.tif__xy1_2.tif	figshare	doi:10.6084/m9.figshare.c.3808666	https://doi.org/10.6084/m9.figshare.c.3808666	Image Analysis	Final_Dataset_Combined_v04.xlsx	figshare	doi:10.6084/m9.figshare.c.3808666	https://doi.org/10.6084/m9.figshare.c.3808666	2
NSC20559	High Content Chemical Screening Assay	Immunofluorescence staining	Microscopy	NSC20559_rep2_plate_ct115_well_G7_field_3	Images_M1_02/CT115_2xy34c1.tif__xy2_1.tif	figshare	doi:10.6084/m9.figshare.c.3808666	https://doi.org/10.6084/m9.figshare.c.3808666	Image Analysis	Final_Dataset_Combined_v04.xlsx	figshare	doi:10.6084/m9.figshare.c.3808666	https://doi.org/10.6084/m9.figshare.c.3808666	2
NSC20559	High Content Chemical Screening Assay	Immunofluorescence staining	Microscopy	NSC20559_rep2_plate_ct115_well_G7_field_4	Images_M1_02/CT115_2xy34c1.tif__xy2_2.tif	figshare	doi:10.6084/m9.figshare.c.3808666	https://doi.org/10.6084/m9.figshare.c.3808666	Image Analysis	Final_Dataset_Combined_v04.xlsx	figshare	doi:10.6084/m9.figshare.c.3808666	https://doi.org/10.6084/m9.figshare.c.3808666	2
NSC22847	High Content Chemical Screening Assay	Immunofluorescence staining	Microscopy	NSC22847_rep2_plate_ct115_well_H7_field_1	Images_M1_02/CT115_2xy35c1.tif__xy1_1.tif	figshare	doi:10.6084/m9.figshare.c.3808666	https://doi.org/10.6084/m9.figshare.c.3808666	Image Analysis	Final_Dataset_Combined_v04.xlsx	figshare	doi:10.6084/m9.figshare.c.3808666	https://doi.org/10.6084/m9.figshare.c.3808666	2
NSC22847	High Content Chemical Screening Assay	Immunofluorescence staining	Microscopy	NSC22847_rep2_plate_ct115_well_H7_field_2	Images_M1_02/CT115_2xy35c1.tif__xy1_2.tif	figshare	doi:10.6084/m9.figshare.c.3808666	https://doi.org/10.6084/m9.figshare.c.3808666	Image Analysis	Final_Dataset_Combined_v04.xlsx	figshare	doi:10.6084/m9.figshare.c.3808666	https://doi.org/10.6084/m9.figshare.c.3808666	2
NSC22847	High Content Chemical Screening Assay	Immunofluorescence staining	Microscopy	NSC22847_rep2_plate_ct115_well_H7_field_3	Images_M1_02/CT115_2xy35c1.tif__xy2_1.tif	figshare	doi:10.6084/m9.figshare.c.3808666	https://doi.org/10.6084/m9.figshare.c.3808666	Image Analysis	Final_Dataset_Combined_v04.xlsx	figshare	doi:10.6084/m9.figshare.c.3808666	https://doi.org/10.6084/m9.figshare.c.3808666	2
NSC22847	High Content Chemical Screening Assay	Immunofluorescence staining	Microscopy	NSC22847_rep2_plate_ct115_well_H7_field_4	Images_M1_02/CT115_2xy35c1.tif__xy2_2.tif	figshare	doi:10.6084/m9.figshare.c.3808666	https://doi.org/10.6084/m9.figshare.c.3808666	Image Analysis	Final_Dataset_Combined_v04.xlsx	figshare	doi:10.6084/m9.figshare.c.3808666	https://doi.org/10.6084/m9.figshare.c.3808666	2
NSC29851	High Content Chemical Screening Assay	Immunofluorescence staining	Microscopy	NSC29851_rep2_plate_ct115_well_H8_field_1	Images_M1_02/CT115_2xy36c1.tif__xy1_1.tif	figshare	doi:10.6084/m9.figshare.c.3808666	https://doi.org/10.6084/m9.figshare.c.3808666	Image Analysis	Final_Dataset_Combined_v04.xlsx	figshare	doi:10.6084/m9.figshare.c.3808666	https://doi.org/10.6084/m9.figshare.c.3808666	2
NSC29851	High Content Chemical Screening Assay	Immunofluorescence staining	Microscopy	NSC29851_rep2_plate_ct115_well_H8_field_3	Images_M1_02/CT115_2xy36c1.tif__xy2_1.tif	figshare	doi:10.6084/m9.figshare.c.3808666	https://doi.org/10.6084/m9.figshare.c.3808666	Image Analysis	Final_Dataset_Combined_v04.xlsx	figshare	doi:10.6084/m9.figshare.c.3808666	https://doi.org/10.6084/m9.figshare.c.3808666	2
NSC29851	High Content Chemical Screening Assay	Immunofluorescence staining	Microscopy	NSC29851_rep2_plate_ct115_well_H8_field_4	Images_M1_02/CT115_2xy36c1.tif__xy2_2.tif	figshare	doi:10.6084/m9.figshare.c.3808666	https://doi.org/10.6084/m9.figshare.c.3808666	Image Analysis	Final_Dataset_Combined_v04.xlsx	figshare	doi:10.6084/m9.figshare.c.3808666	https://doi.org/10.6084/m9.figshare.c.3808666	2
NSC29629	High Content Chemical Screening Assay	Immunofluorescence staining	Microscopy	NSC29629_rep2_plate_ct115_well_G8_field_1	Images_M1_02/CT115_2xy37c1.tif__xy1_1.tif	figshare	doi:10.6084/m9.figshare.c.3808666	https://doi.org/10.6084/m9.figshare.c.3808666	Image Analysis	Final_Dataset_Combined_v04.xlsx	figshare	doi:10.6084/m9.figshare.c.3808666	https://doi.org/10.6084/m9.figshare.c.3808666	2
NSC29629	High Content Chemical Screening Assay	Immunofluorescence staining	Microscopy	NSC29629_rep2_plate_ct115_well_G8_field_2	Images_M1_02/CT115_2xy37c1.tif__xy1_2.tif	figshare	doi:10.6084/m9.figshare.c.3808666	https://doi.org/10.6084/m9.figshare.c.3808666	Image Analysis	Final_Dataset_Combined_v04.xlsx	figshare	doi:10.6084/m9.figshare.c.3808666	https://doi.org/10.6084/m9.figshare.c.3808666	2
NSC29629	High Content Chemical Screening Assay	Immunofluorescence staining	Microscopy	NSC29629_rep2_plate_ct115_well_G8_field_3	Images_M1_02/CT115_2xy37c1.tif__xy2_1.tif	figshare	doi:10.6084/m9.figshare.c.3808666	https://doi.org/10.6084/m9.figshare.c.3808666	Image Analysis	Final_Dataset_Combined_v04.xlsx	figshare	doi:10.6084/m9.figshare.c.3808666	https://doi.org/10.6084/m9.figshare.c.3808666	2
NSC29629	High Content Chemical Screening Assay	Immunofluorescence staining	Microscopy	NSC29629_rep2_plate_ct115_well_G8_field_4	Images_M1_02/CT115_2xy37c1.tif__xy2_2.tif	figshare	doi:10.6084/m9.figshare.c.3808666	https://doi.org/10.6084/m9.figshare.c.3808666	Image Analysis	Final_Dataset_Combined_v04.xlsx	figshare	doi:10.6084/m9.figshare.c.3808666	https://doi.org/10.6084/m9.figshare.c.3808666	2
NSC29193	High Content Chemical Screening Assay	Immunofluorescence staining	Microscopy	NSC29193_rep2_plate_ct115_well_F8_field_1	Images_M1_02/CT115_2xy38c1.tif__xy1_1.tif	figshare	doi:10.6084/m9.figshare.c.3808666	https://doi.org/10.6084/m9.figshare.c.3808666	Image Analysis	Final_Dataset_Combined_v04.xlsx	figshare	doi:10.6084/m9.figshare.c.3808666	https://doi.org/10.6084/m9.figshare.c.3808666	2
NSC29193	High Content Chemical Screening Assay	Immunofluorescence staining	Microscopy	NSC29193_rep2_plate_ct115_well_F8_field_2	Images_M1_02/CT115_2xy38c1.tif__xy1_2.tif	figshare	doi:10.6084/m9.figshare.c.3808666	https://doi.org/10.6084/m9.figshare.c.3808666	Image Analysis	Final_Dataset_Combined_v04.xlsx	figshare	doi:10.6084/m9.figshare.c.3808666	https://doi.org/10.6084/m9.figshare.c.3808666	2
NSC29193	High Content Chemical Screening Assay	Immunofluorescence staining	Microscopy	NSC29193_rep2_plate_ct115_well_F8_field_3	Images_M1_02/CT115_2xy38c1.tif__xy2_1.tif	figshare	doi:10.6084/m9.figshare.c.3808666	https://doi.org/10.6084/m9.figshare.c.3808666	Image Analysis	Final_Dataset_Combined_v04.xlsx	figshare	doi:10.6084/m9.figshare.c.3808666	https://doi.org/10.6084/m9.figshare.c.3808666	2
NSC29193	High Content Chemical Screening Assay	Immunofluorescence staining	Microscopy	NSC29193_rep2_plate_ct115_well_F8_field_4	Images_M1_02/CT115_2xy38c1.tif__xy2_2.tif	figshare	doi:10.6084/m9.figshare.c.3808666	https://doi.org/10.6084/m9.figshare.c.3808666	Image Analysis	Final_Dataset_Combined_v04.xlsx	figshare	doi:10.6084/m9.figshare.c.3808666	https://doi.org/10.6084/m9.figshare.c.3808666	2
NSC28837	High Content Chemical Screening Assay	Immunofluorescence staining	Microscopy	NSC28837_rep2_plate_ct115_well_E8_field_1	Images_M1_02/CT115_2xy39c1.tif__xy1_1.tif	figshare	doi:10.6084/m9.figshare.c.3808666	https://doi.org/10.6084/m9.figshare.c.3808666	Image Analysis	Final_Dataset_Combined_v04.xlsx	figshare	doi:10.6084/m9.figshare.c.3808666	https://doi.org/10.6084/m9.figshare.c.3808666	2
NSC28837	High Content Chemical Screening Assay	Immunofluorescence staining	Microscopy	NSC28837_rep2_plate_ct115_well_E8_field_2	Images_M1_02/CT115_2xy39c1.tif__xy1_2.tif	figshare	doi:10.6084/m9.figshare.c.3808666	https://doi.org/10.6084/m9.figshare.c.3808666	Image Analysis	Final_Dataset_Combined_v04.xlsx	figshare	doi:10.6084/m9.figshare.c.3808666	https://doi.org/10.6084/m9.figshare.c.3808666	2
NSC28837	High Content Chemical Screening Assay	Immunofluorescence staining	Microscopy	NSC28837_rep2_plate_ct115_well_E8_field_3	Images_M1_02/CT115_2xy39c1.tif__xy2_1.tif	figshare	doi:10.6084/m9.figshare.c.3808666	https://doi.org/10.6084/m9.figshare.c.3808666	Image Analysis	Final_Dataset_Combined_v04.xlsx	figshare	doi:10.6084/m9.figshare.c.3808666	https://doi.org/10.6084/m9.figshare.c.3808666	2
NSC28837	High Content Chemical Screening Assay	Immunofluorescence staining	Microscopy	NSC28837_rep2_plate_ct115_well_E8_field_4	Images_M1_02/CT115_2xy39c1.tif__xy2_2.tif	figshare	doi:10.6084/m9.figshare.c.3808666	https://doi.org/10.6084/m9.figshare.c.3808666	Image Analysis	Final_Dataset_Combined_v04.xlsx	figshare	doi:10.6084/m9.figshare.c.3808666	https://doi.org/10.6084/m9.figshare.c.3808666	2
NSC28011	High Content Chemical Screening Assay	Immunofluorescence staining	Microscopy	NSC28011_rep2_plate_ct115_well_D8_field_1	Images_M1_02/CT115_2xy40c1.tif__xy1_1.tif	figshare	doi:10.6084/m9.figshare.c.3808666	https://doi.org/10.6084/m9.figshare.c.3808666	Image Analysis	Final_Dataset_Combined_v04.xlsx	figshare	doi:10.6084/m9.figshare.c.3808666	https://doi.org/10.6084/m9.figshare.c.3808666	2
NSC28011	High Content Chemical Screening Assay	Immunofluorescence staining	Microscopy	NSC28011_rep2_plate_ct115_well_D8_field_2	Images_M1_02/CT115_2xy40c1.tif__xy1_2.tif	figshare	doi:10.6084/m9.figshare.c.3808666	https://doi.org/10.6084/m9.figshare.c.3808666	Image Analysis	Final_Dataset_Combined_v04.xlsx	figshare	doi:10.6084/m9.figshare.c.3808666	https://doi.org/10.6084/m9.figshare.c.3808666	2
NSC28011	High Content Chemical Screening Assay	Immunofluorescence staining	Microscopy	NSC28011_rep2_plate_ct115_well_D8_field_3	Images_M1_02/CT115_2xy40c1.tif__xy2_1.tif	figshare	doi:10.6084/m9.figshare.c.3808666	https://doi.org/10.6084/m9.figshare.c.3808666	Image Analysis	Final_Dataset_Combined_v04.xlsx	figshare	doi:10.6084/m9.figshare.c.3808666	https://doi.org/10.6084/m9.figshare.c.3808666	2
NSC28011	High Content Chemical Screening Assay	Immunofluorescence staining	Microscopy	NSC28011_rep2_plate_ct115_well_D8_field_4	Images_M1_02/CT115_2xy40c1.tif__xy2_2.tif	figshare	doi:10.6084/m9.figshare.c.3808666	https://doi.org/10.6084/m9.figshare.c.3808666	Image Analysis	Final_Dataset_Combined_v04.xlsx	figshare	doi:10.6084/m9.figshare.c.3808666	https://doi.org/10.6084/m9.figshare.c.3808666	2
NSC27626	High Content Chemical Screening Assay	Immunofluorescence staining	Microscopy	NSC27626_rep2_plate_ct115_well_C8_field_1	Images_M1_02/CT115_2xy41c1.tif__xy1_1.tif	figshare	doi:10.6084/m9.figshare.c.3808666	https://doi.org/10.6084/m9.figshare.c.3808666	Image Analysis	Final_Dataset_Combined_v04.xlsx	figshare	doi:10.6084/m9.figshare.c.3808666	https://doi.org/10.6084/m9.figshare.c.3808666	2
NSC27626	High Content Chemical Screening Assay	Immunofluorescence staining	Microscopy	NSC27626_rep2_plate_ct115_well_C8_field_2	Images_M1_02/CT115_2xy41c1.tif__xy1_2.tif	figshare	doi:10.6084/m9.figshare.c.3808666	https://doi.org/10.6084/m9.figshare.c.3808666	Image Analysis	Final_Dataset_Combined_v04.xlsx	figshare	doi:10.6084/m9.figshare.c.3808666	https://doi.org/10.6084/m9.figshare.c.3808666	2
NSC27626	High Content Chemical Screening Assay	Immunofluorescence staining	Microscopy	NSC27626_rep2_plate_ct115_well_C8_field_3	Images_M1_02/CT115_2xy41c1.tif__xy2_1.tif	figshare	doi:10.6084/m9.figshare.c.3808666	https://doi.org/10.6084/m9.figshare.c.3808666	Image Analysis	Final_Dataset_Combined_v04.xlsx	figshare	doi:10.6084/m9.figshare.c.3808666	https://doi.org/10.6084/m9.figshare.c.3808666	2
NSC27626	High Content Chemical Screening Assay	Immunofluorescence staining	Microscopy	NSC27626_rep2_plate_ct115_well_C8_field_4	Images_M1_02/CT115_2xy41c1.tif__xy2_2.tif	figshare	doi:10.6084/m9.figshare.c.3808666	https://doi.org/10.6084/m9.figshare.c.3808666	Image Analysis	Final_Dataset_Combined_v04.xlsx	figshare	doi:10.6084/m9.figshare.c.3808666	https://doi.org/10.6084/m9.figshare.c.3808666	2
NSC27389	High Content Chemical Screening Assay	Immunofluorescence staining	Microscopy	NSC27389_rep2_plate_ct115_well_B8_field_1	Images_M1_02/CT115_2xy42c1.tif__xy1_1.tif	figshare	doi:10.6084/m9.figshare.c.3808666	https://doi.org/10.6084/m9.figshare.c.3808666	Image Analysis	Final_Dataset_Combined_v04.xlsx	figshare	doi:10.6084/m9.figshare.c.3808666	https://doi.org/10.6084/m9.figshare.c.3808666	2
NSC27389	High Content Chemical Screening Assay	Immunofluorescence staining	Microscopy	NSC27389_rep2_plate_ct115_well_B8_field_2	Images_M1_02/CT115_2xy42c1.tif__xy1_2.tif	figshare	doi:10.6084/m9.figshare.c.3808666	https://doi.org/10.6084/m9.figshare.c.3808666	Image Analysis	Final_Dataset_Combined_v04.xlsx	figshare	doi:10.6084/m9.figshare.c.3808666	https://doi.org/10.6084/m9.figshare.c.3808666	2
NSC27389	High Content Chemical Screening Assay	Immunofluorescence staining	Microscopy	NSC27389_rep2_plate_ct115_well_B8_field_3	Images_M1_02/CT115_2xy42c1.tif__xy2_1.tif	figshare	doi:10.6084/m9.figshare.c.3808666	https://doi.org/10.6084/m9.figshare.c.3808666	Image Analysis	Final_Dataset_Combined_v04.xlsx	figshare	doi:10.6084/m9.figshare.c.3808666	https://doi.org/10.6084/m9.figshare.c.3808666	2
NSC27389	High Content Chemical Screening Assay	Immunofluorescence staining	Microscopy	NSC27389_rep2_plate_ct115_well_B8_field_4	Images_M1_02/CT115_2xy42c1.tif__xy2_2.tif	figshare	doi:10.6084/m9.figshare.c.3808666	https://doi.org/10.6084/m9.figshare.c.3808666	Image Analysis	Final_Dataset_Combined_v04.xlsx	figshare	doi:10.6084/m9.figshare.c.3808666	https://doi.org/10.6084/m9.figshare.c.3808666	2
NSC23225	High Content Chemical Screening Assay	Immunofluorescence staining	Microscopy	NSC23225_rep2_plate_ct115_well_A8_field_1	Images_M1_02/CT115_2xy43c1.tif__xy1_1.tif	figshare	doi:10.6084/m9.figshare.c.3808666	https://doi.org/10.6084/m9.figshare.c.3808666	Image Analysis	Final_Dataset_Combined_v04.xlsx	figshare	doi:10.6084/m9.figshare.c.3808666	https://doi.org/10.6084/m9.figshare.c.3808666	2
NSC23225	High Content Chemical Screening Assay	Immunofluorescence staining	Microscopy	NSC23225_rep2_plate_ct115_well_A8_field_2	Images_M1_02/CT115_2xy43c1.tif__xy1_2.tif	figshare	doi:10.6084/m9.figshare.c.3808666	https://doi.org/10.6084/m9.figshare.c.3808666	Image Analysis	Final_Dataset_Combined_v04.xlsx	figshare	doi:10.6084/m9.figshare.c.3808666	https://doi.org/10.6084/m9.figshare.c.3808666	2
NSC23225	High Content Chemical Screening Assay	Immunofluorescence staining	Microscopy	NSC23225_rep2_plate_ct115_well_A8_field_3	Images_M1_02/CT115_2xy43c1.tif__xy2_1.tif	figshare	doi:10.6084/m9.figshare.c.3808666	https://doi.org/10.6084/m9.figshare.c.3808666	Image Analysis	Final_Dataset_Combined_v04.xlsx	figshare	doi:10.6084/m9.figshare.c.3808666	https://doi.org/10.6084/m9.figshare.c.3808666	2
NSC23225	High Content Chemical Screening Assay	Immunofluorescence staining	Microscopy	NSC23225_rep2_plate_ct115_well_A8_field_4	Images_M1_02/CT115_2xy43c1.tif__xy2_2.tif	figshare	doi:10.6084/m9.figshare.c.3808666	https://doi.org/10.6084/m9.figshare.c.3808666	Image Analysis	Final_Dataset_Combined_v04.xlsx	figshare	doi:10.6084/m9.figshare.c.3808666	https://doi.org/10.6084/m9.figshare.c.3808666	2
NSC29874	High Content Chemical Screening Assay	Immunofluorescence staining	Microscopy	NSC29874_rep2_plate_ct115_well_A9_field_1	Images_M1_02/CT115_2xy44c1.tif__xy1_1.tif	figshare	doi:10.6084/m9.figshare.c.3808666	https://doi.org/10.6084/m9.figshare.c.3808666	Image Analysis	Final_Dataset_Combined_v04.xlsx	figshare	doi:10.6084/m9.figshare.c.3808666	https://doi.org/10.6084/m9.figshare.c.3808666	2
NSC29874	High Content Chemical Screening Assay	Immunofluorescence staining	Microscopy	NSC29874_rep2_plate_ct115_well_A9_field_2	Images_M1_02/CT115_2xy44c1.tif__xy1_2.tif	figshare	doi:10.6084/m9.figshare.c.3808666	https://doi.org/10.6084/m9.figshare.c.3808666	Image Analysis	Final_Dataset_Combined_v04.xlsx	figshare	doi:10.6084/m9.figshare.c.3808666	https://doi.org/10.6084/m9.figshare.c.3808666	2
NSC29874	High Content Chemical Screening Assay	Immunofluorescence staining	Microscopy	NSC29874_rep2_plate_ct115_well_A9_field_3	Images_M1_02/CT115_2xy44c1.tif__xy2_1.tif	figshare	doi:10.6084/m9.figshare.c.3808666	https://doi.org/10.6084/m9.figshare.c.3808666	Image Analysis	Final_Dataset_Combined_v04.xlsx	figshare	doi:10.6084/m9.figshare.c.3808666	https://doi.org/10.6084/m9.figshare.c.3808666	2
NSC29874	High Content Chemical Screening Assay	Immunofluorescence staining	Microscopy	NSC29874_rep2_plate_ct115_well_A9_field_4	Images_M1_02/CT115_2xy44c1.tif__xy2_2.tif	figshare	doi:10.6084/m9.figshare.c.3808666	https://doi.org/10.6084/m9.figshare.c.3808666	Image Analysis	Final_Dataset_Combined_v04.xlsx	figshare	doi:10.6084/m9.figshare.c.3808666	https://doi.org/10.6084/m9.figshare.c.3808666	2
NSC31712	High Content Chemical Screening Assay	Immunofluorescence staining	Microscopy	NSC31712_rep2_plate_ct115_well_B9_field_1	Images_M1_02/CT115_2xy45c1.tif__xy1_1.tif	figshare	doi:10.6084/m9.figshare.c.3808666	https://doi.org/10.6084/m9.figshare.c.3808666	Image Analysis	Final_Dataset_Combined_v04.xlsx	figshare	doi:10.6084/m9.figshare.c.3808666	https://doi.org/10.6084/m9.figshare.c.3808666	2
NSC31712	High Content Chemical Screening Assay	Immunofluorescence staining	Microscopy	NSC31712_rep2_plate_ct115_well_B9_field_2	Images_M1_02/CT115_2xy45c1.tif__xy1_2.tif	figshare	doi:10.6084/m9.figshare.c.3808666	https://doi.org/10.6084/m9.figshare.c.3808666	Image Analysis	Final_Dataset_Combined_v04.xlsx	figshare	doi:10.6084/m9.figshare.c.3808666	https://doi.org/10.6084/m9.figshare.c.3808666	2
NSC31712	High Content Chemical Screening Assay	Immunofluorescence staining	Microscopy	NSC31712_rep2_plate_ct115_well_B9_field_3	Images_M1_02/CT115_2xy45c1.tif__xy2_1.tif	figshare	doi:10.6084/m9.figshare.c.3808666	https://doi.org/10.6084/m9.figshare.c.3808666	Image Analysis	Final_Dataset_Combined_v04.xlsx	figshare	doi:10.6084/m9.figshare.c.3808666	https://doi.org/10.6084/m9.figshare.c.3808666	2
NSC31712	High Content Chemical Screening Assay	Immunofluorescence staining	Microscopy	NSC31712_rep2_plate_ct115_well_B9_field_4	Images_M1_02/CT115_2xy45c1.tif__xy2_2.tif	figshare	doi:10.6084/m9.figshare.c.3808666	https://doi.org/10.6084/m9.figshare.c.3808666	Image Analysis	Final_Dataset_Combined_v04.xlsx	figshare	doi:10.6084/m9.figshare.c.3808666	https://doi.org/10.6084/m9.figshare.c.3808666	2
NSC34012	High Content Chemical Screening Assay	Immunofluorescence staining	Microscopy	NSC34012_rep2_plate_ct115_well_C9_field_1	Images_M1_02/CT115_2xy46c1.tif__xy1_1.tif	figshare	doi:10.6084/m9.figshare.c.3808666	https://doi.org/10.6084/m9.figshare.c.3808666	Image Analysis	Final_Dataset_Combined_v04.xlsx	figshare	doi:10.6084/m9.figshare.c.3808666	https://doi.org/10.6084/m9.figshare.c.3808666	2
NSC34012	High Content Chemical Screening Assay	Immunofluorescence staining	Microscopy	NSC34012_rep2_plate_ct115_well_C9_field_2	Images_M1_02/CT115_2xy46c1.tif__xy1_2.tif	figshare	doi:10.6084/m9.figshare.c.3808666	https://doi.org/10.6084/m9.figshare.c.3808666	Image Analysis	Final_Dataset_Combined_v04.xlsx	figshare	doi:10.6084/m9.figshare.c.3808666	https://doi.org/10.6084/m9.figshare.c.3808666	2
NSC34012	High Content Chemical Screening Assay	Immunofluorescence staining	Microscopy	NSC34012_rep2_plate_ct115_well_C9_field_3	Images_M1_02/CT115_2xy46c1.tif__xy2_1.tif	figshare	doi:10.6084/m9.figshare.c.3808666	https://doi.org/10.6084/m9.figshare.c.3808666	Image Analysis	Final_Dataset_Combined_v04.xlsx	figshare	doi:10.6084/m9.figshare.c.3808666	https://doi.org/10.6084/m9.figshare.c.3808666	2
NSC34012	High Content Chemical Screening Assay	Immunofluorescence staining	Microscopy	NSC34012_rep2_plate_ct115_well_C9_field_4	Images_M1_02/CT115_2xy46c1.tif__xy2_2.tif	figshare	doi:10.6084/m9.figshare.c.3808666	https://doi.org/10.6084/m9.figshare.c.3808666	Image Analysis	Final_Dataset_Combined_v04.xlsx	figshare	doi:10.6084/m9.figshare.c.3808666	https://doi.org/10.6084/m9.figshare.c.3808666	2
NSC34210	High Content Chemical Screening Assay	Immunofluorescence staining	Microscopy	NSC34210_rep2_plate_ct115_well_D9_field_1	Images_M1_02/CT115_2xy47c1.tif__xy1_1.tif	figshare	doi:10.6084/m9.figshare.c.3808666	https://doi.org/10.6084/m9.figshare.c.3808666	Image Analysis	Final_Dataset_Combined_v04.xlsx	figshare	doi:10.6084/m9.figshare.c.3808666	https://doi.org/10.6084/m9.figshare.c.3808666	2
NSC34210	High Content Chemical Screening Assay	Immunofluorescence staining	Microscopy	NSC34210_rep2_plate_ct115_well_D9_field_2	Images_M1_02/CT115_2xy47c1.tif__xy1_2.tif	figshare	doi:10.6084/m9.figshare.c.3808666	https://doi.org/10.6084/m9.figshare.c.3808666	Image Analysis	Final_Dataset_Combined_v04.xlsx	figshare	doi:10.6084/m9.figshare.c.3808666	https://doi.org/10.6084/m9.figshare.c.3808666	2
NSC34210	High Content Chemical Screening Assay	Immunofluorescence staining	Microscopy	NSC34210_rep2_plate_ct115_well_D9_field_3	Images_M1_02/CT115_2xy47c1.tif__xy2_1.tif	figshare	doi:10.6084/m9.figshare.c.3808666	https://doi.org/10.6084/m9.figshare.c.3808666	Image Analysis	Final_Dataset_Combined_v04.xlsx	figshare	doi:10.6084/m9.figshare.c.3808666	https://doi.org/10.6084/m9.figshare.c.3808666	2
NSC34210	High Content Chemical Screening Assay	Immunofluorescence staining	Microscopy	NSC34210_rep2_plate_ct115_well_D9_field_4	Images_M1_02/CT115_2xy47c1.tif__xy2_2.tif	figshare	doi:10.6084/m9.figshare.c.3808666	https://doi.org/10.6084/m9.figshare.c.3808666	Image Analysis	Final_Dataset_Combined_v04.xlsx	figshare	doi:10.6084/m9.figshare.c.3808666	https://doi.org/10.6084/m9.figshare.c.3808666	2
NSC34794	High Content Chemical Screening Assay	Immunofluorescence staining	Microscopy	NSC34794_rep2_plate_ct115_well_E9_field_1	Images_M1_02/CT115_2xy48c1.tif__xy1_1.tif	figshare	doi:10.6084/m9.figshare.c.3808666	https://doi.org/10.6084/m9.figshare.c.3808666	Image Analysis	Final_Dataset_Combined_v04.xlsx	figshare	doi:10.6084/m9.figshare.c.3808666	https://doi.org/10.6084/m9.figshare.c.3808666	2
NSC34794	High Content Chemical Screening Assay	Immunofluorescence staining	Microscopy	NSC34794_rep2_plate_ct115_well_E9_field_2	Images_M1_02/CT115_2xy48c1.tif__xy1_2.tif	figshare	doi:10.6084/m9.figshare.c.3808666	https://doi.org/10.6084/m9.figshare.c.3808666	Image Analysis	Final_Dataset_Combined_v04.xlsx	figshare	doi:10.6084/m9.figshare.c.3808666	https://doi.org/10.6084/m9.figshare.c.3808666	2
NSC34794	High Content Chemical Screening Assay	Immunofluorescence staining	Microscopy	NSC34794_rep2_plate_ct115_well_E9_field_3	Images_M1_02/CT115_2xy48c1.tif__xy2_1.tif	figshare	doi:10.6084/m9.figshare.c.3808666	https://doi.org/10.6084/m9.figshare.c.3808666	Image Analysis	Final_Dataset_Combined_v04.xlsx	figshare	doi:10.6084/m9.figshare.c.3808666	https://doi.org/10.6084/m9.figshare.c.3808666	2
NSC34794	High Content Chemical Screening Assay	Immunofluorescence staining	Microscopy	NSC34794_rep2_plate_ct115_well_E9_field_4	Images_M1_02/CT115_2xy48c1.tif__xy2_2.tif	figshare	doi:10.6084/m9.figshare.c.3808666	https://doi.org/10.6084/m9.figshare.c.3808666	Image Analysis	Final_Dataset_Combined_v04.xlsx	figshare	doi:10.6084/m9.figshare.c.3808666	https://doi.org/10.6084/m9.figshare.c.3808666	2
NSC34983	High Content Chemical Screening Assay	Immunofluorescence staining	Microscopy	NSC34983_rep2_plate_ct115_well_F9_field_1	Images_M1_02/CT115_2xy49c1.tif__xy1_1.tif	figshare	doi:10.6084/m9.figshare.c.3808666	https://doi.org/10.6084/m9.figshare.c.3808666	Image Analysis	Final_Dataset_Combined_v04.xlsx	figshare	doi:10.6084/m9.figshare.c.3808666	https://doi.org/10.6084/m9.figshare.c.3808666	2
NSC34983	High Content Chemical Screening Assay	Immunofluorescence staining	Microscopy	NSC34983_rep2_plate_ct115_well_F9_field_2	Images_M1_02/CT115_2xy49c1.tif__xy1_2.tif	figshare	doi:10.6084/m9.figshare.c.3808666	https://doi.org/10.6084/m9.figshare.c.3808666	Image Analysis	Final_Dataset_Combined_v04.xlsx	figshare	doi:10.6084/m9.figshare.c.3808666	https://doi.org/10.6084/m9.figshare.c.3808666	2
NSC34983	High Content Chemical Screening Assay	Immunofluorescence staining	Microscopy	NSC34983_rep2_plate_ct115_well_F9_field_3	Images_M1_02/CT115_2xy49c1.tif__xy2_1.tif	figshare	doi:10.6084/m9.figshare.c.3808666	https://doi.org/10.6084/m9.figshare.c.3808666	Image Analysis	Final_Dataset_Combined_v04.xlsx	figshare	doi:10.6084/m9.figshare.c.3808666	https://doi.org/10.6084/m9.figshare.c.3808666	2
NSC34983	High Content Chemical Screening Assay	Immunofluorescence staining	Microscopy	NSC34983_rep2_plate_ct115_well_F9_field_4	Images_M1_02/CT115_2xy49c1.tif__xy2_2.tif	figshare	doi:10.6084/m9.figshare.c.3808666	https://doi.org/10.6084/m9.figshare.c.3808666	Image Analysis	Final_Dataset_Combined_v04.xlsx	figshare	doi:10.6084/m9.figshare.c.3808666	https://doi.org/10.6084/m9.figshare.c.3808666	2
NSC35534	High Content Chemical Screening Assay	Immunofluorescence staining	Microscopy	NSC35534_rep2_plate_ct115_well_G9_field_1	Images_M1_02/CT115_2xy50c1.tif__xy1_1.tif	figshare	doi:10.6084/m9.figshare.c.3808666	https://doi.org/10.6084/m9.figshare.c.3808666	Image Analysis	Final_Dataset_Combined_v04.xlsx	figshare	doi:10.6084/m9.figshare.c.3808666	https://doi.org/10.6084/m9.figshare.c.3808666	2
NSC35534	High Content Chemical Screening Assay	Immunofluorescence staining	Microscopy	NSC35534_rep2_plate_ct115_well_G9_field_2	Images_M1_02/CT115_2xy50c1.tif__xy1_2.tif	figshare	doi:10.6084/m9.figshare.c.3808666	https://doi.org/10.6084/m9.figshare.c.3808666	Image Analysis	Final_Dataset_Combined_v04.xlsx	figshare	doi:10.6084/m9.figshare.c.3808666	https://doi.org/10.6084/m9.figshare.c.3808666	2
NSC35534	High Content Chemical Screening Assay	Immunofluorescence staining	Microscopy	NSC35534_rep2_plate_ct115_well_G9_field_3	Images_M1_02/CT115_2xy50c1.tif__xy2_1.tif	figshare	doi:10.6084/m9.figshare.c.3808666	https://doi.org/10.6084/m9.figshare.c.3808666	Image Analysis	Final_Dataset_Combined_v04.xlsx	figshare	doi:10.6084/m9.figshare.c.3808666	https://doi.org/10.6084/m9.figshare.c.3808666	2
NSC35534	High Content Chemical Screening Assay	Immunofluorescence staining	Microscopy	NSC35534_rep2_plate_ct115_well_G9_field_4	Images_M1_02/CT115_2xy50c1.tif__xy2_2.tif	figshare	doi:10.6084/m9.figshare.c.3808666	https://doi.org/10.6084/m9.figshare.c.3808666	Image Analysis	Final_Dataset_Combined_v04.xlsx	figshare	doi:10.6084/m9.figshare.c.3808666	https://doi.org/10.6084/m9.figshare.c.3808666	2
NSC35679	High Content Chemical Screening Assay	Immunofluorescence staining	Microscopy	NSC35679_rep2_plate_ct115_well_H9_field_1	Images_M1_02/CT115_2xy51c1.tif__xy1_1.tif	figshare	doi:10.6084/m9.figshare.c.3808666	https://doi.org/10.6084/m9.figshare.c.3808666	Image Analysis	Final_Dataset_Combined_v04.xlsx	figshare	doi:10.6084/m9.figshare.c.3808666	https://doi.org/10.6084/m9.figshare.c.3808666	2
NSC35679	High Content Chemical Screening Assay	Immunofluorescence staining	Microscopy	NSC35679_rep2_plate_ct115_well_H9_field_2	Images_M1_02/CT115_2xy51c1.tif__xy1_2.tif	figshare	doi:10.6084/m9.figshare.c.3808666	https://doi.org/10.6084/m9.figshare.c.3808666	Image Analysis	Final_Dataset_Combined_v04.xlsx	figshare	doi:10.6084/m9.figshare.c.3808666	https://doi.org/10.6084/m9.figshare.c.3808666	2
NSC35679	High Content Chemical Screening Assay	Immunofluorescence staining	Microscopy	NSC35679_rep2_plate_ct115_well_H9_field_3	Images_M1_02/CT115_2xy51c1.tif__xy2_1.tif	figshare	doi:10.6084/m9.figshare.c.3808666	https://doi.org/10.6084/m9.figshare.c.3808666	Image Analysis	Final_Dataset_Combined_v04.xlsx	figshare	doi:10.6084/m9.figshare.c.3808666	https://doi.org/10.6084/m9.figshare.c.3808666	2
NSC35679	High Content Chemical Screening Assay	Immunofluorescence staining	Microscopy	NSC35679_rep2_plate_ct115_well_H9_field_4	Images_M1_02/CT115_2xy51c1.tif__xy2_2.tif	figshare	doi:10.6084/m9.figshare.c.3808666	https://doi.org/10.6084/m9.figshare.c.3808666	Image Analysis	Final_Dataset_Combined_v04.xlsx	figshare	doi:10.6084/m9.figshare.c.3808666	https://doi.org/10.6084/m9.figshare.c.3808666	2
NSC43013	High Content Chemical Screening Assay	Immunofluorescence staining	Microscopy	NSC43013_rep2_plate_ct115_well_H10_field_1	Images_M1_02/CT115_2xy52c1.tif__xy1_1.tif	figshare	doi:10.6084/m9.figshare.c.3808666	https://doi.org/10.6084/m9.figshare.c.3808666	Image Analysis	Final_Dataset_Combined_v04.xlsx	figshare	doi:10.6084/m9.figshare.c.3808666	https://doi.org/10.6084/m9.figshare.c.3808666	2
NSC43013	High Content Chemical Screening Assay	Immunofluorescence staining	Microscopy	NSC43013_rep2_plate_ct115_well_H10_field_2	Images_M1_02/CT115_2xy52c1.tif__xy1_2.tif	figshare	doi:10.6084/m9.figshare.c.3808666	https://doi.org/10.6084/m9.figshare.c.3808666	Image Analysis	Final_Dataset_Combined_v04.xlsx	figshare	doi:10.6084/m9.figshare.c.3808666	https://doi.org/10.6084/m9.figshare.c.3808666	2
NSC43013	High Content Chemical Screening Assay	Immunofluorescence staining	Microscopy	NSC43013_rep2_plate_ct115_well_H10_field_3	Images_M1_02/CT115_2xy52c1.tif__xy2_1.tif	figshare	doi:10.6084/m9.figshare.c.3808666	https://doi.org/10.6084/m9.figshare.c.3808666	Image Analysis	Final_Dataset_Combined_v04.xlsx	figshare	doi:10.6084/m9.figshare.c.3808666	https://doi.org/10.6084/m9.figshare.c.3808666	2
NSC43013	High Content Chemical Screening Assay	Immunofluorescence staining	Microscopy	NSC43013_rep2_plate_ct115_well_H10_field_4	Images_M1_02/CT115_2xy52c1.tif__xy2_2.tif	figshare	doi:10.6084/m9.figshare.c.3808666	https://doi.org/10.6084/m9.figshare.c.3808666	Image Analysis	Final_Dataset_Combined_v04.xlsx	figshare	doi:10.6084/m9.figshare.c.3808666	https://doi.org/10.6084/m9.figshare.c.3808666	2
NSC42774	High Content Chemical Screening Assay	Immunofluorescence staining	Microscopy	NSC42774_rep2_plate_ct115_well_G10_field_1	Images_M1_02/CT115_2xy53c1.tif__xy1_1.tif	figshare	doi:10.6084/m9.figshare.c.3808666	https://doi.org/10.6084/m9.figshare.c.3808666	Image Analysis	Final_Dataset_Combined_v04.xlsx	figshare	doi:10.6084/m9.figshare.c.3808666	https://doi.org/10.6084/m9.figshare.c.3808666	2
NSC42774	High Content Chemical Screening Assay	Immunofluorescence staining	Microscopy	NSC42774_rep2_plate_ct115_well_G10_field_2	Images_M1_02/CT115_2xy53c1.tif__xy1_2.tif	figshare	doi:10.6084/m9.figshare.c.3808666	https://doi.org/10.6084/m9.figshare.c.3808666	Image Analysis	Final_Dataset_Combined_v04.xlsx	figshare	doi:10.6084/m9.figshare.c.3808666	https://doi.org/10.6084/m9.figshare.c.3808666	2
NSC42774	High Content Chemical Screening Assay	Immunofluorescence staining	Microscopy	NSC42774_rep2_plate_ct115_well_G10_field_3	Images_M1_02/CT115_2xy53c1.tif__xy2_1.tif	figshare	doi:10.6084/m9.figshare.c.3808666	https://doi.org/10.6084/m9.figshare.c.3808666	Image Analysis	Final_Dataset_Combined_v04.xlsx	figshare	doi:10.6084/m9.figshare.c.3808666	https://doi.org/10.6084/m9.figshare.c.3808666	2
NSC42774	High Content Chemical Screening Assay	Immunofluorescence staining	Microscopy	NSC42774_rep2_plate_ct115_well_G10_field_4	Images_M1_02/CT115_2xy53c1.tif__xy2_2.tif	figshare	doi:10.6084/m9.figshare.c.3808666	https://doi.org/10.6084/m9.figshare.c.3808666	Image Analysis	Final_Dataset_Combined_v04.xlsx	figshare	doi:10.6084/m9.figshare.c.3808666	https://doi.org/10.6084/m9.figshare.c.3808666	2
NSC42028	High Content Chemical Screening Assay	Immunofluorescence staining	Microscopy	NSC42028_rep2_plate_ct115_well_F10_field_1	Images_M1_02/CT115_2xy54c1.tif__xy1_1.tif	figshare	doi:10.6084/m9.figshare.c.3808666	https://doi.org/10.6084/m9.figshare.c.3808666	Image Analysis	Final_Dataset_Combined_v04.xlsx	figshare	doi:10.6084/m9.figshare.c.3808666	https://doi.org/10.6084/m9.figshare.c.3808666	2
NSC42028	High Content Chemical Screening Assay	Immunofluorescence staining	Microscopy	NSC42028_rep2_plate_ct115_well_F10_field_2	Images_M1_02/CT115_2xy54c1.tif__xy1_2.tif	figshare	doi:10.6084/m9.figshare.c.3808666	https://doi.org/10.6084/m9.figshare.c.3808666	Image Analysis	Final_Dataset_Combined_v04.xlsx	figshare	doi:10.6084/m9.figshare.c.3808666	https://doi.org/10.6084/m9.figshare.c.3808666	2
NSC42028	High Content Chemical Screening Assay	Immunofluorescence staining	Microscopy	NSC42028_rep2_plate_ct115_well_F10_field_3	Images_M1_02/CT115_2xy54c1.tif__xy2_1.tif	figshare	doi:10.6084/m9.figshare.c.3808666	https://doi.org/10.6084/m9.figshare.c.3808666	Image Analysis	Final_Dataset_Combined_v04.xlsx	figshare	doi:10.6084/m9.figshare.c.3808666	https://doi.org/10.6084/m9.figshare.c.3808666	2
NSC42028	High Content Chemical Screening Assay	Immunofluorescence staining	Microscopy	NSC42028_rep2_plate_ct115_well_F10_field_4	Images_M1_02/CT115_2xy54c1.tif__xy2_2.tif	figshare	doi:10.6084/m9.figshare.c.3808666	https://doi.org/10.6084/m9.figshare.c.3808666	Image Analysis	Final_Dataset_Combined_v04.xlsx	figshare	doi:10.6084/m9.figshare.c.3808666	https://doi.org/10.6084/m9.figshare.c.3808666	2
NSC42021	High Content Chemical Screening Assay	Immunofluorescence staining	Microscopy	NSC42021_rep2_plate_ct115_well_E10_field_1	Images_M1_02/CT115_2xy55c1.tif__xy1_1.tif	figshare	doi:10.6084/m9.figshare.c.3808666	https://doi.org/10.6084/m9.figshare.c.3808666	Image Analysis	Final_Dataset_Combined_v04.xlsx	figshare	doi:10.6084/m9.figshare.c.3808666	https://doi.org/10.6084/m9.figshare.c.3808666	2
NSC42021	High Content Chemical Screening Assay	Immunofluorescence staining	Microscopy	NSC42021_rep2_plate_ct115_well_E10_field_2	Images_M1_02/CT115_2xy55c1.tif__xy1_2.tif	figshare	doi:10.6084/m9.figshare.c.3808666	https://doi.org/10.6084/m9.figshare.c.3808666	Image Analysis	Final_Dataset_Combined_v04.xlsx	figshare	doi:10.6084/m9.figshare.c.3808666	https://doi.org/10.6084/m9.figshare.c.3808666	2
NSC42021	High Content Chemical Screening Assay	Immunofluorescence staining	Microscopy	NSC42021_rep2_plate_ct115_well_E10_field_3	Images_M1_02/CT115_2xy55c1.tif__xy2_1.tif	figshare	doi:10.6084/m9.figshare.c.3808666	https://doi.org/10.6084/m9.figshare.c.3808666	Image Analysis	Final_Dataset_Combined_v04.xlsx	figshare	doi:10.6084/m9.figshare.c.3808666	https://doi.org/10.6084/m9.figshare.c.3808666	2
NSC42021	High Content Chemical Screening Assay	Immunofluorescence staining	Microscopy	NSC42021_rep2_plate_ct115_well_E10_field_4	Images_M1_02/CT115_2xy55c1.tif__xy2_2.tif	figshare	doi:10.6084/m9.figshare.c.3808666	https://doi.org/10.6084/m9.figshare.c.3808666	Image Analysis	Final_Dataset_Combined_v04.xlsx	figshare	doi:10.6084/m9.figshare.c.3808666	https://doi.org/10.6084/m9.figshare.c.3808666	2
NSC41331	High Content Chemical Screening Assay	Immunofluorescence staining	Microscopy	NSC41331_rep2_plate_ct115_well_D10_field_1	Images_M1_02/CT115_2xy56c1.tif__xy1_1.tif	figshare	doi:10.6084/m9.figshare.c.3808666	https://doi.org/10.6084/m9.figshare.c.3808666	Image Analysis	Final_Dataset_Combined_v04.xlsx	figshare	doi:10.6084/m9.figshare.c.3808666	https://doi.org/10.6084/m9.figshare.c.3808666	2
NSC41331	High Content Chemical Screening Assay	Immunofluorescence staining	Microscopy	NSC41331_rep2_plate_ct115_well_D10_field_2	Images_M1_02/CT115_2xy56c1.tif__xy1_2.tif	figshare	doi:10.6084/m9.figshare.c.3808666	https://doi.org/10.6084/m9.figshare.c.3808666	Image Analysis	Final_Dataset_Combined_v04.xlsx	figshare	doi:10.6084/m9.figshare.c.3808666	https://doi.org/10.6084/m9.figshare.c.3808666	2
NSC41331	High Content Chemical Screening Assay	Immunofluorescence staining	Microscopy	NSC41331_rep2_plate_ct115_well_D10_field_3	Images_M1_02/CT115_2xy56c1.tif__xy2_1.tif	figshare	doi:10.6084/m9.figshare.c.3808666	https://doi.org/10.6084/m9.figshare.c.3808666	Image Analysis	Final_Dataset_Combined_v04.xlsx	figshare	doi:10.6084/m9.figshare.c.3808666	https://doi.org/10.6084/m9.figshare.c.3808666	2
NSC41331	High Content Chemical Screening Assay	Immunofluorescence staining	Microscopy	NSC41331_rep2_plate_ct115_well_D10_field_4	Images_M1_02/CT115_2xy56c1.tif__xy2_2.tif	figshare	doi:10.6084/m9.figshare.c.3808666	https://doi.org/10.6084/m9.figshare.c.3808666	Image Analysis	Final_Dataset_Combined_v04.xlsx	figshare	doi:10.6084/m9.figshare.c.3808666	https://doi.org/10.6084/m9.figshare.c.3808666	2
NSC40840	High Content Chemical Screening Assay	Immunofluorescence staining	Microscopy	NSC40840_rep2_plate_ct115_well_C10_field_1	Images_M1_02/CT115_2xy57c1.tif__xy1_1.tif	figshare	doi:10.6084/m9.figshare.c.3808666	https://doi.org/10.6084/m9.figshare.c.3808666	Image Analysis	Final_Dataset_Combined_v04.xlsx	figshare	doi:10.6084/m9.figshare.c.3808666	https://doi.org/10.6084/m9.figshare.c.3808666	2
NSC40840	High Content Chemical Screening Assay	Immunofluorescence staining	Microscopy	NSC40840_rep2_plate_ct115_well_C10_field_2	Images_M1_02/CT115_2xy57c1.tif__xy1_2.tif	figshare	doi:10.6084/m9.figshare.c.3808666	https://doi.org/10.6084/m9.figshare.c.3808666	Image Analysis	Final_Dataset_Combined_v04.xlsx	figshare	doi:10.6084/m9.figshare.c.3808666	https://doi.org/10.6084/m9.figshare.c.3808666	2
NSC40840	High Content Chemical Screening Assay	Immunofluorescence staining	Microscopy	NSC40840_rep2_plate_ct115_well_C10_field_3	Images_M1_02/CT115_2xy57c1.tif__xy2_1.tif	figshare	doi:10.6084/m9.figshare.c.3808666	https://doi.org/10.6084/m9.figshare.c.3808666	Image Analysis	Final_Dataset_Combined_v04.xlsx	figshare	doi:10.6084/m9.figshare.c.3808666	https://doi.org/10.6084/m9.figshare.c.3808666	2
NSC40840	High Content Chemical Screening Assay	Immunofluorescence staining	Microscopy	NSC40840_rep2_plate_ct115_well_C10_field_4	Images_M1_02/CT115_2xy57c1.tif__xy2_2.tif	figshare	doi:10.6084/m9.figshare.c.3808666	https://doi.org/10.6084/m9.figshare.c.3808666	Image Analysis	Final_Dataset_Combined_v04.xlsx	figshare	doi:10.6084/m9.figshare.c.3808666	https://doi.org/10.6084/m9.figshare.c.3808666	2
NSC37883	High Content Chemical Screening Assay	Immunofluorescence staining	Microscopy	NSC37883_rep2_plate_ct115_well_B10_field_1	Images_M1_02/CT115_2xy58c1.tif__xy1_1.tif	figshare	doi:10.6084/m9.figshare.c.3808666	https://doi.org/10.6084/m9.figshare.c.3808666	Image Analysis	Final_Dataset_Combined_v04.xlsx	figshare	doi:10.6084/m9.figshare.c.3808666	https://doi.org/10.6084/m9.figshare.c.3808666	2
NSC37883	High Content Chemical Screening Assay	Immunofluorescence staining	Microscopy	NSC37883_rep2_plate_ct115_well_B10_field_2	Images_M1_02/CT115_2xy58c1.tif__xy1_2.tif	figshare	doi:10.6084/m9.figshare.c.3808666	https://doi.org/10.6084/m9.figshare.c.3808666	Image Analysis	Final_Dataset_Combined_v04.xlsx	figshare	doi:10.6084/m9.figshare.c.3808666	https://doi.org/10.6084/m9.figshare.c.3808666	2
NSC37883	High Content Chemical Screening Assay	Immunofluorescence staining	Microscopy	NSC37883_rep2_plate_ct115_well_B10_field_3	Images_M1_02/CT115_2xy58c1.tif__xy2_1.tif	figshare	doi:10.6084/m9.figshare.c.3808666	https://doi.org/10.6084/m9.figshare.c.3808666	Image Analysis	Final_Dataset_Combined_v04.xlsx	figshare	doi:10.6084/m9.figshare.c.3808666	https://doi.org/10.6084/m9.figshare.c.3808666	2
NSC37883	High Content Chemical Screening Assay	Immunofluorescence staining	Microscopy	NSC37883_rep2_plate_ct115_well_B10_field_4	Images_M1_02/CT115_2xy58c1.tif__xy2_2.tif	figshare	doi:10.6084/m9.figshare.c.3808666	https://doi.org/10.6084/m9.figshare.c.3808666	Image Analysis	Final_Dataset_Combined_v04.xlsx	figshare	doi:10.6084/m9.figshare.c.3808666	https://doi.org/10.6084/m9.figshare.c.3808666	2
NSC37408	High Content Chemical Screening Assay	Immunofluorescence staining	Microscopy	NSC37408_rep2_plate_ct115_well_A10_field_1	Images_M1_02/CT115_2xy59c1.tif__xy1_1.tif	figshare	doi:10.6084/m9.figshare.c.3808666	https://doi.org/10.6084/m9.figshare.c.3808666	Image Analysis	Final_Dataset_Combined_v04.xlsx	figshare	doi:10.6084/m9.figshare.c.3808666	https://doi.org/10.6084/m9.figshare.c.3808666	2
NSC37408	High Content Chemical Screening Assay	Immunofluorescence staining	Microscopy	NSC37408_rep2_plate_ct115_well_A10_field_2	Images_M1_02/CT115_2xy59c1.tif__xy1_2.tif	figshare	doi:10.6084/m9.figshare.c.3808666	https://doi.org/10.6084/m9.figshare.c.3808666	Image Analysis	Final_Dataset_Combined_v04.xlsx	figshare	doi:10.6084/m9.figshare.c.3808666	https://doi.org/10.6084/m9.figshare.c.3808666	2
NSC37408	High Content Chemical Screening Assay	Immunofluorescence staining	Microscopy	NSC37408_rep2_plate_ct115_well_A10_field_3	Images_M1_02/CT115_2xy59c1.tif__xy2_1.tif	figshare	doi:10.6084/m9.figshare.c.3808666	https://doi.org/10.6084/m9.figshare.c.3808666	Image Analysis	Final_Dataset_Combined_v04.xlsx	figshare	doi:10.6084/m9.figshare.c.3808666	https://doi.org/10.6084/m9.figshare.c.3808666	2
NSC37408	High Content Chemical Screening Assay	Immunofluorescence staining	Microscopy	NSC37408_rep2_plate_ct115_well_A10_field_4	Images_M1_02/CT115_2xy59c1.tif__xy2_2.tif	figshare	doi:10.6084/m9.figshare.c.3808666	https://doi.org/10.6084/m9.figshare.c.3808666	Image Analysis	Final_Dataset_Combined_v04.xlsx	figshare	doi:10.6084/m9.figshare.c.3808666	https://doi.org/10.6084/m9.figshare.c.3808666	2
NSC43512	High Content Chemical Screening Assay	Immunofluorescence staining	Microscopy	NSC43512_rep2_plate_ct115_well_A11_field_1	Images_M1_02/CT115_2xy60c1.tif__xy1_1.tif	figshare	doi:10.6084/m9.figshare.c.3808666	https://doi.org/10.6084/m9.figshare.c.3808666	Image Analysis	Final_Dataset_Combined_v04.xlsx	figshare	doi:10.6084/m9.figshare.c.3808666	https://doi.org/10.6084/m9.figshare.c.3808666	2
NSC43512	High Content Chemical Screening Assay	Immunofluorescence staining	Microscopy	NSC43512_rep2_plate_ct115_well_A11_field_2	Images_M1_02/CT115_2xy60c1.tif__xy1_2.tif	figshare	doi:10.6084/m9.figshare.c.3808666	https://doi.org/10.6084/m9.figshare.c.3808666	Image Analysis	Final_Dataset_Combined_v04.xlsx	figshare	doi:10.6084/m9.figshare.c.3808666	https://doi.org/10.6084/m9.figshare.c.3808666	2
NSC43512	High Content Chemical Screening Assay	Immunofluorescence staining	Microscopy	NSC43512_rep2_plate_ct115_well_A11_field_3	Images_M1_02/CT115_2xy60c1.tif__xy2_1.tif	figshare	doi:10.6084/m9.figshare.c.3808666	https://doi.org/10.6084/m9.figshare.c.3808666	Image Analysis	Final_Dataset_Combined_v04.xlsx	figshare	doi:10.6084/m9.figshare.c.3808666	https://doi.org/10.6084/m9.figshare.c.3808666	2
NSC43512	High Content Chemical Screening Assay	Immunofluorescence staining	Microscopy	NSC43512_rep2_plate_ct115_well_A11_field_4	Images_M1_02/CT115_2xy60c1.tif__xy2_2.tif	figshare	doi:10.6084/m9.figshare.c.3808666	https://doi.org/10.6084/m9.figshare.c.3808666	Image Analysis	Final_Dataset_Combined_v04.xlsx	figshare	doi:10.6084/m9.figshare.c.3808666	https://doi.org/10.6084/m9.figshare.c.3808666	2
NSC43546	High Content Chemical Screening Assay	Immunofluorescence staining	Microscopy	NSC43546_rep2_plate_ct115_well_B11_field_1	Images_M1_02/CT115_2xy61c1.tif__xy1_1.tif	figshare	doi:10.6084/m9.figshare.c.3808666	https://doi.org/10.6084/m9.figshare.c.3808666	Image Analysis	Final_Dataset_Combined_v04.xlsx	figshare	doi:10.6084/m9.figshare.c.3808666	https://doi.org/10.6084/m9.figshare.c.3808666	2
NSC43546	High Content Chemical Screening Assay	Immunofluorescence staining	Microscopy	NSC43546_rep2_plate_ct115_well_B11_field_2	Images_M1_02/CT115_2xy61c1.tif__xy1_2.tif	figshare	doi:10.6084/m9.figshare.c.3808666	https://doi.org/10.6084/m9.figshare.c.3808666	Image Analysis	Final_Dataset_Combined_v04.xlsx	figshare	doi:10.6084/m9.figshare.c.3808666	https://doi.org/10.6084/m9.figshare.c.3808666	2
NSC43546	High Content Chemical Screening Assay	Immunofluorescence staining	Microscopy	NSC43546_rep2_plate_ct115_well_B11_field_3	Images_M1_02/CT115_2xy61c1.tif__xy2_1.tif	figshare	doi:10.6084/m9.figshare.c.3808666	https://doi.org/10.6084/m9.figshare.c.3808666	Image Analysis	Final_Dataset_Combined_v04.xlsx	figshare	doi:10.6084/m9.figshare.c.3808666	https://doi.org/10.6084/m9.figshare.c.3808666	2
NSC43546	High Content Chemical Screening Assay	Immunofluorescence staining	Microscopy	NSC43546_rep2_plate_ct115_well_B11_field_4	Images_M1_02/CT115_2xy61c1.tif__xy2_2.tif	figshare	doi:10.6084/m9.figshare.c.3808666	https://doi.org/10.6084/m9.figshare.c.3808666	Image Analysis	Final_Dataset_Combined_v04.xlsx	figshare	doi:10.6084/m9.figshare.c.3808666	https://doi.org/10.6084/m9.figshare.c.3808666	2
NSC43805	High Content Chemical Screening Assay	Immunofluorescence staining	Microscopy	NSC43805_rep2_plate_ct115_well_C11_field_1	Images_M1_02/CT115_2xy62c1.tif__xy1_1.tif	figshare	doi:10.6084/m9.figshare.c.3808666	https://doi.org/10.6084/m9.figshare.c.3808666	Image Analysis	Final_Dataset_Combined_v04.xlsx	figshare	doi:10.6084/m9.figshare.c.3808666	https://doi.org/10.6084/m9.figshare.c.3808666	2
NSC43805	High Content Chemical Screening Assay	Immunofluorescence staining	Microscopy	NSC43805_rep2_plate_ct115_well_C11_field_2	Images_M1_02/CT115_2xy62c1.tif__xy1_2.tif	figshare	doi:10.6084/m9.figshare.c.3808666	https://doi.org/10.6084/m9.figshare.c.3808666	Image Analysis	Final_Dataset_Combined_v04.xlsx	figshare	doi:10.6084/m9.figshare.c.3808666	https://doi.org/10.6084/m9.figshare.c.3808666	2
NSC43805	High Content Chemical Screening Assay	Immunofluorescence staining	Microscopy	NSC43805_rep2_plate_ct115_well_C11_field_3	Images_M1_02/CT115_2xy62c1.tif__xy2_1.tif	figshare	doi:10.6084/m9.figshare.c.3808666	https://doi.org/10.6084/m9.figshare.c.3808666	Image Analysis	Final_Dataset_Combined_v04.xlsx	figshare	doi:10.6084/m9.figshare.c.3808666	https://doi.org/10.6084/m9.figshare.c.3808666	2
NSC43805	High Content Chemical Screening Assay	Immunofluorescence staining	Microscopy	NSC43805_rep2_plate_ct115_well_C11_field_4	Images_M1_02/CT115_2xy62c1.tif__xy2_2.tif	figshare	doi:10.6084/m9.figshare.c.3808666	https://doi.org/10.6084/m9.figshare.c.3808666	Image Analysis	Final_Dataset_Combined_v04.xlsx	figshare	doi:10.6084/m9.figshare.c.3808666	https://doi.org/10.6084/m9.figshare.c.3808666	2
NSC44680	High Content Chemical Screening Assay	Immunofluorescence staining	Microscopy	NSC44680_rep2_plate_ct115_well_D11_field_1	Images_M1_02/CT115_2xy63c1.tif__xy1_1.tif	figshare	doi:10.6084/m9.figshare.c.3808666	https://doi.org/10.6084/m9.figshare.c.3808666	Image Analysis	Final_Dataset_Combined_v04.xlsx	figshare	doi:10.6084/m9.figshare.c.3808666	https://doi.org/10.6084/m9.figshare.c.3808666	2
NSC44680	High Content Chemical Screening Assay	Immunofluorescence staining	Microscopy	NSC44680_rep2_plate_ct115_well_D11_field_2	Images_M1_02/CT115_2xy63c1.tif__xy1_2.tif	figshare	doi:10.6084/m9.figshare.c.3808666	https://doi.org/10.6084/m9.figshare.c.3808666	Image Analysis	Final_Dataset_Combined_v04.xlsx	figshare	doi:10.6084/m9.figshare.c.3808666	https://doi.org/10.6084/m9.figshare.c.3808666	2
NSC44680	High Content Chemical Screening Assay	Immunofluorescence staining	Microscopy	NSC44680_rep2_plate_ct115_well_D11_field_3	Images_M1_02/CT115_2xy63c1.tif__xy2_1.tif	figshare	doi:10.6084/m9.figshare.c.3808666	https://doi.org/10.6084/m9.figshare.c.3808666	Image Analysis	Final_Dataset_Combined_v04.xlsx	figshare	doi:10.6084/m9.figshare.c.3808666	https://doi.org/10.6084/m9.figshare.c.3808666	2
NSC44680	High Content Chemical Screening Assay	Immunofluorescence staining	Microscopy	NSC44680_rep2_plate_ct115_well_D11_field_4	Images_M1_02/CT115_2xy63c1.tif__xy2_2.tif	figshare	doi:10.6084/m9.figshare.c.3808666	https://doi.org/10.6084/m9.figshare.c.3808666	Image Analysis	Final_Dataset_Combined_v04.xlsx	figshare	doi:10.6084/m9.figshare.c.3808666	https://doi.org/10.6084/m9.figshare.c.3808666	2
NSC44819	High Content Chemical Screening Assay	Immunofluorescence staining	Microscopy	NSC44819_rep2_plate_ct115_well_E11_field_1	Images_M1_02/CT115_2xy64c1.tif__xy1_1.tif	figshare	doi:10.6084/m9.figshare.c.3808666	https://doi.org/10.6084/m9.figshare.c.3808666	Image Analysis	Final_Dataset_Combined_v04.xlsx	figshare	doi:10.6084/m9.figshare.c.3808666	https://doi.org/10.6084/m9.figshare.c.3808666	2
NSC44819	High Content Chemical Screening Assay	Immunofluorescence staining	Microscopy	NSC44819_rep2_plate_ct115_well_E11_field_2	Images_M1_02/CT115_2xy64c1.tif__xy1_2.tif	figshare	doi:10.6084/m9.figshare.c.3808666	https://doi.org/10.6084/m9.figshare.c.3808666	Image Analysis	Final_Dataset_Combined_v04.xlsx	figshare	doi:10.6084/m9.figshare.c.3808666	https://doi.org/10.6084/m9.figshare.c.3808666	2
NSC44819	High Content Chemical Screening Assay	Immunofluorescence staining	Microscopy	NSC44819_rep2_plate_ct115_well_E11_field_3	Images_M1_02/CT115_2xy64c1.tif__xy2_1.tif	figshare	doi:10.6084/m9.figshare.c.3808666	https://doi.org/10.6084/m9.figshare.c.3808666	Image Analysis	Final_Dataset_Combined_v04.xlsx	figshare	doi:10.6084/m9.figshare.c.3808666	https://doi.org/10.6084/m9.figshare.c.3808666	2
NSC44819	High Content Chemical Screening Assay	Immunofluorescence staining	Microscopy	NSC44819_rep2_plate_ct115_well_E11_field_4	Images_M1_02/CT115_2xy64c1.tif__xy2_2.tif	figshare	doi:10.6084/m9.figshare.c.3808666	https://doi.org/10.6084/m9.figshare.c.3808666	Image Analysis	Final_Dataset_Combined_v04.xlsx	figshare	doi:10.6084/m9.figshare.c.3808666	https://doi.org/10.6084/m9.figshare.c.3808666	2
NSC45117	High Content Chemical Screening Assay	Immunofluorescence staining	Microscopy	NSC45117_rep2_plate_ct115_well_F11_field_1	Images_M1_02/CT115_2xy65c1.tif__xy1_1.tif	figshare	doi:10.6084/m9.figshare.c.3808666	https://doi.org/10.6084/m9.figshare.c.3808666	Image Analysis	Final_Dataset_Combined_v04.xlsx	figshare	doi:10.6084/m9.figshare.c.3808666	https://doi.org/10.6084/m9.figshare.c.3808666	2
NSC45117	High Content Chemical Screening Assay	Immunofluorescence staining	Microscopy	NSC45117_rep2_plate_ct115_well_F11_field_2	Images_M1_02/CT115_2xy65c1.tif__xy1_2.tif	figshare	doi:10.6084/m9.figshare.c.3808666	https://doi.org/10.6084/m9.figshare.c.3808666	Image Analysis	Final_Dataset_Combined_v04.xlsx	figshare	doi:10.6084/m9.figshare.c.3808666	https://doi.org/10.6084/m9.figshare.c.3808666	2
NSC45117	High Content Chemical Screening Assay	Immunofluorescence staining	Microscopy	NSC45117_rep2_plate_ct115_well_F11_field_3	Images_M1_02/CT115_2xy65c1.tif__xy2_1.tif	figshare	doi:10.6084/m9.figshare.c.3808666	https://doi.org/10.6084/m9.figshare.c.3808666	Image Analysis	Final_Dataset_Combined_v04.xlsx	figshare	doi:10.6084/m9.figshare.c.3808666	https://doi.org/10.6084/m9.figshare.c.3808666	2
NSC45117	High Content Chemical Screening Assay	Immunofluorescence staining	Microscopy	NSC45117_rep2_plate_ct115_well_F11_field_4	Images_M1_02/CT115_2xy65c1.tif__xy2_2.tif	figshare	doi:10.6084/m9.figshare.c.3808666	https://doi.org/10.6084/m9.figshare.c.3808666	Image Analysis	Final_Dataset_Combined_v04.xlsx	figshare	doi:10.6084/m9.figshare.c.3808666	https://doi.org/10.6084/m9.figshare.c.3808666	2
NSC45641	High Content Chemical Screening Assay	Immunofluorescence staining	Microscopy	NSC45641_rep2_plate_ct115_well_G11_field_1	Images_M1_02/CT115_2xy66c1.tif__xy1_1.tif	figshare	doi:10.6084/m9.figshare.c.3808666	https://doi.org/10.6084/m9.figshare.c.3808666	Image Analysis	Final_Dataset_Combined_v04.xlsx	figshare	doi:10.6084/m9.figshare.c.3808666	https://doi.org/10.6084/m9.figshare.c.3808666	2
NSC45641	High Content Chemical Screening Assay	Immunofluorescence staining	Microscopy	NSC45641_rep2_plate_ct115_well_G11_field_2	Images_M1_02/CT115_2xy66c1.tif__xy1_2.tif	figshare	doi:10.6084/m9.figshare.c.3808666	https://doi.org/10.6084/m9.figshare.c.3808666	Image Analysis	Final_Dataset_Combined_v04.xlsx	figshare	doi:10.6084/m9.figshare.c.3808666	https://doi.org/10.6084/m9.figshare.c.3808666	2
NSC45641	High Content Chemical Screening Assay	Immunofluorescence staining	Microscopy	NSC45641_rep2_plate_ct115_well_G11_field_3	Images_M1_02/CT115_2xy66c1.tif__xy2_1.tif	figshare	doi:10.6084/m9.figshare.c.3808666	https://doi.org/10.6084/m9.figshare.c.3808666	Image Analysis	Final_Dataset_Combined_v04.xlsx	figshare	doi:10.6084/m9.figshare.c.3808666	https://doi.org/10.6084/m9.figshare.c.3808666	2
NSC45719	High Content Chemical Screening Assay	Immunofluorescence staining	Microscopy	NSC45719_rep2_plate_ct115_well_H11_field_1	Images_M1_02/CT115_2xy67c1.tif__xy1_1.tif	figshare	doi:10.6084/m9.figshare.c.3808666	https://doi.org/10.6084/m9.figshare.c.3808666	Image Analysis	Final_Dataset_Combined_v04.xlsx	figshare	doi:10.6084/m9.figshare.c.3808666	https://doi.org/10.6084/m9.figshare.c.3808666	2
NSC45719	High Content Chemical Screening Assay	Immunofluorescence staining	Microscopy	NSC45719_rep2_plate_ct115_well_H11_field_2	Images_M1_02/CT115_2xy67c1.tif__xy1_2.tif	figshare	doi:10.6084/m9.figshare.c.3808666	https://doi.org/10.6084/m9.figshare.c.3808666	Image Analysis	Final_Dataset_Combined_v04.xlsx	figshare	doi:10.6084/m9.figshare.c.3808666	https://doi.org/10.6084/m9.figshare.c.3808666	2
NSC45719	High Content Chemical Screening Assay	Immunofluorescence staining	Microscopy	NSC45719_rep2_plate_ct115_well_H11_field_3	Images_M1_02/CT115_2xy67c1.tif__xy2_1.tif	figshare	doi:10.6084/m9.figshare.c.3808666	https://doi.org/10.6084/m9.figshare.c.3808666	Image Analysis	Final_Dataset_Combined_v04.xlsx	figshare	doi:10.6084/m9.figshare.c.3808666	https://doi.org/10.6084/m9.figshare.c.3808666	2
NSC45719	High Content Chemical Screening Assay	Immunofluorescence staining	Microscopy	NSC45719_rep2_plate_ct115_well_H11_field_4	Images_M1_02/CT115_2xy67c1.tif__xy2_2.tif	figshare	doi:10.6084/m9.figshare.c.3808666	https://doi.org/10.6084/m9.figshare.c.3808666	Image Analysis	Final_Dataset_Combined_v04.xlsx	figshare	doi:10.6084/m9.figshare.c.3808666	https://doi.org/10.6084/m9.figshare.c.3808666	2
NSC55459	High Content Chemical Screening Assay	Immunofluorescence staining	Microscopy	NSC55459_rep1_plate_ct116_well_H2_field_1	Images_M1_02/CT116_1xy01c1.tif__xy1_1.tif	figshare	doi:10.6084/m9.figshare.c.3808666	https://doi.org/10.6084/m9.figshare.c.3808666	Image Analysis	Final_Dataset_Combined_v04.xlsx	figshare	doi:10.6084/m9.figshare.c.3808666	https://doi.org/10.6084/m9.figshare.c.3808666	1
NSC55459	High Content Chemical Screening Assay	Immunofluorescence staining	Microscopy	NSC55459_rep1_plate_ct116_well_H2_field_2	Images_M1_02/CT116_1xy01c1.tif__xy1_2.tif	figshare	doi:10.6084/m9.figshare.c.3808666	https://doi.org/10.6084/m9.figshare.c.3808666	Image Analysis	Final_Dataset_Combined_v04.xlsx	figshare	doi:10.6084/m9.figshare.c.3808666	https://doi.org/10.6084/m9.figshare.c.3808666	1
NSC55459	High Content Chemical Screening Assay	Immunofluorescence staining	Microscopy	NSC55459_rep1_plate_ct116_well_H2_field_3	Images_M1_02/CT116_1xy01c1.tif__xy2_1.tif	figshare	doi:10.6084/m9.figshare.c.3808666	https://doi.org/10.6084/m9.figshare.c.3808666	Image Analysis	Final_Dataset_Combined_v04.xlsx	figshare	doi:10.6084/m9.figshare.c.3808666	https://doi.org/10.6084/m9.figshare.c.3808666	1
NSC55459	High Content Chemical Screening Assay	Immunofluorescence staining	Microscopy	NSC55459_rep1_plate_ct116_well_H2_field_4	Images_M1_02/CT116_1xy01c1.tif__xy2_2.tif	figshare	doi:10.6084/m9.figshare.c.3808666	https://doi.org/10.6084/m9.figshare.c.3808666	Image Analysis	Final_Dataset_Combined_v04.xlsx	figshare	doi:10.6084/m9.figshare.c.3808666	https://doi.org/10.6084/m9.figshare.c.3808666	1
NSC51093	High Content Chemical Screening Assay	Immunofluorescence staining	Microscopy	NSC51093_rep1_plate_ct116_well_G2_field_1	Images_M1_02/CT116_1xy02c1.tif__xy1_1.tif	figshare	doi:10.6084/m9.figshare.c.3808666	https://doi.org/10.6084/m9.figshare.c.3808666	Image Analysis	Final_Dataset_Combined_v04.xlsx	figshare	doi:10.6084/m9.figshare.c.3808666	https://doi.org/10.6084/m9.figshare.c.3808666	1
NSC51093	High Content Chemical Screening Assay	Immunofluorescence staining	Microscopy	NSC51093_rep1_plate_ct116_well_G2_field_2	Images_M1_02/CT116_1xy02c1.tif__xy1_2.tif	figshare	doi:10.6084/m9.figshare.c.3808666	https://doi.org/10.6084/m9.figshare.c.3808666	Image Analysis	Final_Dataset_Combined_v04.xlsx	figshare	doi:10.6084/m9.figshare.c.3808666	https://doi.org/10.6084/m9.figshare.c.3808666	1
NSC51093	High Content Chemical Screening Assay	Immunofluorescence staining	Microscopy	NSC51093_rep1_plate_ct116_well_G2_field_3	Images_M1_02/CT116_1xy02c1.tif__xy2_1.tif	figshare	doi:10.6084/m9.figshare.c.3808666	https://doi.org/10.6084/m9.figshare.c.3808666	Image Analysis	Final_Dataset_Combined_v04.xlsx	figshare	doi:10.6084/m9.figshare.c.3808666	https://doi.org/10.6084/m9.figshare.c.3808666	1
NSC51093	High Content Chemical Screening Assay	Immunofluorescence staining	Microscopy	NSC51093_rep1_plate_ct116_well_G2_field_4	Images_M1_02/CT116_1xy02c1.tif__xy2_2.tif	figshare	doi:10.6084/m9.figshare.c.3808666	https://doi.org/10.6084/m9.figshare.c.3808666	Image Analysis	Final_Dataset_Combined_v04.xlsx	figshare	doi:10.6084/m9.figshare.c.3808666	https://doi.org/10.6084/m9.figshare.c.3808666	1
NSC50858	High Content Chemical Screening Assay	Immunofluorescence staining	Microscopy	NSC50858_rep1_plate_ct116_well_F2_field_1	Images_M1_02/CT116_1xy03c1.tif__xy1_1.tif	figshare	doi:10.6084/m9.figshare.c.3808666	https://doi.org/10.6084/m9.figshare.c.3808666	Image Analysis	Final_Dataset_Combined_v04.xlsx	figshare	doi:10.6084/m9.figshare.c.3808666	https://doi.org/10.6084/m9.figshare.c.3808666	1
NSC50858	High Content Chemical Screening Assay	Immunofluorescence staining	Microscopy	NSC50858_rep1_plate_ct116_well_F2_field_2	Images_M1_02/CT116_1xy03c1.tif__xy1_2.tif	figshare	doi:10.6084/m9.figshare.c.3808666	https://doi.org/10.6084/m9.figshare.c.3808666	Image Analysis	Final_Dataset_Combined_v04.xlsx	figshare	doi:10.6084/m9.figshare.c.3808666	https://doi.org/10.6084/m9.figshare.c.3808666	1
NSC50858	High Content Chemical Screening Assay	Immunofluorescence staining	Microscopy	NSC50858_rep1_plate_ct116_well_F2_field_3	Images_M1_02/CT116_1xy03c1.tif__xy2_1.tif	figshare	doi:10.6084/m9.figshare.c.3808666	https://doi.org/10.6084/m9.figshare.c.3808666	Image Analysis	Final_Dataset_Combined_v04.xlsx	figshare	doi:10.6084/m9.figshare.c.3808666	https://doi.org/10.6084/m9.figshare.c.3808666	1
NSC50858	High Content Chemical Screening Assay	Immunofluorescence staining	Microscopy	NSC50858_rep1_plate_ct116_well_F2_field_4	Images_M1_02/CT116_1xy03c1.tif__xy2_2.tif	figshare	doi:10.6084/m9.figshare.c.3808666	https://doi.org/10.6084/m9.figshare.c.3808666	Image Analysis	Final_Dataset_Combined_v04.xlsx	figshare	doi:10.6084/m9.figshare.c.3808666	https://doi.org/10.6084/m9.figshare.c.3808666	1
NSC50751	High Content Chemical Screening Assay	Immunofluorescence staining	Microscopy	NSC50751_rep1_plate_ct116_well_E2_field_1	Images_M1_02/CT116_1xy04c1.tif__xy1_1.tif	figshare	doi:10.6084/m9.figshare.c.3808666	https://doi.org/10.6084/m9.figshare.c.3808666	Image Analysis	Final_Dataset_Combined_v04.xlsx	figshare	doi:10.6084/m9.figshare.c.3808666	https://doi.org/10.6084/m9.figshare.c.3808666	1
NSC50751	High Content Chemical Screening Assay	Immunofluorescence staining	Microscopy	NSC50751_rep1_plate_ct116_well_E2_field_2	Images_M1_02/CT116_1xy04c1.tif__xy1_2.tif	figshare	doi:10.6084/m9.figshare.c.3808666	https://doi.org/10.6084/m9.figshare.c.3808666	Image Analysis	Final_Dataset_Combined_v04.xlsx	figshare	doi:10.6084/m9.figshare.c.3808666	https://doi.org/10.6084/m9.figshare.c.3808666	1
NSC50751	High Content Chemical Screening Assay	Immunofluorescence staining	Microscopy	NSC50751_rep1_plate_ct116_well_E2_field_3	Images_M1_02/CT116_1xy04c1.tif__xy2_1.tif	figshare	doi:10.6084/m9.figshare.c.3808666	https://doi.org/10.6084/m9.figshare.c.3808666	Image Analysis	Final_Dataset_Combined_v04.xlsx	figshare	doi:10.6084/m9.figshare.c.3808666	https://doi.org/10.6084/m9.figshare.c.3808666	1
NSC50751	High Content Chemical Screening Assay	Immunofluorescence staining	Microscopy	NSC50751_rep1_plate_ct116_well_E2_field_4	Images_M1_02/CT116_1xy04c1.tif__xy2_2.tif	figshare	doi:10.6084/m9.figshare.c.3808666	https://doi.org/10.6084/m9.figshare.c.3808666	Image Analysis	Final_Dataset_Combined_v04.xlsx	figshare	doi:10.6084/m9.figshare.c.3808666	https://doi.org/10.6084/m9.figshare.c.3808666	1
NSC49252	High Content Chemical Screening Assay	Immunofluorescence staining	Microscopy	NSC49252_rep1_plate_ct116_well_D2_field_1	Images_M1_02/CT116_1xy05c1.tif__xy1_1.tif	figshare	doi:10.6084/m9.figshare.c.3808666	https://doi.org/10.6084/m9.figshare.c.3808666	Image Analysis	Final_Dataset_Combined_v04.xlsx	figshare	doi:10.6084/m9.figshare.c.3808666	https://doi.org/10.6084/m9.figshare.c.3808666	1
NSC49252	High Content Chemical Screening Assay	Immunofluorescence staining	Microscopy	NSC49252_rep1_plate_ct116_well_D2_field_2	Images_M1_02/CT116_1xy05c1.tif__xy1_2.tif	figshare	doi:10.6084/m9.figshare.c.3808666	https://doi.org/10.6084/m9.figshare.c.3808666	Image Analysis	Final_Dataset_Combined_v04.xlsx	figshare	doi:10.6084/m9.figshare.c.3808666	https://doi.org/10.6084/m9.figshare.c.3808666	1
NSC49252	High Content Chemical Screening Assay	Immunofluorescence staining	Microscopy	NSC49252_rep1_plate_ct116_well_D2_field_3	Images_M1_02/CT116_1xy05c1.tif__xy2_1.tif	figshare	doi:10.6084/m9.figshare.c.3808666	https://doi.org/10.6084/m9.figshare.c.3808666	Image Analysis	Final_Dataset_Combined_v04.xlsx	figshare	doi:10.6084/m9.figshare.c.3808666	https://doi.org/10.6084/m9.figshare.c.3808666	1
NSC49252	High Content Chemical Screening Assay	Immunofluorescence staining	Microscopy	NSC49252_rep1_plate_ct116_well_D2_field_4	Images_M1_02/CT116_1xy05c1.tif__xy2_2.tif	figshare	doi:10.6084/m9.figshare.c.3808666	https://doi.org/10.6084/m9.figshare.c.3808666	Image Analysis	Final_Dataset_Combined_v04.xlsx	figshare	doi:10.6084/m9.figshare.c.3808666	https://doi.org/10.6084/m9.figshare.c.3808666	1
NSC48422	High Content Chemical Screening Assay	Immunofluorescence staining	Microscopy	NSC48422_rep1_plate_ct116_well_C2_field_1	Images_M1_02/CT116_1xy06c1.tif__xy1_1.tif	figshare	doi:10.6084/m9.figshare.c.3808666	https://doi.org/10.6084/m9.figshare.c.3808666	Image Analysis	Final_Dataset_Combined_v04.xlsx	figshare	doi:10.6084/m9.figshare.c.3808666	https://doi.org/10.6084/m9.figshare.c.3808666	1
NSC48422	High Content Chemical Screening Assay	Immunofluorescence staining	Microscopy	NSC48422_rep1_plate_ct116_well_C2_field_2	Images_M1_02/CT116_1xy06c1.tif__xy1_2.tif	figshare	doi:10.6084/m9.figshare.c.3808666	https://doi.org/10.6084/m9.figshare.c.3808666	Image Analysis	Final_Dataset_Combined_v04.xlsx	figshare	doi:10.6084/m9.figshare.c.3808666	https://doi.org/10.6084/m9.figshare.c.3808666	1
NSC48422	High Content Chemical Screening Assay	Immunofluorescence staining	Microscopy	NSC48422_rep1_plate_ct116_well_C2_field_3	Images_M1_02/CT116_1xy06c1.tif__xy2_1.tif	figshare	doi:10.6084/m9.figshare.c.3808666	https://doi.org/10.6084/m9.figshare.c.3808666	Image Analysis	Final_Dataset_Combined_v04.xlsx	figshare	doi:10.6084/m9.figshare.c.3808666	https://doi.org/10.6084/m9.figshare.c.3808666	1
NSC48422	High Content Chemical Screening Assay	Immunofluorescence staining	Microscopy	NSC48422_rep1_plate_ct116_well_C2_field_4	Images_M1_02/CT116_1xy06c1.tif__xy2_2.tif	figshare	doi:10.6084/m9.figshare.c.3808666	https://doi.org/10.6084/m9.figshare.c.3808666	Image Analysis	Final_Dataset_Combined_v04.xlsx	figshare	doi:10.6084/m9.figshare.c.3808666	https://doi.org/10.6084/m9.figshare.c.3808666	1
NSC47496	High Content Chemical Screening Assay	Immunofluorescence staining	Microscopy	NSC47496_rep1_plate_ct116_well_B2_field_1	Images_M1_02/CT116_1xy07c1.tif__xy1_1.tif	figshare	doi:10.6084/m9.figshare.c.3808666	https://doi.org/10.6084/m9.figshare.c.3808666	Image Analysis	Final_Dataset_Combined_v04.xlsx	figshare	doi:10.6084/m9.figshare.c.3808666	https://doi.org/10.6084/m9.figshare.c.3808666	1
NSC47496	High Content Chemical Screening Assay	Immunofluorescence staining	Microscopy	NSC47496_rep1_plate_ct116_well_B2_field_2	Images_M1_02/CT116_1xy07c1.tif__xy1_2.tif	figshare	doi:10.6084/m9.figshare.c.3808666	https://doi.org/10.6084/m9.figshare.c.3808666	Image Analysis	Final_Dataset_Combined_v04.xlsx	figshare	doi:10.6084/m9.figshare.c.3808666	https://doi.org/10.6084/m9.figshare.c.3808666	1
NSC47496	High Content Chemical Screening Assay	Immunofluorescence staining	Microscopy	NSC47496_rep1_plate_ct116_well_B2_field_3	Images_M1_02/CT116_1xy07c1.tif__xy2_1.tif	figshare	doi:10.6084/m9.figshare.c.3808666	https://doi.org/10.6084/m9.figshare.c.3808666	Image Analysis	Final_Dataset_Combined_v04.xlsx	figshare	doi:10.6084/m9.figshare.c.3808666	https://doi.org/10.6084/m9.figshare.c.3808666	1
NSC47496	High Content Chemical Screening Assay	Immunofluorescence staining	Microscopy	NSC47496_rep1_plate_ct116_well_B2_field_4	Images_M1_02/CT116_1xy07c1.tif__xy2_2.tif	figshare	doi:10.6084/m9.figshare.c.3808666	https://doi.org/10.6084/m9.figshare.c.3808666	Image Analysis	Final_Dataset_Combined_v04.xlsx	figshare	doi:10.6084/m9.figshare.c.3808666	https://doi.org/10.6084/m9.figshare.c.3808666	1
NSC46273	High Content Chemical Screening Assay	Immunofluorescence staining	Microscopy	NSC46273_rep1_plate_ct116_well_A2_field_1	Images_M1_02/CT116_1xy08c1.tif__xy1_1.tif	figshare	doi:10.6084/m9.figshare.c.3808666	https://doi.org/10.6084/m9.figshare.c.3808666	Image Analysis	Final_Dataset_Combined_v04.xlsx	figshare	doi:10.6084/m9.figshare.c.3808666	https://doi.org/10.6084/m9.figshare.c.3808666	1
NSC46273	High Content Chemical Screening Assay	Immunofluorescence staining	Microscopy	NSC46273_rep1_plate_ct116_well_A2_field_2	Images_M1_02/CT116_1xy08c1.tif__xy1_2.tif	figshare	doi:10.6084/m9.figshare.c.3808666	https://doi.org/10.6084/m9.figshare.c.3808666	Image Analysis	Final_Dataset_Combined_v04.xlsx	figshare	doi:10.6084/m9.figshare.c.3808666	https://doi.org/10.6084/m9.figshare.c.3808666	1
NSC46273	High Content Chemical Screening Assay	Immunofluorescence staining	Microscopy	NSC46273_rep1_plate_ct116_well_A2_field_3	Images_M1_02/CT116_1xy08c1.tif__xy2_1.tif	figshare	doi:10.6084/m9.figshare.c.3808666	https://doi.org/10.6084/m9.figshare.c.3808666	Image Analysis	Final_Dataset_Combined_v04.xlsx	figshare	doi:10.6084/m9.figshare.c.3808666	https://doi.org/10.6084/m9.figshare.c.3808666	1
NSC46273	High Content Chemical Screening Assay	Immunofluorescence staining	Microscopy	NSC46273_rep1_plate_ct116_well_A2_field_4	Images_M1_02/CT116_1xy08c1.tif__xy2_2.tif	figshare	doi:10.6084/m9.figshare.c.3808666	https://doi.org/10.6084/m9.figshare.c.3808666	Image Analysis	Final_Dataset_Combined_v04.xlsx	figshare	doi:10.6084/m9.figshare.c.3808666	https://doi.org/10.6084/m9.figshare.c.3808666	1
NSC55573	High Content Chemical Screening Assay	Immunofluorescence staining	Microscopy	NSC55573_rep1_plate_ct116_well_A3_field_1	Images_M1_02/CT116_1xy09c1.tif__xy1_1.tif	figshare	doi:10.6084/m9.figshare.c.3808666	https://doi.org/10.6084/m9.figshare.c.3808666	Image Analysis	Final_Dataset_Combined_v04.xlsx	figshare	doi:10.6084/m9.figshare.c.3808666	https://doi.org/10.6084/m9.figshare.c.3808666	1
NSC55573	High Content Chemical Screening Assay	Immunofluorescence staining	Microscopy	NSC55573_rep1_plate_ct116_well_A3_field_2	Images_M1_02/CT116_1xy09c1.tif__xy1_2.tif	figshare	doi:10.6084/m9.figshare.c.3808666	https://doi.org/10.6084/m9.figshare.c.3808666	Image Analysis	Final_Dataset_Combined_v04.xlsx	figshare	doi:10.6084/m9.figshare.c.3808666	https://doi.org/10.6084/m9.figshare.c.3808666	1
NSC55573	High Content Chemical Screening Assay	Immunofluorescence staining	Microscopy	NSC55573_rep1_plate_ct116_well_A3_field_3	Images_M1_02/CT116_1xy09c1.tif__xy2_1.tif	figshare	doi:10.6084/m9.figshare.c.3808666	https://doi.org/10.6084/m9.figshare.c.3808666	Image Analysis	Final_Dataset_Combined_v04.xlsx	figshare	doi:10.6084/m9.figshare.c.3808666	https://doi.org/10.6084/m9.figshare.c.3808666	1
NSC55573	High Content Chemical Screening Assay	Immunofluorescence staining	Microscopy	NSC55573_rep1_plate_ct116_well_A3_field_4	Images_M1_02/CT116_1xy09c1.tif__xy2_2.tif	figshare	doi:10.6084/m9.figshare.c.3808666	https://doi.org/10.6084/m9.figshare.c.3808666	Image Analysis	Final_Dataset_Combined_v04.xlsx	figshare	doi:10.6084/m9.figshare.c.3808666	https://doi.org/10.6084/m9.figshare.c.3808666	1
NSC53506	High Content Chemical Screening Assay	Immunofluorescence staining	Microscopy	NSC53506_rep1_plate_ct116_well_B3_field_1	Images_M1_02/CT116_1xy10c1.tif__xy1_1.tif	figshare	doi:10.6084/m9.figshare.c.3808666	https://doi.org/10.6084/m9.figshare.c.3808666	Image Analysis	Final_Dataset_Combined_v04.xlsx	figshare	doi:10.6084/m9.figshare.c.3808666	https://doi.org/10.6084/m9.figshare.c.3808666	1
NSC53506	High Content Chemical Screening Assay	Immunofluorescence staining	Microscopy	NSC53506_rep1_plate_ct116_well_B3_field_2	Images_M1_02/CT116_1xy10c1.tif__xy1_2.tif	figshare	doi:10.6084/m9.figshare.c.3808666	https://doi.org/10.6084/m9.figshare.c.3808666	Image Analysis	Final_Dataset_Combined_v04.xlsx	figshare	doi:10.6084/m9.figshare.c.3808666	https://doi.org/10.6084/m9.figshare.c.3808666	1
NSC53506	High Content Chemical Screening Assay	Immunofluorescence staining	Microscopy	NSC53506_rep1_plate_ct116_well_B3_field_3	Images_M1_02/CT116_1xy10c1.tif__xy2_1.tif	figshare	doi:10.6084/m9.figshare.c.3808666	https://doi.org/10.6084/m9.figshare.c.3808666	Image Analysis	Final_Dataset_Combined_v04.xlsx	figshare	doi:10.6084/m9.figshare.c.3808666	https://doi.org/10.6084/m9.figshare.c.3808666	1
NSC53506	High Content Chemical Screening Assay	Immunofluorescence staining	Microscopy	NSC53506_rep1_plate_ct116_well_B3_field_4	Images_M1_02/CT116_1xy10c1.tif__xy2_2.tif	figshare	doi:10.6084/m9.figshare.c.3808666	https://doi.org/10.6084/m9.figshare.c.3808666	Image Analysis	Final_Dataset_Combined_v04.xlsx	figshare	doi:10.6084/m9.figshare.c.3808666	https://doi.org/10.6084/m9.figshare.c.3808666	1
NSC54834	High Content Chemical Screening Assay	Immunofluorescence staining	Microscopy	NSC54834_rep1_plate_ct116_well_C3_field_1	Images_M1_02/CT116_1xy11c1.tif__xy1_1.tif	figshare	doi:10.6084/m9.figshare.c.3808666	https://doi.org/10.6084/m9.figshare.c.3808666	Image Analysis	Final_Dataset_Combined_v04.xlsx	figshare	doi:10.6084/m9.figshare.c.3808666	https://doi.org/10.6084/m9.figshare.c.3808666	1
NSC54834	High Content Chemical Screening Assay	Immunofluorescence staining	Microscopy	NSC54834_rep1_plate_ct116_well_C3_field_2	Images_M1_02/CT116_1xy11c1.tif__xy1_2.tif	figshare	doi:10.6084/m9.figshare.c.3808666	https://doi.org/10.6084/m9.figshare.c.3808666	Image Analysis	Final_Dataset_Combined_v04.xlsx	figshare	doi:10.6084/m9.figshare.c.3808666	https://doi.org/10.6084/m9.figshare.c.3808666	1
NSC54834	High Content Chemical Screening Assay	Immunofluorescence staining	Microscopy	NSC54834_rep1_plate_ct116_well_C3_field_3	Images_M1_02/CT116_1xy11c1.tif__xy2_1.tif	figshare	doi:10.6084/m9.figshare.c.3808666	https://doi.org/10.6084/m9.figshare.c.3808666	Image Analysis	Final_Dataset_Combined_v04.xlsx	figshare	doi:10.6084/m9.figshare.c.3808666	https://doi.org/10.6084/m9.figshare.c.3808666	1
NSC54834	High Content Chemical Screening Assay	Immunofluorescence staining	Microscopy	NSC54834_rep1_plate_ct116_well_C3_field_4	Images_M1_02/CT116_1xy11c1.tif__xy2_2.tif	figshare	doi:10.6084/m9.figshare.c.3808666	https://doi.org/10.6084/m9.figshare.c.3808666	Image Analysis	Final_Dataset_Combined_v04.xlsx	figshare	doi:10.6084/m9.figshare.c.3808666	https://doi.org/10.6084/m9.figshare.c.3808666	1
NSC56914	High Content Chemical Screening Assay	Immunofluorescence staining	Microscopy	NSC56914_rep1_plate_ct116_well_E3_field_1	Images_M1_02/CT116_1xy13c1.tif__xy1_1.tif	figshare	doi:10.6084/m9.figshare.c.3808666	https://doi.org/10.6084/m9.figshare.c.3808666	Image Analysis	Final_Dataset_Combined_v04.xlsx	figshare	doi:10.6084/m9.figshare.c.3808666	https://doi.org/10.6084/m9.figshare.c.3808666	1
NSC56914	High Content Chemical Screening Assay	Immunofluorescence staining	Microscopy	NSC56914_rep1_plate_ct116_well_E3_field_2	Images_M1_02/CT116_1xy13c1.tif__xy1_2.tif	figshare	doi:10.6084/m9.figshare.c.3808666	https://doi.org/10.6084/m9.figshare.c.3808666	Image Analysis	Final_Dataset_Combined_v04.xlsx	figshare	doi:10.6084/m9.figshare.c.3808666	https://doi.org/10.6084/m9.figshare.c.3808666	1
NSC56914	High Content Chemical Screening Assay	Immunofluorescence staining	Microscopy	NSC56914_rep1_plate_ct116_well_E3_field_3	Images_M1_02/CT116_1xy13c1.tif__xy2_1.tif	figshare	doi:10.6084/m9.figshare.c.3808666	https://doi.org/10.6084/m9.figshare.c.3808666	Image Analysis	Final_Dataset_Combined_v04.xlsx	figshare	doi:10.6084/m9.figshare.c.3808666	https://doi.org/10.6084/m9.figshare.c.3808666	1
NSC56914	High Content Chemical Screening Assay	Immunofluorescence staining	Microscopy	NSC56914_rep1_plate_ct116_well_E3_field_4	Images_M1_02/CT116_1xy13c1.tif__xy2_2.tif	figshare	doi:10.6084/m9.figshare.c.3808666	https://doi.org/10.6084/m9.figshare.c.3808666	Image Analysis	Final_Dataset_Combined_v04.xlsx	figshare	doi:10.6084/m9.figshare.c.3808666	https://doi.org/10.6084/m9.figshare.c.3808666	1
NSC57741	High Content Chemical Screening Assay	Immunofluorescence staining	Microscopy	NSC57741_rep1_plate_ct116_well_F3_field_1	Images_M1_02/CT116_1xy14c1.tif__xy1_1.tif	figshare	doi:10.6084/m9.figshare.c.3808666	https://doi.org/10.6084/m9.figshare.c.3808666	Image Analysis	Final_Dataset_Combined_v04.xlsx	figshare	doi:10.6084/m9.figshare.c.3808666	https://doi.org/10.6084/m9.figshare.c.3808666	1
NSC57741	High Content Chemical Screening Assay	Immunofluorescence staining	Microscopy	NSC57741_rep1_plate_ct116_well_F3_field_2	Images_M1_02/CT116_1xy14c1.tif__xy1_2.tif	figshare	doi:10.6084/m9.figshare.c.3808666	https://doi.org/10.6084/m9.figshare.c.3808666	Image Analysis	Final_Dataset_Combined_v04.xlsx	figshare	doi:10.6084/m9.figshare.c.3808666	https://doi.org/10.6084/m9.figshare.c.3808666	1
NSC57741	High Content Chemical Screening Assay	Immunofluorescence staining	Microscopy	NSC57741_rep1_plate_ct116_well_F3_field_3	Images_M1_02/CT116_1xy14c1.tif__xy2_1.tif	figshare	doi:10.6084/m9.figshare.c.3808666	https://doi.org/10.6084/m9.figshare.c.3808666	Image Analysis	Final_Dataset_Combined_v04.xlsx	figshare	doi:10.6084/m9.figshare.c.3808666	https://doi.org/10.6084/m9.figshare.c.3808666	1
NSC57741	High Content Chemical Screening Assay	Immunofluorescence staining	Microscopy	NSC57741_rep1_plate_ct116_well_F3_field_4	Images_M1_02/CT116_1xy14c1.tif__xy2_2.tif	figshare	doi:10.6084/m9.figshare.c.3808666	https://doi.org/10.6084/m9.figshare.c.3808666	Image Analysis	Final_Dataset_Combined_v04.xlsx	figshare	doi:10.6084/m9.figshare.c.3808666	https://doi.org/10.6084/m9.figshare.c.3808666	1
NSC57890	High Content Chemical Screening Assay	Immunofluorescence staining	Microscopy	NSC57890_rep1_plate_ct116_well_G3_field_1	Images_M1_02/CT116_1xy15c1.tif__xy1_1.tif	figshare	doi:10.6084/m9.figshare.c.3808666	https://doi.org/10.6084/m9.figshare.c.3808666	Image Analysis	Final_Dataset_Combined_v04.xlsx	figshare	doi:10.6084/m9.figshare.c.3808666	https://doi.org/10.6084/m9.figshare.c.3808666	1
NSC57890	High Content Chemical Screening Assay	Immunofluorescence staining	Microscopy	NSC57890_rep1_plate_ct116_well_G3_field_2	Images_M1_02/CT116_1xy15c1.tif__xy1_2.tif	figshare	doi:10.6084/m9.figshare.c.3808666	https://doi.org/10.6084/m9.figshare.c.3808666	Image Analysis	Final_Dataset_Combined_v04.xlsx	figshare	doi:10.6084/m9.figshare.c.3808666	https://doi.org/10.6084/m9.figshare.c.3808666	1
NSC57890	High Content Chemical Screening Assay	Immunofluorescence staining	Microscopy	NSC57890_rep1_plate_ct116_well_G3_field_3	Images_M1_02/CT116_1xy15c1.tif__xy2_1.tif	figshare	doi:10.6084/m9.figshare.c.3808666	https://doi.org/10.6084/m9.figshare.c.3808666	Image Analysis	Final_Dataset_Combined_v04.xlsx	figshare	doi:10.6084/m9.figshare.c.3808666	https://doi.org/10.6084/m9.figshare.c.3808666	1
NSC57890	High Content Chemical Screening Assay	Immunofluorescence staining	Microscopy	NSC57890_rep1_plate_ct116_well_G3_field_4	Images_M1_02/CT116_1xy15c1.tif__xy2_2.tif	figshare	doi:10.6084/m9.figshare.c.3808666	https://doi.org/10.6084/m9.figshare.c.3808666	Image Analysis	Final_Dataset_Combined_v04.xlsx	figshare	doi:10.6084/m9.figshare.c.3808666	https://doi.org/10.6084/m9.figshare.c.3808666	1
NSC60239	High Content Chemical Screening Assay	Immunofluorescence staining	Microscopy	NSC60239_rep1_plate_ct116_well_H3_field_1	Images_M1_02/CT116_1xy16c1.tif__xy1_1.tif	figshare	doi:10.6084/m9.figshare.c.3808666	https://doi.org/10.6084/m9.figshare.c.3808666	Image Analysis	Final_Dataset_Combined_v04.xlsx	figshare	doi:10.6084/m9.figshare.c.3808666	https://doi.org/10.6084/m9.figshare.c.3808666	1
NSC60239	High Content Chemical Screening Assay	Immunofluorescence staining	Microscopy	NSC60239_rep1_plate_ct116_well_H3_field_2	Images_M1_02/CT116_1xy16c1.tif__xy1_2.tif	figshare	doi:10.6084/m9.figshare.c.3808666	https://doi.org/10.6084/m9.figshare.c.3808666	Image Analysis	Final_Dataset_Combined_v04.xlsx	figshare	doi:10.6084/m9.figshare.c.3808666	https://doi.org/10.6084/m9.figshare.c.3808666	1
NSC60239	High Content Chemical Screening Assay	Immunofluorescence staining	Microscopy	NSC60239_rep1_plate_ct116_well_H3_field_3	Images_M1_02/CT116_1xy16c1.tif__xy2_1.tif	figshare	doi:10.6084/m9.figshare.c.3808666	https://doi.org/10.6084/m9.figshare.c.3808666	Image Analysis	Final_Dataset_Combined_v04.xlsx	figshare	doi:10.6084/m9.figshare.c.3808666	https://doi.org/10.6084/m9.figshare.c.3808666	1
NSC60239	High Content Chemical Screening Assay	Immunofluorescence staining	Microscopy	NSC60239_rep1_plate_ct116_well_H3_field_4	Images_M1_02/CT116_1xy16c1.tif__xy2_2.tif	figshare	doi:10.6084/m9.figshare.c.3808666	https://doi.org/10.6084/m9.figshare.c.3808666	Image Analysis	Final_Dataset_Combined_v04.xlsx	figshare	doi:10.6084/m9.figshare.c.3808666	https://doi.org/10.6084/m9.figshare.c.3808666	1
NSC62609	High Content Chemical Screening Assay	Immunofluorescence staining	Microscopy	NSC62609_rep1_plate_ct116_well_H4_field_1	Images_M1_02/CT116_1xy17c1.tif__xy1_1.tif	figshare	doi:10.6084/m9.figshare.c.3808666	https://doi.org/10.6084/m9.figshare.c.3808666	Image Analysis	Final_Dataset_Combined_v04.xlsx	figshare	doi:10.6084/m9.figshare.c.3808666	https://doi.org/10.6084/m9.figshare.c.3808666	1
NSC62609	High Content Chemical Screening Assay	Immunofluorescence staining	Microscopy	NSC62609_rep1_plate_ct116_well_H4_field_2	Images_M1_02/CT116_1xy17c1.tif__xy1_2.tif	figshare	doi:10.6084/m9.figshare.c.3808666	https://doi.org/10.6084/m9.figshare.c.3808666	Image Analysis	Final_Dataset_Combined_v04.xlsx	figshare	doi:10.6084/m9.figshare.c.3808666	https://doi.org/10.6084/m9.figshare.c.3808666	1
NSC62609	High Content Chemical Screening Assay	Immunofluorescence staining	Microscopy	NSC62609_rep1_plate_ct116_well_H4_field_3	Images_M1_02/CT116_1xy17c1.tif__xy2_1.tif	figshare	doi:10.6084/m9.figshare.c.3808666	https://doi.org/10.6084/m9.figshare.c.3808666	Image Analysis	Final_Dataset_Combined_v04.xlsx	figshare	doi:10.6084/m9.figshare.c.3808666	https://doi.org/10.6084/m9.figshare.c.3808666	1
NSC62609	High Content Chemical Screening Assay	Immunofluorescence staining	Microscopy	NSC62609_rep1_plate_ct116_well_H4_field_4	Images_M1_02/CT116_1xy17c1.tif__xy2_2.tif	figshare	doi:10.6084/m9.figshare.c.3808666	https://doi.org/10.6084/m9.figshare.c.3808666	Image Analysis	Final_Dataset_Combined_v04.xlsx	figshare	doi:10.6084/m9.figshare.c.3808666	https://doi.org/10.6084/m9.figshare.c.3808666	1
NSC62511	High Content Chemical Screening Assay	Immunofluorescence staining	Microscopy	NSC62511_rep1_plate_ct116_well_G4_field_1	Images_M1_02/CT116_1xy18c1.tif__xy1_1.tif	figshare	doi:10.6084/m9.figshare.c.3808666	https://doi.org/10.6084/m9.figshare.c.3808666	Image Analysis	Final_Dataset_Combined_v04.xlsx	figshare	doi:10.6084/m9.figshare.c.3808666	https://doi.org/10.6084/m9.figshare.c.3808666	1
NSC62511	High Content Chemical Screening Assay	Immunofluorescence staining	Microscopy	NSC62511_rep1_plate_ct116_well_G4_field_2	Images_M1_02/CT116_1xy18c1.tif__xy1_2.tif	figshare	doi:10.6084/m9.figshare.c.3808666	https://doi.org/10.6084/m9.figshare.c.3808666	Image Analysis	Final_Dataset_Combined_v04.xlsx	figshare	doi:10.6084/m9.figshare.c.3808666	https://doi.org/10.6084/m9.figshare.c.3808666	1
NSC62511	High Content Chemical Screening Assay	Immunofluorescence staining	Microscopy	NSC62511_rep1_plate_ct116_well_G4_field_3	Images_M1_02/CT116_1xy18c1.tif__xy2_1.tif	figshare	doi:10.6084/m9.figshare.c.3808666	https://doi.org/10.6084/m9.figshare.c.3808666	Image Analysis	Final_Dataset_Combined_v04.xlsx	figshare	doi:10.6084/m9.figshare.c.3808666	https://doi.org/10.6084/m9.figshare.c.3808666	1
NSC62511	High Content Chemical Screening Assay	Immunofluorescence staining	Microscopy	NSC62511_rep1_plate_ct116_well_G4_field_4	Images_M1_02/CT116_1xy18c1.tif__xy2_2.tif	figshare	doi:10.6084/m9.figshare.c.3808666	https://doi.org/10.6084/m9.figshare.c.3808666	Image Analysis	Final_Dataset_Combined_v04.xlsx	figshare	doi:10.6084/m9.figshare.c.3808666	https://doi.org/10.6084/m9.figshare.c.3808666	1
NSC62318	High Content Chemical Screening Assay	Immunofluorescence staining	Microscopy	NSC62318_rep1_plate_ct116_well_F4_field_1	Images_M1_02/CT116_1xy19c1.tif__xy1_1.tif	figshare	doi:10.6084/m9.figshare.c.3808666	https://doi.org/10.6084/m9.figshare.c.3808666	Image Analysis	Final_Dataset_Combined_v04.xlsx	figshare	doi:10.6084/m9.figshare.c.3808666	https://doi.org/10.6084/m9.figshare.c.3808666	1
NSC62318	High Content Chemical Screening Assay	Immunofluorescence staining	Microscopy	NSC62318_rep1_plate_ct116_well_F4_field_2	Images_M1_02/CT116_1xy19c1.tif__xy1_2.tif	figshare	doi:10.6084/m9.figshare.c.3808666	https://doi.org/10.6084/m9.figshare.c.3808666	Image Analysis	Final_Dataset_Combined_v04.xlsx	figshare	doi:10.6084/m9.figshare.c.3808666	https://doi.org/10.6084/m9.figshare.c.3808666	1
NSC62318	High Content Chemical Screening Assay	Immunofluorescence staining	Microscopy	NSC62318_rep1_plate_ct116_well_F4_field_3	Images_M1_02/CT116_1xy19c1.tif__xy2_1.tif	figshare	doi:10.6084/m9.figshare.c.3808666	https://doi.org/10.6084/m9.figshare.c.3808666	Image Analysis	Final_Dataset_Combined_v04.xlsx	figshare	doi:10.6084/m9.figshare.c.3808666	https://doi.org/10.6084/m9.figshare.c.3808666	1
NSC62318	High Content Chemical Screening Assay	Immunofluorescence staining	Microscopy	NSC62318_rep1_plate_ct116_well_F4_field_4	Images_M1_02/CT116_1xy19c1.tif__xy2_2.tif	figshare	doi:10.6084/m9.figshare.c.3808666	https://doi.org/10.6084/m9.figshare.c.3808666	Image Analysis	Final_Dataset_Combined_v04.xlsx	figshare	doi:10.6084/m9.figshare.c.3808666	https://doi.org/10.6084/m9.figshare.c.3808666	1
NSC62129	High Content Chemical Screening Assay	Immunofluorescence staining	Microscopy	NSC62129_rep1_plate_ct116_well_E4_field_1	Images_M1_02/CT116_1xy20c1.tif__xy1_1.tif	figshare	doi:10.6084/m9.figshare.c.3808666	https://doi.org/10.6084/m9.figshare.c.3808666	Image Analysis	Final_Dataset_Combined_v04.xlsx	figshare	doi:10.6084/m9.figshare.c.3808666	https://doi.org/10.6084/m9.figshare.c.3808666	1
NSC62129	High Content Chemical Screening Assay	Immunofluorescence staining	Microscopy	NSC62129_rep1_plate_ct116_well_E4_field_2	Images_M1_02/CT116_1xy20c1.tif__xy1_2.tif	figshare	doi:10.6084/m9.figshare.c.3808666	https://doi.org/10.6084/m9.figshare.c.3808666	Image Analysis	Final_Dataset_Combined_v04.xlsx	figshare	doi:10.6084/m9.figshare.c.3808666	https://doi.org/10.6084/m9.figshare.c.3808666	1
NSC62129	High Content Chemical Screening Assay	Immunofluorescence staining	Microscopy	NSC62129_rep1_plate_ct116_well_E4_field_3	Images_M1_02/CT116_1xy20c1.tif__xy2_1.tif	figshare	doi:10.6084/m9.figshare.c.3808666	https://doi.org/10.6084/m9.figshare.c.3808666	Image Analysis	Final_Dataset_Combined_v04.xlsx	figshare	doi:10.6084/m9.figshare.c.3808666	https://doi.org/10.6084/m9.figshare.c.3808666	1
NSC62129	High Content Chemical Screening Assay	Immunofluorescence staining	Microscopy	NSC62129_rep1_plate_ct116_well_E4_field_4	Images_M1_02/CT116_1xy20c1.tif__xy2_2.tif	figshare	doi:10.6084/m9.figshare.c.3808666	https://doi.org/10.6084/m9.figshare.c.3808666	Image Analysis	Final_Dataset_Combined_v04.xlsx	figshare	doi:10.6084/m9.figshare.c.3808666	https://doi.org/10.6084/m9.figshare.c.3808666	1
NSC60548	High Content Chemical Screening Assay	Immunofluorescence staining	Microscopy	NSC60548_rep1_plate_ct116_well_D4_field_1	Images_M1_02/CT116_1xy21c1.tif__xy1_1.tif	figshare	doi:10.6084/m9.figshare.c.3808666	https://doi.org/10.6084/m9.figshare.c.3808666	Image Analysis	Final_Dataset_Combined_v04.xlsx	figshare	doi:10.6084/m9.figshare.c.3808666	https://doi.org/10.6084/m9.figshare.c.3808666	1
NSC60548	High Content Chemical Screening Assay	Immunofluorescence staining	Microscopy	NSC60548_rep1_plate_ct116_well_D4_field_2	Images_M1_02/CT116_1xy21c1.tif__xy1_2.tif	figshare	doi:10.6084/m9.figshare.c.3808666	https://doi.org/10.6084/m9.figshare.c.3808666	Image Analysis	Final_Dataset_Combined_v04.xlsx	figshare	doi:10.6084/m9.figshare.c.3808666	https://doi.org/10.6084/m9.figshare.c.3808666	1
NSC60548	High Content Chemical Screening Assay	Immunofluorescence staining	Microscopy	NSC60548_rep1_plate_ct116_well_D4_field_3	Images_M1_02/CT116_1xy21c1.tif__xy2_1.tif	figshare	doi:10.6084/m9.figshare.c.3808666	https://doi.org/10.6084/m9.figshare.c.3808666	Image Analysis	Final_Dataset_Combined_v04.xlsx	figshare	doi:10.6084/m9.figshare.c.3808666	https://doi.org/10.6084/m9.figshare.c.3808666	1
NSC60548	High Content Chemical Screening Assay	Immunofluorescence staining	Microscopy	NSC60548_rep1_plate_ct116_well_D4_field_4	Images_M1_02/CT116_1xy21c1.tif__xy2_2.tif	figshare	doi:10.6084/m9.figshare.c.3808666	https://doi.org/10.6084/m9.figshare.c.3808666	Image Analysis	Final_Dataset_Combined_v04.xlsx	figshare	doi:10.6084/m9.figshare.c.3808666	https://doi.org/10.6084/m9.figshare.c.3808666	1
NSC60530	High Content Chemical Screening Assay	Immunofluorescence staining	Microscopy	NSC60530_rep1_plate_ct116_well_C4_field_1	Images_M1_02/CT116_1xy22c1.tif__xy1_1.tif	figshare	doi:10.6084/m9.figshare.c.3808666	https://doi.org/10.6084/m9.figshare.c.3808666	Image Analysis	Final_Dataset_Combined_v04.xlsx	figshare	doi:10.6084/m9.figshare.c.3808666	https://doi.org/10.6084/m9.figshare.c.3808666	1
NSC60530	High Content Chemical Screening Assay	Immunofluorescence staining	Microscopy	NSC60530_rep1_plate_ct116_well_C4_field_2	Images_M1_02/CT116_1xy22c1.tif__xy1_2.tif	figshare	doi:10.6084/m9.figshare.c.3808666	https://doi.org/10.6084/m9.figshare.c.3808666	Image Analysis	Final_Dataset_Combined_v04.xlsx	figshare	doi:10.6084/m9.figshare.c.3808666	https://doi.org/10.6084/m9.figshare.c.3808666	1
NSC60530	High Content Chemical Screening Assay	Immunofluorescence staining	Microscopy	NSC60530_rep1_plate_ct116_well_C4_field_3	Images_M1_02/CT116_1xy22c1.tif__xy2_1.tif	figshare	doi:10.6084/m9.figshare.c.3808666	https://doi.org/10.6084/m9.figshare.c.3808666	Image Analysis	Final_Dataset_Combined_v04.xlsx	figshare	doi:10.6084/m9.figshare.c.3808666	https://doi.org/10.6084/m9.figshare.c.3808666	1
NSC60530	High Content Chemical Screening Assay	Immunofluorescence staining	Microscopy	NSC60530_rep1_plate_ct116_well_C4_field_4	Images_M1_02/CT116_1xy22c1.tif__xy2_2.tif	figshare	doi:10.6084/m9.figshare.c.3808666	https://doi.org/10.6084/m9.figshare.c.3808666	Image Analysis	Final_Dataset_Combined_v04.xlsx	figshare	doi:10.6084/m9.figshare.c.3808666	https://doi.org/10.6084/m9.figshare.c.3808666	1
NSC60377	High Content Chemical Screening Assay	Immunofluorescence staining	Microscopy	NSC60377_rep1_plate_ct116_well_B4_field_1	Images_M1_02/CT116_1xy23c1.tif__xy1_1.tif	figshare	doi:10.6084/m9.figshare.c.3808666	https://doi.org/10.6084/m9.figshare.c.3808666	Image Analysis	Final_Dataset_Combined_v04.xlsx	figshare	doi:10.6084/m9.figshare.c.3808666	https://doi.org/10.6084/m9.figshare.c.3808666	1
NSC60377	High Content Chemical Screening Assay	Immunofluorescence staining	Microscopy	NSC60377_rep1_plate_ct116_well_B4_field_2	Images_M1_02/CT116_1xy23c1.tif__xy1_2.tif	figshare	doi:10.6084/m9.figshare.c.3808666	https://doi.org/10.6084/m9.figshare.c.3808666	Image Analysis	Final_Dataset_Combined_v04.xlsx	figshare	doi:10.6084/m9.figshare.c.3808666	https://doi.org/10.6084/m9.figshare.c.3808666	1
NSC60377	High Content Chemical Screening Assay	Immunofluorescence staining	Microscopy	NSC60377_rep1_plate_ct116_well_B4_field_3	Images_M1_02/CT116_1xy23c1.tif__xy2_1.tif	figshare	doi:10.6084/m9.figshare.c.3808666	https://doi.org/10.6084/m9.figshare.c.3808666	Image Analysis	Final_Dataset_Combined_v04.xlsx	figshare	doi:10.6084/m9.figshare.c.3808666	https://doi.org/10.6084/m9.figshare.c.3808666	1
NSC60377	High Content Chemical Screening Assay	Immunofluorescence staining	Microscopy	NSC60377_rep1_plate_ct116_well_B4_field_4	Images_M1_02/CT116_1xy23c1.tif__xy2_2.tif	figshare	doi:10.6084/m9.figshare.c.3808666	https://doi.org/10.6084/m9.figshare.c.3808666	Image Analysis	Final_Dataset_Combined_v04.xlsx	figshare	doi:10.6084/m9.figshare.c.3808666	https://doi.org/10.6084/m9.figshare.c.3808666	1
NSC60373	High Content Chemical Screening Assay	Immunofluorescence staining	Microscopy	NSC60373_rep1_plate_ct116_well_A4_field_1	Images_M1_02/CT116_1xy24c1.tif__xy1_1.tif	figshare	doi:10.6084/m9.figshare.c.3808666	https://doi.org/10.6084/m9.figshare.c.3808666	Image Analysis	Final_Dataset_Combined_v04.xlsx	figshare	doi:10.6084/m9.figshare.c.3808666	https://doi.org/10.6084/m9.figshare.c.3808666	1
NSC60373	High Content Chemical Screening Assay	Immunofluorescence staining	Microscopy	NSC60373_rep1_plate_ct116_well_A4_field_2	Images_M1_02/CT116_1xy24c1.tif__xy1_2.tif	figshare	doi:10.6084/m9.figshare.c.3808666	https://doi.org/10.6084/m9.figshare.c.3808666	Image Analysis	Final_Dataset_Combined_v04.xlsx	figshare	doi:10.6084/m9.figshare.c.3808666	https://doi.org/10.6084/m9.figshare.c.3808666	1
NSC60373	High Content Chemical Screening Assay	Immunofluorescence staining	Microscopy	NSC60373_rep1_plate_ct116_well_A4_field_3	Images_M1_02/CT116_1xy24c1.tif__xy2_1.tif	figshare	doi:10.6084/m9.figshare.c.3808666	https://doi.org/10.6084/m9.figshare.c.3808666	Image Analysis	Final_Dataset_Combined_v04.xlsx	figshare	doi:10.6084/m9.figshare.c.3808666	https://doi.org/10.6084/m9.figshare.c.3808666	1
NSC60373	High Content Chemical Screening Assay	Immunofluorescence staining	Microscopy	NSC60373_rep1_plate_ct116_well_A4_field_4	Images_M1_02/CT116_1xy24c1.tif__xy2_2.tif	figshare	doi:10.6084/m9.figshare.c.3808666	https://doi.org/10.6084/m9.figshare.c.3808666	Image Analysis	Final_Dataset_Combined_v04.xlsx	figshare	doi:10.6084/m9.figshare.c.3808666	https://doi.org/10.6084/m9.figshare.c.3808666	1
NSC63311	High Content Chemical Screening Assay	Immunofluorescence staining	Microscopy	NSC63311_rep1_plate_ct116_well_A5_field_1	Images_M1_02/CT116_1xy25c1.tif__xy1_1.tif	figshare	doi:10.6084/m9.figshare.c.3808666	https://doi.org/10.6084/m9.figshare.c.3808666	Image Analysis	Final_Dataset_Combined_v04.xlsx	figshare	doi:10.6084/m9.figshare.c.3808666	https://doi.org/10.6084/m9.figshare.c.3808666	1
NSC63311	High Content Chemical Screening Assay	Immunofluorescence staining	Microscopy	NSC63311_rep1_plate_ct116_well_A5_field_2	Images_M1_02/CT116_1xy25c1.tif__xy1_2.tif	figshare	doi:10.6084/m9.figshare.c.3808666	https://doi.org/10.6084/m9.figshare.c.3808666	Image Analysis	Final_Dataset_Combined_v04.xlsx	figshare	doi:10.6084/m9.figshare.c.3808666	https://doi.org/10.6084/m9.figshare.c.3808666	1
NSC63311	High Content Chemical Screening Assay	Immunofluorescence staining	Microscopy	NSC63311_rep1_plate_ct116_well_A5_field_3	Images_M1_02/CT116_1xy25c1.tif__xy2_1.tif	figshare	doi:10.6084/m9.figshare.c.3808666	https://doi.org/10.6084/m9.figshare.c.3808666	Image Analysis	Final_Dataset_Combined_v04.xlsx	figshare	doi:10.6084/m9.figshare.c.3808666	https://doi.org/10.6084/m9.figshare.c.3808666	1
NSC63311	High Content Chemical Screening Assay	Immunofluorescence staining	Microscopy	NSC63311_rep1_plate_ct116_well_A5_field_4	Images_M1_02/CT116_1xy25c1.tif__xy2_2.tif	figshare	doi:10.6084/m9.figshare.c.3808666	https://doi.org/10.6084/m9.figshare.c.3808666	Image Analysis	Final_Dataset_Combined_v04.xlsx	figshare	doi:10.6084/m9.figshare.c.3808666	https://doi.org/10.6084/m9.figshare.c.3808666	1
NSC63314	High Content Chemical Screening Assay	Immunofluorescence staining	Microscopy	NSC63314_rep1_plate_ct116_well_B5_field_1	Images_M1_02/CT116_1xy26c1.tif__xy1_1.tif	figshare	doi:10.6084/m9.figshare.c.3808666	https://doi.org/10.6084/m9.figshare.c.3808666	Image Analysis	Final_Dataset_Combined_v04.xlsx	figshare	doi:10.6084/m9.figshare.c.3808666	https://doi.org/10.6084/m9.figshare.c.3808666	1
NSC63314	High Content Chemical Screening Assay	Immunofluorescence staining	Microscopy	NSC63314_rep1_plate_ct116_well_B5_field_2	Images_M1_02/CT116_1xy26c1.tif__xy1_2.tif	figshare	doi:10.6084/m9.figshare.c.3808666	https://doi.org/10.6084/m9.figshare.c.3808666	Image Analysis	Final_Dataset_Combined_v04.xlsx	figshare	doi:10.6084/m9.figshare.c.3808666	https://doi.org/10.6084/m9.figshare.c.3808666	1
NSC63314	High Content Chemical Screening Assay	Immunofluorescence staining	Microscopy	NSC63314_rep1_plate_ct116_well_B5_field_3	Images_M1_02/CT116_1xy26c1.tif__xy2_1.tif	figshare	doi:10.6084/m9.figshare.c.3808666	https://doi.org/10.6084/m9.figshare.c.3808666	Image Analysis	Final_Dataset_Combined_v04.xlsx	figshare	doi:10.6084/m9.figshare.c.3808666	https://doi.org/10.6084/m9.figshare.c.3808666	1
NSC63314	High Content Chemical Screening Assay	Immunofluorescence staining	Microscopy	NSC63314_rep1_plate_ct116_well_B5_field_4	Images_M1_02/CT116_1xy26c1.tif__xy2_2.tif	figshare	doi:10.6084/m9.figshare.c.3808666	https://doi.org/10.6084/m9.figshare.c.3808666	Image Analysis	Final_Dataset_Combined_v04.xlsx	figshare	doi:10.6084/m9.figshare.c.3808666	https://doi.org/10.6084/m9.figshare.c.3808666	1
NSC64952	High Content Chemical Screening Assay	Immunofluorescence staining	Microscopy	NSC64952_rep1_plate_ct116_well_C5_field_1	Images_M1_02/CT116_1xy27c1.tif__xy1_1.tif	figshare	doi:10.6084/m9.figshare.c.3808666	https://doi.org/10.6084/m9.figshare.c.3808666	Image Analysis	Final_Dataset_Combined_v04.xlsx	figshare	doi:10.6084/m9.figshare.c.3808666	https://doi.org/10.6084/m9.figshare.c.3808666	1
NSC64952	High Content Chemical Screening Assay	Immunofluorescence staining	Microscopy	NSC64952_rep1_plate_ct116_well_C5_field_2	Images_M1_02/CT116_1xy27c1.tif__xy1_2.tif	figshare	doi:10.6084/m9.figshare.c.3808666	https://doi.org/10.6084/m9.figshare.c.3808666	Image Analysis	Final_Dataset_Combined_v04.xlsx	figshare	doi:10.6084/m9.figshare.c.3808666	https://doi.org/10.6084/m9.figshare.c.3808666	1
NSC64952	High Content Chemical Screening Assay	Immunofluorescence staining	Microscopy	NSC64952_rep1_plate_ct116_well_C5_field_3	Images_M1_02/CT116_1xy27c1.tif__xy2_1.tif	figshare	doi:10.6084/m9.figshare.c.3808666	https://doi.org/10.6084/m9.figshare.c.3808666	Image Analysis	Final_Dataset_Combined_v04.xlsx	figshare	doi:10.6084/m9.figshare.c.3808666	https://doi.org/10.6084/m9.figshare.c.3808666	1
NSC64952	High Content Chemical Screening Assay	Immunofluorescence staining	Microscopy	NSC64952_rep1_plate_ct116_well_C5_field_4	Images_M1_02/CT116_1xy27c1.tif__xy2_2.tif	figshare	doi:10.6084/m9.figshare.c.3808666	https://doi.org/10.6084/m9.figshare.c.3808666	Image Analysis	Final_Dataset_Combined_v04.xlsx	figshare	doi:10.6084/m9.figshare.c.3808666	https://doi.org/10.6084/m9.figshare.c.3808666	1
NSC66241	High Content Chemical Screening Assay	Immunofluorescence staining	Microscopy	NSC66241_rep1_plate_ct116_well_D5_field_1	Images_M1_02/CT116_1xy28c1.tif__xy1_1.tif	figshare	doi:10.6084/m9.figshare.c.3808666	https://doi.org/10.6084/m9.figshare.c.3808666	Image Analysis	Final_Dataset_Combined_v04.xlsx	figshare	doi:10.6084/m9.figshare.c.3808666	https://doi.org/10.6084/m9.figshare.c.3808666	1
NSC66241	High Content Chemical Screening Assay	Immunofluorescence staining	Microscopy	NSC66241_rep1_plate_ct116_well_D5_field_2	Images_M1_02/CT116_1xy28c1.tif__xy1_2.tif	figshare	doi:10.6084/m9.figshare.c.3808666	https://doi.org/10.6084/m9.figshare.c.3808666	Image Analysis	Final_Dataset_Combined_v04.xlsx	figshare	doi:10.6084/m9.figshare.c.3808666	https://doi.org/10.6084/m9.figshare.c.3808666	1
NSC66241	High Content Chemical Screening Assay	Immunofluorescence staining	Microscopy	NSC66241_rep1_plate_ct116_well_D5_field_3	Images_M1_02/CT116_1xy28c1.tif__xy2_1.tif	figshare	doi:10.6084/m9.figshare.c.3808666	https://doi.org/10.6084/m9.figshare.c.3808666	Image Analysis	Final_Dataset_Combined_v04.xlsx	figshare	doi:10.6084/m9.figshare.c.3808666	https://doi.org/10.6084/m9.figshare.c.3808666	1
NSC67307	High Content Chemical Screening Assay	Immunofluorescence staining	Microscopy	NSC67307_rep1_plate_ct116_well_E5_field_1	Images_M1_02/CT116_1xy29c1.tif__xy1_1.tif	figshare	doi:10.6084/m9.figshare.c.3808666	https://doi.org/10.6084/m9.figshare.c.3808666	Image Analysis	Final_Dataset_Combined_v04.xlsx	figshare	doi:10.6084/m9.figshare.c.3808666	https://doi.org/10.6084/m9.figshare.c.3808666	1
NSC67307	High Content Chemical Screening Assay	Immunofluorescence staining	Microscopy	NSC67307_rep1_plate_ct116_well_E5_field_2	Images_M1_02/CT116_1xy29c1.tif__xy1_2.tif	figshare	doi:10.6084/m9.figshare.c.3808666	https://doi.org/10.6084/m9.figshare.c.3808666	Image Analysis	Final_Dataset_Combined_v04.xlsx	figshare	doi:10.6084/m9.figshare.c.3808666	https://doi.org/10.6084/m9.figshare.c.3808666	1
NSC67307	High Content Chemical Screening Assay	Immunofluorescence staining	Microscopy	NSC67307_rep1_plate_ct116_well_E5_field_3	Images_M1_02/CT116_1xy29c1.tif__xy2_1.tif	figshare	doi:10.6084/m9.figshare.c.3808666	https://doi.org/10.6084/m9.figshare.c.3808666	Image Analysis	Final_Dataset_Combined_v04.xlsx	figshare	doi:10.6084/m9.figshare.c.3808666	https://doi.org/10.6084/m9.figshare.c.3808666	1
NSC67307	High Content Chemical Screening Assay	Immunofluorescence staining	Microscopy	NSC67307_rep1_plate_ct116_well_E5_field_4	Images_M1_02/CT116_1xy29c1.tif__xy2_2.tif	figshare	doi:10.6084/m9.figshare.c.3808666	https://doi.org/10.6084/m9.figshare.c.3808666	Image Analysis	Final_Dataset_Combined_v04.xlsx	figshare	doi:10.6084/m9.figshare.c.3808666	https://doi.org/10.6084/m9.figshare.c.3808666	1
NSC68657	High Content Chemical Screening Assay	Immunofluorescence staining	Microscopy	NSC68657_rep1_plate_ct116_well_F5_field_1	Images_M1_02/CT116_1xy30c1.tif__xy1_1.tif	figshare	doi:10.6084/m9.figshare.c.3808666	https://doi.org/10.6084/m9.figshare.c.3808666	Image Analysis	Final_Dataset_Combined_v04.xlsx	figshare	doi:10.6084/m9.figshare.c.3808666	https://doi.org/10.6084/m9.figshare.c.3808666	1
NSC68657	High Content Chemical Screening Assay	Immunofluorescence staining	Microscopy	NSC68657_rep1_plate_ct116_well_F5_field_2	Images_M1_02/CT116_1xy30c1.tif__xy1_2.tif	figshare	doi:10.6084/m9.figshare.c.3808666	https://doi.org/10.6084/m9.figshare.c.3808666	Image Analysis	Final_Dataset_Combined_v04.xlsx	figshare	doi:10.6084/m9.figshare.c.3808666	https://doi.org/10.6084/m9.figshare.c.3808666	1
NSC68657	High Content Chemical Screening Assay	Immunofluorescence staining	Microscopy	NSC68657_rep1_plate_ct116_well_F5_field_3	Images_M1_02/CT116_1xy30c1.tif__xy2_1.tif	figshare	doi:10.6084/m9.figshare.c.3808666	https://doi.org/10.6084/m9.figshare.c.3808666	Image Analysis	Final_Dataset_Combined_v04.xlsx	figshare	doi:10.6084/m9.figshare.c.3808666	https://doi.org/10.6084/m9.figshare.c.3808666	1
NSC68657	High Content Chemical Screening Assay	Immunofluorescence staining	Microscopy	NSC68657_rep1_plate_ct116_well_F5_field_4	Images_M1_02/CT116_1xy30c1.tif__xy2_2.tif	figshare	doi:10.6084/m9.figshare.c.3808666	https://doi.org/10.6084/m9.figshare.c.3808666	Image Analysis	Final_Dataset_Combined_v04.xlsx	figshare	doi:10.6084/m9.figshare.c.3808666	https://doi.org/10.6084/m9.figshare.c.3808666	1
NSC70717	High Content Chemical Screening Assay	Immunofluorescence staining	Microscopy	NSC70717_rep1_plate_ct116_well_G5_field_1	Images_M1_02/CT116_1xy31c1.tif__xy1_1.tif	figshare	doi:10.6084/m9.figshare.c.3808666	https://doi.org/10.6084/m9.figshare.c.3808666	Image Analysis	Final_Dataset_Combined_v04.xlsx	figshare	doi:10.6084/m9.figshare.c.3808666	https://doi.org/10.6084/m9.figshare.c.3808666	1
NSC70717	High Content Chemical Screening Assay	Immunofluorescence staining	Microscopy	NSC70717_rep1_plate_ct116_well_G5_field_2	Images_M1_02/CT116_1xy31c1.tif__xy1_2.tif	figshare	doi:10.6084/m9.figshare.c.3808666	https://doi.org/10.6084/m9.figshare.c.3808666	Image Analysis	Final_Dataset_Combined_v04.xlsx	figshare	doi:10.6084/m9.figshare.c.3808666	https://doi.org/10.6084/m9.figshare.c.3808666	1
NSC70717	High Content Chemical Screening Assay	Immunofluorescence staining	Microscopy	NSC70717_rep1_plate_ct116_well_G5_field_3	Images_M1_02/CT116_1xy31c1.tif__xy2_1.tif	figshare	doi:10.6084/m9.figshare.c.3808666	https://doi.org/10.6084/m9.figshare.c.3808666	Image Analysis	Final_Dataset_Combined_v04.xlsx	figshare	doi:10.6084/m9.figshare.c.3808666	https://doi.org/10.6084/m9.figshare.c.3808666	1
NSC70717	High Content Chemical Screening Assay	Immunofluorescence staining	Microscopy	NSC70717_rep1_plate_ct116_well_G5_field_4	Images_M1_02/CT116_1xy31c1.tif__xy2_2.tif	figshare	doi:10.6084/m9.figshare.c.3808666	https://doi.org/10.6084/m9.figshare.c.3808666	Image Analysis	Final_Dataset_Combined_v04.xlsx	figshare	doi:10.6084/m9.figshare.c.3808666	https://doi.org/10.6084/m9.figshare.c.3808666	1
NSC72292	High Content Chemical Screening Assay	Immunofluorescence staining	Microscopy	NSC72292_rep1_plate_ct116_well_H5_field_1	Images_M1_02/CT116_1xy32c1.tif__xy1_1.tif	figshare	doi:10.6084/m9.figshare.c.3808666	https://doi.org/10.6084/m9.figshare.c.3808666	Image Analysis	Final_Dataset_Combined_v04.xlsx	figshare	doi:10.6084/m9.figshare.c.3808666	https://doi.org/10.6084/m9.figshare.c.3808666	1
NSC72292	High Content Chemical Screening Assay	Immunofluorescence staining	Microscopy	NSC72292_rep1_plate_ct116_well_H5_field_2	Images_M1_02/CT116_1xy32c1.tif__xy1_2.tif	figshare	doi:10.6084/m9.figshare.c.3808666	https://doi.org/10.6084/m9.figshare.c.3808666	Image Analysis	Final_Dataset_Combined_v04.xlsx	figshare	doi:10.6084/m9.figshare.c.3808666	https://doi.org/10.6084/m9.figshare.c.3808666	1
NSC72292	High Content Chemical Screening Assay	Immunofluorescence staining	Microscopy	NSC72292_rep1_plate_ct116_well_H5_field_3	Images_M1_02/CT116_1xy32c1.tif__xy2_1.tif	figshare	doi:10.6084/m9.figshare.c.3808666	https://doi.org/10.6084/m9.figshare.c.3808666	Image Analysis	Final_Dataset_Combined_v04.xlsx	figshare	doi:10.6084/m9.figshare.c.3808666	https://doi.org/10.6084/m9.figshare.c.3808666	1
NSC72292	High Content Chemical Screening Assay	Immunofluorescence staining	Microscopy	NSC72292_rep1_plate_ct116_well_H5_field_4	Images_M1_02/CT116_1xy32c1.tif__xy2_2.tif	figshare	doi:10.6084/m9.figshare.c.3808666	https://doi.org/10.6084/m9.figshare.c.3808666	Image Analysis	Final_Dataset_Combined_v04.xlsx	figshare	doi:10.6084/m9.figshare.c.3808666	https://doi.org/10.6084/m9.figshare.c.3808666	1
NSC78999	High Content Chemical Screening Assay	Immunofluorescence staining	Microscopy	NSC78999_rep1_plate_ct116_well_H6_field_1	Images_M1_02/CT116_1xy33c1.tif__xy1_1.tif	figshare	doi:10.6084/m9.figshare.c.3808666	https://doi.org/10.6084/m9.figshare.c.3808666	Image Analysis	Final_Dataset_Combined_v04.xlsx	figshare	doi:10.6084/m9.figshare.c.3808666	https://doi.org/10.6084/m9.figshare.c.3808666	1
NSC78999	High Content Chemical Screening Assay	Immunofluorescence staining	Microscopy	NSC78999_rep1_plate_ct116_well_H6_field_2	Images_M1_02/CT116_1xy33c1.tif__xy1_2.tif	figshare	doi:10.6084/m9.figshare.c.3808666	https://doi.org/10.6084/m9.figshare.c.3808666	Image Analysis	Final_Dataset_Combined_v04.xlsx	figshare	doi:10.6084/m9.figshare.c.3808666	https://doi.org/10.6084/m9.figshare.c.3808666	1
NSC78999	High Content Chemical Screening Assay	Immunofluorescence staining	Microscopy	NSC78999_rep1_plate_ct116_well_H6_field_3	Images_M1_02/CT116_1xy33c1.tif__xy2_1.tif	figshare	doi:10.6084/m9.figshare.c.3808666	https://doi.org/10.6084/m9.figshare.c.3808666	Image Analysis	Final_Dataset_Combined_v04.xlsx	figshare	doi:10.6084/m9.figshare.c.3808666	https://doi.org/10.6084/m9.figshare.c.3808666	1
NSC78999	High Content Chemical Screening Assay	Immunofluorescence staining	Microscopy	NSC78999_rep1_plate_ct116_well_H6_field_4	Images_M1_02/CT116_1xy33c1.tif__xy2_2.tif	figshare	doi:10.6084/m9.figshare.c.3808666	https://doi.org/10.6084/m9.figshare.c.3808666	Image Analysis	Final_Dataset_Combined_v04.xlsx	figshare	doi:10.6084/m9.figshare.c.3808666	https://doi.org/10.6084/m9.figshare.c.3808666	1
NSC78609	High Content Chemical Screening Assay	Immunofluorescence staining	Microscopy	NSC78609_rep1_plate_ct116_well_G6_field_1	Images_M1_02/CT116_1xy34c1.tif__xy1_1.tif	figshare	doi:10.6084/m9.figshare.c.3808666	https://doi.org/10.6084/m9.figshare.c.3808666	Image Analysis	Final_Dataset_Combined_v04.xlsx	figshare	doi:10.6084/m9.figshare.c.3808666	https://doi.org/10.6084/m9.figshare.c.3808666	1
NSC78609	High Content Chemical Screening Assay	Immunofluorescence staining	Microscopy	NSC78609_rep1_plate_ct116_well_G6_field_2	Images_M1_02/CT116_1xy34c1.tif__xy1_2.tif	figshare	doi:10.6084/m9.figshare.c.3808666	https://doi.org/10.6084/m9.figshare.c.3808666	Image Analysis	Final_Dataset_Combined_v04.xlsx	figshare	doi:10.6084/m9.figshare.c.3808666	https://doi.org/10.6084/m9.figshare.c.3808666	1
NSC78609	High Content Chemical Screening Assay	Immunofluorescence staining	Microscopy	NSC78609_rep1_plate_ct116_well_G6_field_3	Images_M1_02/CT116_1xy34c1.tif__xy2_1.tif	figshare	doi:10.6084/m9.figshare.c.3808666	https://doi.org/10.6084/m9.figshare.c.3808666	Image Analysis	Final_Dataset_Combined_v04.xlsx	figshare	doi:10.6084/m9.figshare.c.3808666	https://doi.org/10.6084/m9.figshare.c.3808666	1
NSC78609	High Content Chemical Screening Assay	Immunofluorescence staining	Microscopy	NSC78609_rep1_plate_ct116_well_G6_field_4	Images_M1_02/CT116_1xy34c1.tif__xy2_2.tif	figshare	doi:10.6084/m9.figshare.c.3808666	https://doi.org/10.6084/m9.figshare.c.3808666	Image Analysis	Final_Dataset_Combined_v04.xlsx	figshare	doi:10.6084/m9.figshare.c.3808666	https://doi.org/10.6084/m9.figshare.c.3808666	1
NSC77913	High Content Chemical Screening Assay	Immunofluorescence staining	Microscopy	NSC77913_rep1_plate_ct116_well_F6_field_1	Images_M1_02/CT116_1xy35c1.tif__xy1_1.tif	figshare	doi:10.6084/m9.figshare.c.3808666	https://doi.org/10.6084/m9.figshare.c.3808666	Image Analysis	Final_Dataset_Combined_v04.xlsx	figshare	doi:10.6084/m9.figshare.c.3808666	https://doi.org/10.6084/m9.figshare.c.3808666	1
NSC77913	High Content Chemical Screening Assay	Immunofluorescence staining	Microscopy	NSC77913_rep1_plate_ct116_well_F6_field_2	Images_M1_02/CT116_1xy35c1.tif__xy1_2.tif	figshare	doi:10.6084/m9.figshare.c.3808666	https://doi.org/10.6084/m9.figshare.c.3808666	Image Analysis	Final_Dataset_Combined_v04.xlsx	figshare	doi:10.6084/m9.figshare.c.3808666	https://doi.org/10.6084/m9.figshare.c.3808666	1
NSC77913	High Content Chemical Screening Assay	Immunofluorescence staining	Microscopy	NSC77913_rep1_plate_ct116_well_F6_field_3	Images_M1_02/CT116_1xy35c1.tif__xy2_1.tif	figshare	doi:10.6084/m9.figshare.c.3808666	https://doi.org/10.6084/m9.figshare.c.3808666	Image Analysis	Final_Dataset_Combined_v04.xlsx	figshare	doi:10.6084/m9.figshare.c.3808666	https://doi.org/10.6084/m9.figshare.c.3808666	1
NSC77913	High Content Chemical Screening Assay	Immunofluorescence staining	Microscopy	NSC77913_rep1_plate_ct116_well_F6_field_4	Images_M1_02/CT116_1xy35c1.tif__xy2_2.tif	figshare	doi:10.6084/m9.figshare.c.3808666	https://doi.org/10.6084/m9.figshare.c.3808666	Image Analysis	Final_Dataset_Combined_v04.xlsx	figshare	doi:10.6084/m9.figshare.c.3808666	https://doi.org/10.6084/m9.figshare.c.3808666	1
NSC77422	High Content Chemical Screening Assay	Immunofluorescence staining	Microscopy	NSC77422_rep1_plate_ct116_well_E6_field_1	Images_M1_02/CT116_1xy36c1.tif__xy1_1.tif	figshare	doi:10.6084/m9.figshare.c.3808666	https://doi.org/10.6084/m9.figshare.c.3808666	Image Analysis	Final_Dataset_Combined_v04.xlsx	figshare	doi:10.6084/m9.figshare.c.3808666	https://doi.org/10.6084/m9.figshare.c.3808666	1
NSC77422	High Content Chemical Screening Assay	Immunofluorescence staining	Microscopy	NSC77422_rep1_plate_ct116_well_E6_field_2	Images_M1_02/CT116_1xy36c1.tif__xy1_2.tif	figshare	doi:10.6084/m9.figshare.c.3808666	https://doi.org/10.6084/m9.figshare.c.3808666	Image Analysis	Final_Dataset_Combined_v04.xlsx	figshare	doi:10.6084/m9.figshare.c.3808666	https://doi.org/10.6084/m9.figshare.c.3808666	1
NSC77422	High Content Chemical Screening Assay	Immunofluorescence staining	Microscopy	NSC77422_rep1_plate_ct116_well_E6_field_3	Images_M1_02/CT116_1xy36c1.tif__xy2_1.tif	figshare	doi:10.6084/m9.figshare.c.3808666	https://doi.org/10.6084/m9.figshare.c.3808666	Image Analysis	Final_Dataset_Combined_v04.xlsx	figshare	doi:10.6084/m9.figshare.c.3808666	https://doi.org/10.6084/m9.figshare.c.3808666	1
NSC77422	High Content Chemical Screening Assay	Immunofluorescence staining	Microscopy	NSC77422_rep1_plate_ct116_well_E6_field_4	Images_M1_02/CT116_1xy36c1.tif__xy2_2.tif	figshare	doi:10.6084/m9.figshare.c.3808666	https://doi.org/10.6084/m9.figshare.c.3808666	Image Analysis	Final_Dataset_Combined_v04.xlsx	figshare	doi:10.6084/m9.figshare.c.3808666	https://doi.org/10.6084/m9.figshare.c.3808666	1
NSC75846	High Content Chemical Screening Assay	Immunofluorescence staining	Microscopy	NSC75846_rep1_plate_ct116_well_D6_field_1	Images_M1_02/CT116_1xy37c1.tif__xy1_1.tif	figshare	doi:10.6084/m9.figshare.c.3808666	https://doi.org/10.6084/m9.figshare.c.3808666	Image Analysis	Final_Dataset_Combined_v04.xlsx	figshare	doi:10.6084/m9.figshare.c.3808666	https://doi.org/10.6084/m9.figshare.c.3808666	1
NSC75846	High Content Chemical Screening Assay	Immunofluorescence staining	Microscopy	NSC75846_rep1_plate_ct116_well_D6_field_2	Images_M1_02/CT116_1xy37c1.tif__xy1_2.tif	figshare	doi:10.6084/m9.figshare.c.3808666	https://doi.org/10.6084/m9.figshare.c.3808666	Image Analysis	Final_Dataset_Combined_v04.xlsx	figshare	doi:10.6084/m9.figshare.c.3808666	https://doi.org/10.6084/m9.figshare.c.3808666	1
NSC75846	High Content Chemical Screening Assay	Immunofluorescence staining	Microscopy	NSC75846_rep1_plate_ct116_well_D6_field_3	Images_M1_02/CT116_1xy37c1.tif__xy2_1.tif	figshare	doi:10.6084/m9.figshare.c.3808666	https://doi.org/10.6084/m9.figshare.c.3808666	Image Analysis	Final_Dataset_Combined_v04.xlsx	figshare	doi:10.6084/m9.figshare.c.3808666	https://doi.org/10.6084/m9.figshare.c.3808666	1
NSC75846	High Content Chemical Screening Assay	Immunofluorescence staining	Microscopy	NSC75846_rep1_plate_ct116_well_D6_field_4	Images_M1_02/CT116_1xy37c1.tif__xy2_2.tif	figshare	doi:10.6084/m9.figshare.c.3808666	https://doi.org/10.6084/m9.figshare.c.3808666	Image Analysis	Final_Dataset_Combined_v04.xlsx	figshare	doi:10.6084/m9.figshare.c.3808666	https://doi.org/10.6084/m9.figshare.c.3808666	1
NSC75786	High Content Chemical Screening Assay	Immunofluorescence staining	Microscopy	NSC75786_rep1_plate_ct116_well_C6_field_1	Images_M1_02/CT116_1xy38c1.tif__xy1_1.tif	figshare	doi:10.6084/m9.figshare.c.3808666	https://doi.org/10.6084/m9.figshare.c.3808666	Image Analysis	Final_Dataset_Combined_v04.xlsx	figshare	doi:10.6084/m9.figshare.c.3808666	https://doi.org/10.6084/m9.figshare.c.3808666	1
NSC75786	High Content Chemical Screening Assay	Immunofluorescence staining	Microscopy	NSC75786_rep1_plate_ct116_well_C6_field_2	Images_M1_02/CT116_1xy38c1.tif__xy1_2.tif	figshare	doi:10.6084/m9.figshare.c.3808666	https://doi.org/10.6084/m9.figshare.c.3808666	Image Analysis	Final_Dataset_Combined_v04.xlsx	figshare	doi:10.6084/m9.figshare.c.3808666	https://doi.org/10.6084/m9.figshare.c.3808666	1
NSC75786	High Content Chemical Screening Assay	Immunofluorescence staining	Microscopy	NSC75786_rep1_plate_ct116_well_C6_field_3	Images_M1_02/CT116_1xy38c1.tif__xy2_1.tif	figshare	doi:10.6084/m9.figshare.c.3808666	https://doi.org/10.6084/m9.figshare.c.3808666	Image Analysis	Final_Dataset_Combined_v04.xlsx	figshare	doi:10.6084/m9.figshare.c.3808666	https://doi.org/10.6084/m9.figshare.c.3808666	1
NSC75786	High Content Chemical Screening Assay	Immunofluorescence staining	Microscopy	NSC75786_rep1_plate_ct116_well_C6_field_4	Images_M1_02/CT116_1xy38c1.tif__xy2_2.tif	figshare	doi:10.6084/m9.figshare.c.3808666	https://doi.org/10.6084/m9.figshare.c.3808666	Image Analysis	Final_Dataset_Combined_v04.xlsx	figshare	doi:10.6084/m9.figshare.c.3808666	https://doi.org/10.6084/m9.figshare.c.3808666	1
NSC75585	High Content Chemical Screening Assay	Immunofluorescence staining	Microscopy	NSC75585_rep1_plate_ct116_well_B6_field_1	Images_M1_02/CT116_1xy39c1.tif__xy1_1.tif	figshare	doi:10.6084/m9.figshare.c.3808666	https://doi.org/10.6084/m9.figshare.c.3808666	Image Analysis	Final_Dataset_Combined_v04.xlsx	figshare	doi:10.6084/m9.figshare.c.3808666	https://doi.org/10.6084/m9.figshare.c.3808666	1
NSC75585	High Content Chemical Screening Assay	Immunofluorescence staining	Microscopy	NSC75585_rep1_plate_ct116_well_B6_field_2	Images_M1_02/CT116_1xy39c1.tif__xy1_2.tif	figshare	doi:10.6084/m9.figshare.c.3808666	https://doi.org/10.6084/m9.figshare.c.3808666	Image Analysis	Final_Dataset_Combined_v04.xlsx	figshare	doi:10.6084/m9.figshare.c.3808666	https://doi.org/10.6084/m9.figshare.c.3808666	1
NSC75585	High Content Chemical Screening Assay	Immunofluorescence staining	Microscopy	NSC75585_rep1_plate_ct116_well_B6_field_3	Images_M1_02/CT116_1xy39c1.tif__xy2_1.tif	figshare	doi:10.6084/m9.figshare.c.3808666	https://doi.org/10.6084/m9.figshare.c.3808666	Image Analysis	Final_Dataset_Combined_v04.xlsx	figshare	doi:10.6084/m9.figshare.c.3808666	https://doi.org/10.6084/m9.figshare.c.3808666	1
NSC75585	High Content Chemical Screening Assay	Immunofluorescence staining	Microscopy	NSC75585_rep1_plate_ct116_well_B6_field_4	Images_M1_02/CT116_1xy39c1.tif__xy2_2.tif	figshare	doi:10.6084/m9.figshare.c.3808666	https://doi.org/10.6084/m9.figshare.c.3808666	Image Analysis	Final_Dataset_Combined_v04.xlsx	figshare	doi:10.6084/m9.figshare.c.3808666	https://doi.org/10.6084/m9.figshare.c.3808666	1
NSC73482	High Content Chemical Screening Assay	Immunofluorescence staining	Microscopy	NSC73482_rep1_plate_ct116_well_A6_field_1	Images_M1_02/CT116_1xy40c1.tif__xy1_1.tif	figshare	doi:10.6084/m9.figshare.c.3808666	https://doi.org/10.6084/m9.figshare.c.3808666	Image Analysis	Final_Dataset_Combined_v04.xlsx	figshare	doi:10.6084/m9.figshare.c.3808666	https://doi.org/10.6084/m9.figshare.c.3808666	1
NSC73482	High Content Chemical Screening Assay	Immunofluorescence staining	Microscopy	NSC73482_rep1_plate_ct116_well_A6_field_2	Images_M1_02/CT116_1xy40c1.tif__xy1_2.tif	figshare	doi:10.6084/m9.figshare.c.3808666	https://doi.org/10.6084/m9.figshare.c.3808666	Image Analysis	Final_Dataset_Combined_v04.xlsx	figshare	doi:10.6084/m9.figshare.c.3808666	https://doi.org/10.6084/m9.figshare.c.3808666	1
NSC73482	High Content Chemical Screening Assay	Immunofluorescence staining	Microscopy	NSC73482_rep1_plate_ct116_well_A6_field_3	Images_M1_02/CT116_1xy40c1.tif__xy2_1.tif	figshare	doi:10.6084/m9.figshare.c.3808666	https://doi.org/10.6084/m9.figshare.c.3808666	Image Analysis	Final_Dataset_Combined_v04.xlsx	figshare	doi:10.6084/m9.figshare.c.3808666	https://doi.org/10.6084/m9.figshare.c.3808666	1
NSC73482	High Content Chemical Screening Assay	Immunofluorescence staining	Microscopy	NSC73482_rep1_plate_ct116_well_A6_field_4	Images_M1_02/CT116_1xy40c1.tif__xy2_2.tif	figshare	doi:10.6084/m9.figshare.c.3808666	https://doi.org/10.6084/m9.figshare.c.3808666	Image Analysis	Final_Dataset_Combined_v04.xlsx	figshare	doi:10.6084/m9.figshare.c.3808666	https://doi.org/10.6084/m9.figshare.c.3808666	1
NSC79010	High Content Chemical Screening Assay	Immunofluorescence staining	Microscopy	NSC79010_rep1_plate_ct116_well_A7_field_1	Images_M1_02/CT116_1xy41c1.tif__xy1_1.tif	figshare	doi:10.6084/m9.figshare.c.3808666	https://doi.org/10.6084/m9.figshare.c.3808666	Image Analysis	Final_Dataset_Combined_v04.xlsx	figshare	doi:10.6084/m9.figshare.c.3808666	https://doi.org/10.6084/m9.figshare.c.3808666	1
NSC79010	High Content Chemical Screening Assay	Immunofluorescence staining	Microscopy	NSC79010_rep1_plate_ct116_well_A7_field_2	Images_M1_02/CT116_1xy41c1.tif__xy1_2.tif	figshare	doi:10.6084/m9.figshare.c.3808666	https://doi.org/10.6084/m9.figshare.c.3808666	Image Analysis	Final_Dataset_Combined_v04.xlsx	figshare	doi:10.6084/m9.figshare.c.3808666	https://doi.org/10.6084/m9.figshare.c.3808666	1
NSC79010	High Content Chemical Screening Assay	Immunofluorescence staining	Microscopy	NSC79010_rep1_plate_ct116_well_A7_field_3	Images_M1_02/CT116_1xy41c1.tif__xy2_1.tif	figshare	doi:10.6084/m9.figshare.c.3808666	https://doi.org/10.6084/m9.figshare.c.3808666	Image Analysis	Final_Dataset_Combined_v04.xlsx	figshare	doi:10.6084/m9.figshare.c.3808666	https://doi.org/10.6084/m9.figshare.c.3808666	1
NSC79010	High Content Chemical Screening Assay	Immunofluorescence staining	Microscopy	NSC79010_rep1_plate_ct116_well_A7_field_4	Images_M1_02/CT116_1xy41c1.tif__xy2_2.tif	figshare	doi:10.6084/m9.figshare.c.3808666	https://doi.org/10.6084/m9.figshare.c.3808666	Image Analysis	Final_Dataset_Combined_v04.xlsx	figshare	doi:10.6084/m9.figshare.c.3808666	https://doi.org/10.6084/m9.figshare.c.3808666	1
NSC79582	High Content Chemical Screening Assay	Immunofluorescence staining	Microscopy	NSC79582_rep1_plate_ct116_well_B7_field_1	Images_M1_02/CT116_1xy42c1.tif__xy1_1.tif	figshare	doi:10.6084/m9.figshare.c.3808666	https://doi.org/10.6084/m9.figshare.c.3808666	Image Analysis	Final_Dataset_Combined_v04.xlsx	figshare	doi:10.6084/m9.figshare.c.3808666	https://doi.org/10.6084/m9.figshare.c.3808666	1
NSC79582	High Content Chemical Screening Assay	Immunofluorescence staining	Microscopy	NSC79582_rep1_plate_ct116_well_B7_field_2	Images_M1_02/CT116_1xy42c1.tif__xy1_2.tif	figshare	doi:10.6084/m9.figshare.c.3808666	https://doi.org/10.6084/m9.figshare.c.3808666	Image Analysis	Final_Dataset_Combined_v04.xlsx	figshare	doi:10.6084/m9.figshare.c.3808666	https://doi.org/10.6084/m9.figshare.c.3808666	1
NSC79582	High Content Chemical Screening Assay	Immunofluorescence staining	Microscopy	NSC79582_rep1_plate_ct116_well_B7_field_3	Images_M1_02/CT116_1xy42c1.tif__xy2_1.tif	figshare	doi:10.6084/m9.figshare.c.3808666	https://doi.org/10.6084/m9.figshare.c.3808666	Image Analysis	Final_Dataset_Combined_v04.xlsx	figshare	doi:10.6084/m9.figshare.c.3808666	https://doi.org/10.6084/m9.figshare.c.3808666	1
NSC79582	High Content Chemical Screening Assay	Immunofluorescence staining	Microscopy	NSC79582_rep1_plate_ct116_well_B7_field_4	Images_M1_02/CT116_1xy42c1.tif__xy2_2.tif	figshare	doi:10.6084/m9.figshare.c.3808666	https://doi.org/10.6084/m9.figshare.c.3808666	Image Analysis	Final_Dataset_Combined_v04.xlsx	figshare	doi:10.6084/m9.figshare.c.3808666	https://doi.org/10.6084/m9.figshare.c.3808666	1
NSC80807	High Content Chemical Screening Assay	Immunofluorescence staining	Microscopy	NSC80807_rep1_plate_ct116_well_C7_field_1	Images_M1_02/CT116_1xy43c1.tif__xy1_1.tif	figshare	doi:10.6084/m9.figshare.c.3808666	https://doi.org/10.6084/m9.figshare.c.3808666	Image Analysis	Final_Dataset_Combined_v04.xlsx	figshare	doi:10.6084/m9.figshare.c.3808666	https://doi.org/10.6084/m9.figshare.c.3808666	1
NSC80807	High Content Chemical Screening Assay	Immunofluorescence staining	Microscopy	NSC80807_rep1_plate_ct116_well_C7_field_2	Images_M1_02/CT116_1xy43c1.tif__xy1_2.tif	figshare	doi:10.6084/m9.figshare.c.3808666	https://doi.org/10.6084/m9.figshare.c.3808666	Image Analysis	Final_Dataset_Combined_v04.xlsx	figshare	doi:10.6084/m9.figshare.c.3808666	https://doi.org/10.6084/m9.figshare.c.3808666	1
NSC80807	High Content Chemical Screening Assay	Immunofluorescence staining	Microscopy	NSC80807_rep1_plate_ct116_well_C7_field_3	Images_M1_02/CT116_1xy43c1.tif__xy2_1.tif	figshare	doi:10.6084/m9.figshare.c.3808666	https://doi.org/10.6084/m9.figshare.c.3808666	Image Analysis	Final_Dataset_Combined_v04.xlsx	figshare	doi:10.6084/m9.figshare.c.3808666	https://doi.org/10.6084/m9.figshare.c.3808666	1
NSC80807	High Content Chemical Screening Assay	Immunofluorescence staining	Microscopy	NSC80807_rep1_plate_ct116_well_C7_field_4	Images_M1_02/CT116_1xy43c1.tif__xy2_2.tif	figshare	doi:10.6084/m9.figshare.c.3808666	https://doi.org/10.6084/m9.figshare.c.3808666	Image Analysis	Final_Dataset_Combined_v04.xlsx	figshare	doi:10.6084/m9.figshare.c.3808666	https://doi.org/10.6084/m9.figshare.c.3808666	1
NSC81462	High Content Chemical Screening Assay	Immunofluorescence staining	Microscopy	NSC81462_rep1_plate_ct116_well_D7_field_1	Images_M1_02/CT116_1xy44c1.tif__xy1_1.tif	figshare	doi:10.6084/m9.figshare.c.3808666	https://doi.org/10.6084/m9.figshare.c.3808666	Image Analysis	Final_Dataset_Combined_v04.xlsx	figshare	doi:10.6084/m9.figshare.c.3808666	https://doi.org/10.6084/m9.figshare.c.3808666	1
NSC81462	High Content Chemical Screening Assay	Immunofluorescence staining	Microscopy	NSC81462_rep1_plate_ct116_well_D7_field_2	Images_M1_02/CT116_1xy44c1.tif__xy1_2.tif	figshare	doi:10.6084/m9.figshare.c.3808666	https://doi.org/10.6084/m9.figshare.c.3808666	Image Analysis	Final_Dataset_Combined_v04.xlsx	figshare	doi:10.6084/m9.figshare.c.3808666	https://doi.org/10.6084/m9.figshare.c.3808666	1
NSC81462	High Content Chemical Screening Assay	Immunofluorescence staining	Microscopy	NSC81462_rep1_plate_ct116_well_D7_field_3	Images_M1_02/CT116_1xy44c1.tif__xy2_1.tif	figshare	doi:10.6084/m9.figshare.c.3808666	https://doi.org/10.6084/m9.figshare.c.3808666	Image Analysis	Final_Dataset_Combined_v04.xlsx	figshare	doi:10.6084/m9.figshare.c.3808666	https://doi.org/10.6084/m9.figshare.c.3808666	1
NSC81462	High Content Chemical Screening Assay	Immunofluorescence staining	Microscopy	NSC81462_rep1_plate_ct116_well_D7_field_4	Images_M1_02/CT116_1xy44c1.tif__xy2_2.tif	figshare	doi:10.6084/m9.figshare.c.3808666	https://doi.org/10.6084/m9.figshare.c.3808666	Image Analysis	Final_Dataset_Combined_v04.xlsx	figshare	doi:10.6084/m9.figshare.c.3808666	https://doi.org/10.6084/m9.figshare.c.3808666	1
NSC82769	High Content Chemical Screening Assay	Immunofluorescence staining	Microscopy	NSC82769_rep1_plate_ct116_well_E7_field_1	Images_M1_02/CT116_1xy45c1.tif__xy1_1.tif	figshare	doi:10.6084/m9.figshare.c.3808666	https://doi.org/10.6084/m9.figshare.c.3808666	Image Analysis	Final_Dataset_Combined_v04.xlsx	figshare	doi:10.6084/m9.figshare.c.3808666	https://doi.org/10.6084/m9.figshare.c.3808666	1
NSC82769	High Content Chemical Screening Assay	Immunofluorescence staining	Microscopy	NSC82769_rep1_plate_ct116_well_E7_field_2	Images_M1_02/CT116_1xy45c1.tif__xy1_2.tif	figshare	doi:10.6084/m9.figshare.c.3808666	https://doi.org/10.6084/m9.figshare.c.3808666	Image Analysis	Final_Dataset_Combined_v04.xlsx	figshare	doi:10.6084/m9.figshare.c.3808666	https://doi.org/10.6084/m9.figshare.c.3808666	1
NSC82769	High Content Chemical Screening Assay	Immunofluorescence staining	Microscopy	NSC82769_rep1_plate_ct116_well_E7_field_3	Images_M1_02/CT116_1xy45c1.tif__xy2_1.tif	figshare	doi:10.6084/m9.figshare.c.3808666	https://doi.org/10.6084/m9.figshare.c.3808666	Image Analysis	Final_Dataset_Combined_v04.xlsx	figshare	doi:10.6084/m9.figshare.c.3808666	https://doi.org/10.6084/m9.figshare.c.3808666	1
NSC82769	High Content Chemical Screening Assay	Immunofluorescence staining	Microscopy	NSC82769_rep1_plate_ct116_well_E7_field_4	Images_M1_02/CT116_1xy45c1.tif__xy2_2.tif	figshare	doi:10.6084/m9.figshare.c.3808666	https://doi.org/10.6084/m9.figshare.c.3808666	Image Analysis	Final_Dataset_Combined_v04.xlsx	figshare	doi:10.6084/m9.figshare.c.3808666	https://doi.org/10.6084/m9.figshare.c.3808666	1
NSC83076	High Content Chemical Screening Assay	Immunofluorescence staining	Microscopy	NSC83076_rep1_plate_ct116_well_F7_field_1	Images_M1_02/CT116_1xy46c1.tif__xy1_1.tif	figshare	doi:10.6084/m9.figshare.c.3808666	https://doi.org/10.6084/m9.figshare.c.3808666	Image Analysis	Final_Dataset_Combined_v04.xlsx	figshare	doi:10.6084/m9.figshare.c.3808666	https://doi.org/10.6084/m9.figshare.c.3808666	1
NSC83076	High Content Chemical Screening Assay	Immunofluorescence staining	Microscopy	NSC83076_rep1_plate_ct116_well_F7_field_2	Images_M1_02/CT116_1xy46c1.tif__xy1_2.tif	figshare	doi:10.6084/m9.figshare.c.3808666	https://doi.org/10.6084/m9.figshare.c.3808666	Image Analysis	Final_Dataset_Combined_v04.xlsx	figshare	doi:10.6084/m9.figshare.c.3808666	https://doi.org/10.6084/m9.figshare.c.3808666	1
NSC83076	High Content Chemical Screening Assay	Immunofluorescence staining	Microscopy	NSC83076_rep1_plate_ct116_well_F7_field_3	Images_M1_02/CT116_1xy46c1.tif__xy2_1.tif	figshare	doi:10.6084/m9.figshare.c.3808666	https://doi.org/10.6084/m9.figshare.c.3808666	Image Analysis	Final_Dataset_Combined_v04.xlsx	figshare	doi:10.6084/m9.figshare.c.3808666	https://doi.org/10.6084/m9.figshare.c.3808666	1
NSC83076	High Content Chemical Screening Assay	Immunofluorescence staining	Microscopy	NSC83076_rep1_plate_ct116_well_F7_field_4	Images_M1_02/CT116_1xy46c1.tif__xy2_2.tif	figshare	doi:10.6084/m9.figshare.c.3808666	https://doi.org/10.6084/m9.figshare.c.3808666	Image Analysis	Final_Dataset_Combined_v04.xlsx	figshare	doi:10.6084/m9.figshare.c.3808666	https://doi.org/10.6084/m9.figshare.c.3808666	1
NSC83237	High Content Chemical Screening Assay	Immunofluorescence staining	Microscopy	NSC83237_rep1_plate_ct116_well_G7_field_1	Images_M1_02/CT116_1xy47c1.tif__xy1_1.tif	figshare	doi:10.6084/m9.figshare.c.3808666	https://doi.org/10.6084/m9.figshare.c.3808666	Image Analysis	Final_Dataset_Combined_v04.xlsx	figshare	doi:10.6084/m9.figshare.c.3808666	https://doi.org/10.6084/m9.figshare.c.3808666	1
NSC83237	High Content Chemical Screening Assay	Immunofluorescence staining	Microscopy	NSC83237_rep1_plate_ct116_well_G7_field_2	Images_M1_02/CT116_1xy47c1.tif__xy1_2.tif	figshare	doi:10.6084/m9.figshare.c.3808666	https://doi.org/10.6084/m9.figshare.c.3808666	Image Analysis	Final_Dataset_Combined_v04.xlsx	figshare	doi:10.6084/m9.figshare.c.3808666	https://doi.org/10.6084/m9.figshare.c.3808666	1
NSC83237	High Content Chemical Screening Assay	Immunofluorescence staining	Microscopy	NSC83237_rep1_plate_ct116_well_G7_field_3	Images_M1_02/CT116_1xy47c1.tif__xy2_1.tif	figshare	doi:10.6084/m9.figshare.c.3808666	https://doi.org/10.6084/m9.figshare.c.3808666	Image Analysis	Final_Dataset_Combined_v04.xlsx	figshare	doi:10.6084/m9.figshare.c.3808666	https://doi.org/10.6084/m9.figshare.c.3808666	1
NSC83237	High Content Chemical Screening Assay	Immunofluorescence staining	Microscopy	NSC83237_rep1_plate_ct116_well_G7_field_4	Images_M1_02/CT116_1xy47c1.tif__xy2_2.tif	figshare	doi:10.6084/m9.figshare.c.3808666	https://doi.org/10.6084/m9.figshare.c.3808666	Image Analysis	Final_Dataset_Combined_v04.xlsx	figshare	doi:10.6084/m9.figshare.c.3808666	https://doi.org/10.6084/m9.figshare.c.3808666	1
NSC83339	High Content Chemical Screening Assay	Immunofluorescence staining	Microscopy	NSC83339_rep1_plate_ct116_well_H7_field_1	Images_M1_02/CT116_1xy48c1.tif__xy1_1.tif	figshare	doi:10.6084/m9.figshare.c.3808666	https://doi.org/10.6084/m9.figshare.c.3808666	Image Analysis	Final_Dataset_Combined_v04.xlsx	figshare	doi:10.6084/m9.figshare.c.3808666	https://doi.org/10.6084/m9.figshare.c.3808666	1
NSC83339	High Content Chemical Screening Assay	Immunofluorescence staining	Microscopy	NSC83339_rep1_plate_ct116_well_H7_field_2	Images_M1_02/CT116_1xy48c1.tif__xy1_2.tif	figshare	doi:10.6084/m9.figshare.c.3808666	https://doi.org/10.6084/m9.figshare.c.3808666	Image Analysis	Final_Dataset_Combined_v04.xlsx	figshare	doi:10.6084/m9.figshare.c.3808666	https://doi.org/10.6084/m9.figshare.c.3808666	1
NSC83339	High Content Chemical Screening Assay	Immunofluorescence staining	Microscopy	NSC83339_rep1_plate_ct116_well_H7_field_3	Images_M1_02/CT116_1xy48c1.tif__xy2_1.tif	figshare	doi:10.6084/m9.figshare.c.3808666	https://doi.org/10.6084/m9.figshare.c.3808666	Image Analysis	Final_Dataset_Combined_v04.xlsx	figshare	doi:10.6084/m9.figshare.c.3808666	https://doi.org/10.6084/m9.figshare.c.3808666	1
NSC83339	High Content Chemical Screening Assay	Immunofluorescence staining	Microscopy	NSC83339_rep1_plate_ct116_well_H7_field_4	Images_M1_02/CT116_1xy48c1.tif__xy2_2.tif	figshare	doi:10.6084/m9.figshare.c.3808666	https://doi.org/10.6084/m9.figshare.c.3808666	Image Analysis	Final_Dataset_Combined_v04.xlsx	figshare	doi:10.6084/m9.figshare.c.3808666	https://doi.org/10.6084/m9.figshare.c.3808666	1
NSC92753	High Content Chemical Screening Assay	Immunofluorescence staining	Microscopy	NSC92753_rep1_plate_ct116_well_H8_field_1	Images_M1_02/CT116_1xy49c1.tif__xy1_1.tif	figshare	doi:10.6084/m9.figshare.c.3808666	https://doi.org/10.6084/m9.figshare.c.3808666	Image Analysis	Final_Dataset_Combined_v04.xlsx	figshare	doi:10.6084/m9.figshare.c.3808666	https://doi.org/10.6084/m9.figshare.c.3808666	1
NSC92753	High Content Chemical Screening Assay	Immunofluorescence staining	Microscopy	NSC92753_rep1_plate_ct116_well_H8_field_2	Images_M1_02/CT116_1xy49c1.tif__xy1_2.tif	figshare	doi:10.6084/m9.figshare.c.3808666	https://doi.org/10.6084/m9.figshare.c.3808666	Image Analysis	Final_Dataset_Combined_v04.xlsx	figshare	doi:10.6084/m9.figshare.c.3808666	https://doi.org/10.6084/m9.figshare.c.3808666	1
NSC92753	High Content Chemical Screening Assay	Immunofluorescence staining	Microscopy	NSC92753_rep1_plate_ct116_well_H8_field_3	Images_M1_02/CT116_1xy49c1.tif__xy2_1.tif	figshare	doi:10.6084/m9.figshare.c.3808666	https://doi.org/10.6084/m9.figshare.c.3808666	Image Analysis	Final_Dataset_Combined_v04.xlsx	figshare	doi:10.6084/m9.figshare.c.3808666	https://doi.org/10.6084/m9.figshare.c.3808666	1
NSC92753	High Content Chemical Screening Assay	Immunofluorescence staining	Microscopy	NSC92753_rep1_plate_ct116_well_H8_field_4	Images_M1_02/CT116_1xy49c1.tif__xy2_2.tif	figshare	doi:10.6084/m9.figshare.c.3808666	https://doi.org/10.6084/m9.figshare.c.3808666	Image Analysis	Final_Dataset_Combined_v04.xlsx	figshare	doi:10.6084/m9.figshare.c.3808666	https://doi.org/10.6084/m9.figshare.c.3808666	1
NSC92264	High Content Chemical Screening Assay	Immunofluorescence staining	Microscopy	NSC92264_rep1_plate_ct116_well_G8_field_1	Images_M1_02/CT116_1xy50c1.tif__xy1_1.tif	figshare	doi:10.6084/m9.figshare.c.3808666	https://doi.org/10.6084/m9.figshare.c.3808666	Image Analysis	Final_Dataset_Combined_v04.xlsx	figshare	doi:10.6084/m9.figshare.c.3808666	https://doi.org/10.6084/m9.figshare.c.3808666	1
NSC92264	High Content Chemical Screening Assay	Immunofluorescence staining	Microscopy	NSC92264_rep1_plate_ct116_well_G8_field_3	Images_M1_02/CT116_1xy50c1.tif__xy2_1.tif	figshare	doi:10.6084/m9.figshare.c.3808666	https://doi.org/10.6084/m9.figshare.c.3808666	Image Analysis	Final_Dataset_Combined_v04.xlsx	figshare	doi:10.6084/m9.figshare.c.3808666	https://doi.org/10.6084/m9.figshare.c.3808666	1
NSC92264	High Content Chemical Screening Assay	Immunofluorescence staining	Microscopy	NSC92264_rep1_plate_ct116_well_G8_field_4	Images_M1_02/CT116_1xy50c1.tif__xy2_2.tif	figshare	doi:10.6084/m9.figshare.c.3808666	https://doi.org/10.6084/m9.figshare.c.3808666	Image Analysis	Final_Dataset_Combined_v04.xlsx	figshare	doi:10.6084/m9.figshare.c.3808666	https://doi.org/10.6084/m9.figshare.c.3808666	1
NSC91438	High Content Chemical Screening Assay	Immunofluorescence staining	Microscopy	NSC91438_rep1_plate_ct116_well_F8_field_1	Images_M1_02/CT116_1xy51c1.tif__xy1_1.tif	figshare	doi:10.6084/m9.figshare.c.3808666	https://doi.org/10.6084/m9.figshare.c.3808666	Image Analysis	Final_Dataset_Combined_v04.xlsx	figshare	doi:10.6084/m9.figshare.c.3808666	https://doi.org/10.6084/m9.figshare.c.3808666	1
NSC91438	High Content Chemical Screening Assay	Immunofluorescence staining	Microscopy	NSC91438_rep1_plate_ct116_well_F8_field_2	Images_M1_02/CT116_1xy51c1.tif__xy1_2.tif	figshare	doi:10.6084/m9.figshare.c.3808666	https://doi.org/10.6084/m9.figshare.c.3808666	Image Analysis	Final_Dataset_Combined_v04.xlsx	figshare	doi:10.6084/m9.figshare.c.3808666	https://doi.org/10.6084/m9.figshare.c.3808666	1
NSC91438	High Content Chemical Screening Assay	Immunofluorescence staining	Microscopy	NSC91438_rep1_plate_ct116_well_F8_field_3	Images_M1_02/CT116_1xy51c1.tif__xy2_1.tif	figshare	doi:10.6084/m9.figshare.c.3808666	https://doi.org/10.6084/m9.figshare.c.3808666	Image Analysis	Final_Dataset_Combined_v04.xlsx	figshare	doi:10.6084/m9.figshare.c.3808666	https://doi.org/10.6084/m9.figshare.c.3808666	1
NSC91438	High Content Chemical Screening Assay	Immunofluorescence staining	Microscopy	NSC91438_rep1_plate_ct116_well_F8_field_4	Images_M1_02/CT116_1xy51c1.tif__xy2_2.tif	figshare	doi:10.6084/m9.figshare.c.3808666	https://doi.org/10.6084/m9.figshare.c.3808666	Image Analysis	Final_Dataset_Combined_v04.xlsx	figshare	doi:10.6084/m9.figshare.c.3808666	https://doi.org/10.6084/m9.figshare.c.3808666	1
NSC89720	High Content Chemical Screening Assay	Immunofluorescence staining	Microscopy	NSC89720_rep1_plate_ct116_well_E8_field_1	Images_M1_02/CT116_1xy52c1.tif__xy1_1.tif	figshare	doi:10.6084/m9.figshare.c.3808666	https://doi.org/10.6084/m9.figshare.c.3808666	Image Analysis	Final_Dataset_Combined_v04.xlsx	figshare	doi:10.6084/m9.figshare.c.3808666	https://doi.org/10.6084/m9.figshare.c.3808666	1
NSC89720	High Content Chemical Screening Assay	Immunofluorescence staining	Microscopy	NSC89720_rep1_plate_ct116_well_E8_field_2	Images_M1_02/CT116_1xy52c1.tif__xy1_2.tif	figshare	doi:10.6084/m9.figshare.c.3808666	https://doi.org/10.6084/m9.figshare.c.3808666	Image Analysis	Final_Dataset_Combined_v04.xlsx	figshare	doi:10.6084/m9.figshare.c.3808666	https://doi.org/10.6084/m9.figshare.c.3808666	1
NSC89720	High Content Chemical Screening Assay	Immunofluorescence staining	Microscopy	NSC89720_rep1_plate_ct116_well_E8_field_3	Images_M1_02/CT116_1xy52c1.tif__xy2_1.tif	figshare	doi:10.6084/m9.figshare.c.3808666	https://doi.org/10.6084/m9.figshare.c.3808666	Image Analysis	Final_Dataset_Combined_v04.xlsx	figshare	doi:10.6084/m9.figshare.c.3808666	https://doi.org/10.6084/m9.figshare.c.3808666	1
NSC89720	High Content Chemical Screening Assay	Immunofluorescence staining	Microscopy	NSC89720_rep1_plate_ct116_well_E8_field_4	Images_M1_02/CT116_1xy52c1.tif__xy2_2.tif	figshare	doi:10.6084/m9.figshare.c.3808666	https://doi.org/10.6084/m9.figshare.c.3808666	Image Analysis	Final_Dataset_Combined_v04.xlsx	figshare	doi:10.6084/m9.figshare.c.3808666	https://doi.org/10.6084/m9.figshare.c.3808666	1
NSC88882	High Content Chemical Screening Assay	Immunofluorescence staining	Microscopy	NSC88882_rep1_plate_ct116_well_D8_field_1	Images_M1_02/CT116_1xy53c1.tif__xy1_1.tif	figshare	doi:10.6084/m9.figshare.c.3808666	https://doi.org/10.6084/m9.figshare.c.3808666	Image Analysis	Final_Dataset_Combined_v04.xlsx	figshare	doi:10.6084/m9.figshare.c.3808666	https://doi.org/10.6084/m9.figshare.c.3808666	1
NSC88882	High Content Chemical Screening Assay	Immunofluorescence staining	Microscopy	NSC88882_rep1_plate_ct116_well_D8_field_2	Images_M1_02/CT116_1xy53c1.tif__xy1_2.tif	figshare	doi:10.6084/m9.figshare.c.3808666	https://doi.org/10.6084/m9.figshare.c.3808666	Image Analysis	Final_Dataset_Combined_v04.xlsx	figshare	doi:10.6084/m9.figshare.c.3808666	https://doi.org/10.6084/m9.figshare.c.3808666	1
NSC88882	High Content Chemical Screening Assay	Immunofluorescence staining	Microscopy	NSC88882_rep1_plate_ct116_well_D8_field_3	Images_M1_02/CT116_1xy53c1.tif__xy2_1.tif	figshare	doi:10.6084/m9.figshare.c.3808666	https://doi.org/10.6084/m9.figshare.c.3808666	Image Analysis	Final_Dataset_Combined_v04.xlsx	figshare	doi:10.6084/m9.figshare.c.3808666	https://doi.org/10.6084/m9.figshare.c.3808666	1
NSC88882	High Content Chemical Screening Assay	Immunofluorescence staining	Microscopy	NSC88882_rep1_plate_ct116_well_D8_field_4	Images_M1_02/CT116_1xy53c1.tif__xy2_2.tif	figshare	doi:10.6084/m9.figshare.c.3808666	https://doi.org/10.6084/m9.figshare.c.3808666	Image Analysis	Final_Dataset_Combined_v04.xlsx	figshare	doi:10.6084/m9.figshare.c.3808666	https://doi.org/10.6084/m9.figshare.c.3808666	1
NSC85331	High Content Chemical Screening Assay	Immunofluorescence staining	Microscopy	NSC85331_rep1_plate_ct116_well_C8_field_1	Images_M1_02/CT116_1xy54c1.tif__xy1_1.tif	figshare	doi:10.6084/m9.figshare.c.3808666	https://doi.org/10.6084/m9.figshare.c.3808666	Image Analysis	Final_Dataset_Combined_v04.xlsx	figshare	doi:10.6084/m9.figshare.c.3808666	https://doi.org/10.6084/m9.figshare.c.3808666	1
NSC85331	High Content Chemical Screening Assay	Immunofluorescence staining	Microscopy	NSC85331_rep1_plate_ct116_well_C8_field_2	Images_M1_02/CT116_1xy54c1.tif__xy1_2.tif	figshare	doi:10.6084/m9.figshare.c.3808666	https://doi.org/10.6084/m9.figshare.c.3808666	Image Analysis	Final_Dataset_Combined_v04.xlsx	figshare	doi:10.6084/m9.figshare.c.3808666	https://doi.org/10.6084/m9.figshare.c.3808666	1
NSC85331	High Content Chemical Screening Assay	Immunofluorescence staining	Microscopy	NSC85331_rep1_plate_ct116_well_C8_field_3	Images_M1_02/CT116_1xy54c1.tif__xy2_1.tif	figshare	doi:10.6084/m9.figshare.c.3808666	https://doi.org/10.6084/m9.figshare.c.3808666	Image Analysis	Final_Dataset_Combined_v04.xlsx	figshare	doi:10.6084/m9.figshare.c.3808666	https://doi.org/10.6084/m9.figshare.c.3808666	1
NSC85331	High Content Chemical Screening Assay	Immunofluorescence staining	Microscopy	NSC85331_rep1_plate_ct116_well_C8_field_4	Images_M1_02/CT116_1xy54c1.tif__xy2_2.tif	figshare	doi:10.6084/m9.figshare.c.3808666	https://doi.org/10.6084/m9.figshare.c.3808666	Image Analysis	Final_Dataset_Combined_v04.xlsx	figshare	doi:10.6084/m9.figshare.c.3808666	https://doi.org/10.6084/m9.figshare.c.3808666	1
NSC84200	High Content Chemical Screening Assay	Immunofluorescence staining	Microscopy	NSC84200_rep1_plate_ct116_well_B8_field_1	Images_M1_02/CT116_1xy55c1.tif__xy1_1.tif	figshare	doi:10.6084/m9.figshare.c.3808666	https://doi.org/10.6084/m9.figshare.c.3808666	Image Analysis	Final_Dataset_Combined_v04.xlsx	figshare	doi:10.6084/m9.figshare.c.3808666	https://doi.org/10.6084/m9.figshare.c.3808666	1
NSC84200	High Content Chemical Screening Assay	Immunofluorescence staining	Microscopy	NSC84200_rep1_plate_ct116_well_B8_field_2	Images_M1_02/CT116_1xy55c1.tif__xy1_2.tif	figshare	doi:10.6084/m9.figshare.c.3808666	https://doi.org/10.6084/m9.figshare.c.3808666	Image Analysis	Final_Dataset_Combined_v04.xlsx	figshare	doi:10.6084/m9.figshare.c.3808666	https://doi.org/10.6084/m9.figshare.c.3808666	1
NSC84200	High Content Chemical Screening Assay	Immunofluorescence staining	Microscopy	NSC84200_rep1_plate_ct116_well_B8_field_3	Images_M1_02/CT116_1xy55c1.tif__xy2_1.tif	figshare	doi:10.6084/m9.figshare.c.3808666	https://doi.org/10.6084/m9.figshare.c.3808666	Image Analysis	Final_Dataset_Combined_v04.xlsx	figshare	doi:10.6084/m9.figshare.c.3808666	https://doi.org/10.6084/m9.figshare.c.3808666	1
NSC84200	High Content Chemical Screening Assay	Immunofluorescence staining	Microscopy	NSC84200_rep1_plate_ct116_well_B8_field_4	Images_M1_02/CT116_1xy55c1.tif__xy2_2.tif	figshare	doi:10.6084/m9.figshare.c.3808666	https://doi.org/10.6084/m9.figshare.c.3808666	Image Analysis	Final_Dataset_Combined_v04.xlsx	figshare	doi:10.6084/m9.figshare.c.3808666	https://doi.org/10.6084/m9.figshare.c.3808666	1
NSC83345	High Content Chemical Screening Assay	Immunofluorescence staining	Microscopy	NSC83345_rep1_plate_ct116_well_A8_field_1	Images_M1_02/CT116_1xy56c1.tif__xy1_1.tif	figshare	doi:10.6084/m9.figshare.c.3808666	https://doi.org/10.6084/m9.figshare.c.3808666	Image Analysis	Final_Dataset_Combined_v04.xlsx	figshare	doi:10.6084/m9.figshare.c.3808666	https://doi.org/10.6084/m9.figshare.c.3808666	1
NSC83345	High Content Chemical Screening Assay	Immunofluorescence staining	Microscopy	NSC83345_rep1_plate_ct116_well_A8_field_2	Images_M1_02/CT116_1xy56c1.tif__xy1_2.tif	figshare	doi:10.6084/m9.figshare.c.3808666	https://doi.org/10.6084/m9.figshare.c.3808666	Image Analysis	Final_Dataset_Combined_v04.xlsx	figshare	doi:10.6084/m9.figshare.c.3808666	https://doi.org/10.6084/m9.figshare.c.3808666	1
NSC83345	High Content Chemical Screening Assay	Immunofluorescence staining	Microscopy	NSC83345_rep1_plate_ct116_well_A8_field_3	Images_M1_02/CT116_1xy56c1.tif__xy2_1.tif	figshare	doi:10.6084/m9.figshare.c.3808666	https://doi.org/10.6084/m9.figshare.c.3808666	Image Analysis	Final_Dataset_Combined_v04.xlsx	figshare	doi:10.6084/m9.figshare.c.3808666	https://doi.org/10.6084/m9.figshare.c.3808666	1
NSC83345	High Content Chemical Screening Assay	Immunofluorescence staining	Microscopy	NSC83345_rep1_plate_ct116_well_A8_field_4	Images_M1_02/CT116_1xy56c1.tif__xy2_2.tif	figshare	doi:10.6084/m9.figshare.c.3808666	https://doi.org/10.6084/m9.figshare.c.3808666	Image Analysis	Final_Dataset_Combined_v04.xlsx	figshare	doi:10.6084/m9.figshare.c.3808666	https://doi.org/10.6084/m9.figshare.c.3808666	1
NSC93260	High Content Chemical Screening Assay	Immunofluorescence staining	Microscopy	NSC93260_rep1_plate_ct116_well_A9_field_1	Images_M1_02/CT116_1xy57c1.tif__xy1_1.tif	figshare	doi:10.6084/m9.figshare.c.3808666	https://doi.org/10.6084/m9.figshare.c.3808666	Image Analysis	Final_Dataset_Combined_v04.xlsx	figshare	doi:10.6084/m9.figshare.c.3808666	https://doi.org/10.6084/m9.figshare.c.3808666	1
NSC93260	High Content Chemical Screening Assay	Immunofluorescence staining	Microscopy	NSC93260_rep1_plate_ct116_well_A9_field_2	Images_M1_02/CT116_1xy57c1.tif__xy1_2.tif	figshare	doi:10.6084/m9.figshare.c.3808666	https://doi.org/10.6084/m9.figshare.c.3808666	Image Analysis	Final_Dataset_Combined_v04.xlsx	figshare	doi:10.6084/m9.figshare.c.3808666	https://doi.org/10.6084/m9.figshare.c.3808666	1
NSC93260	High Content Chemical Screening Assay	Immunofluorescence staining	Microscopy	NSC93260_rep1_plate_ct116_well_A9_field_3	Images_M1_02/CT116_1xy57c1.tif__xy2_1.tif	figshare	doi:10.6084/m9.figshare.c.3808666	https://doi.org/10.6084/m9.figshare.c.3808666	Image Analysis	Final_Dataset_Combined_v04.xlsx	figshare	doi:10.6084/m9.figshare.c.3808666	https://doi.org/10.6084/m9.figshare.c.3808666	1
NSC93260	High Content Chemical Screening Assay	Immunofluorescence staining	Microscopy	NSC93260_rep1_plate_ct116_well_A9_field_4	Images_M1_02/CT116_1xy57c1.tif__xy2_2.tif	figshare	doi:10.6084/m9.figshare.c.3808666	https://doi.org/10.6084/m9.figshare.c.3808666	Image Analysis	Final_Dataset_Combined_v04.xlsx	figshare	doi:10.6084/m9.figshare.c.3808666	https://doi.org/10.6084/m9.figshare.c.3808666	1
NSC96979	High Content Chemical Screening Assay	Immunofluorescence staining	Microscopy	NSC96979_rep1_plate_ct116_well_B9_field_1	Images_M1_02/CT116_1xy58c1.tif__xy1_1.tif	figshare	doi:10.6084/m9.figshare.c.3808666	https://doi.org/10.6084/m9.figshare.c.3808666	Image Analysis	Final_Dataset_Combined_v04.xlsx	figshare	doi:10.6084/m9.figshare.c.3808666	https://doi.org/10.6084/m9.figshare.c.3808666	1
NSC96979	High Content Chemical Screening Assay	Immunofluorescence staining	Microscopy	NSC96979_rep1_plate_ct116_well_B9_field_2	Images_M1_02/CT116_1xy58c1.tif__xy1_2.tif	figshare	doi:10.6084/m9.figshare.c.3808666	https://doi.org/10.6084/m9.figshare.c.3808666	Image Analysis	Final_Dataset_Combined_v04.xlsx	figshare	doi:10.6084/m9.figshare.c.3808666	https://doi.org/10.6084/m9.figshare.c.3808666	1
NSC96979	High Content Chemical Screening Assay	Immunofluorescence staining	Microscopy	NSC96979_rep1_plate_ct116_well_B9_field_3	Images_M1_02/CT116_1xy58c1.tif__xy2_1.tif	figshare	doi:10.6084/m9.figshare.c.3808666	https://doi.org/10.6084/m9.figshare.c.3808666	Image Analysis	Final_Dataset_Combined_v04.xlsx	figshare	doi:10.6084/m9.figshare.c.3808666	https://doi.org/10.6084/m9.figshare.c.3808666	1
NSC96979	High Content Chemical Screening Assay	Immunofluorescence staining	Microscopy	NSC96979_rep1_plate_ct116_well_B9_field_4	Images_M1_02/CT116_1xy58c1.tif__xy2_2.tif	figshare	doi:10.6084/m9.figshare.c.3808666	https://doi.org/10.6084/m9.figshare.c.3808666	Image Analysis	Final_Dataset_Combined_v04.xlsx	figshare	doi:10.6084/m9.figshare.c.3808666	https://doi.org/10.6084/m9.figshare.c.3808666	1
NSC97090	High Content Chemical Screening Assay	Immunofluorescence staining	Microscopy	NSC97090_rep1_plate_ct116_well_C9_field_1	Images_M1_02/CT116_1xy59c1.tif__xy1_1.tif	figshare	doi:10.6084/m9.figshare.c.3808666	https://doi.org/10.6084/m9.figshare.c.3808666	Image Analysis	Final_Dataset_Combined_v04.xlsx	figshare	doi:10.6084/m9.figshare.c.3808666	https://doi.org/10.6084/m9.figshare.c.3808666	1
NSC97090	High Content Chemical Screening Assay	Immunofluorescence staining	Microscopy	NSC97090_rep1_plate_ct116_well_C9_field_2	Images_M1_02/CT116_1xy59c1.tif__xy1_2.tif	figshare	doi:10.6084/m9.figshare.c.3808666	https://doi.org/10.6084/m9.figshare.c.3808666	Image Analysis	Final_Dataset_Combined_v04.xlsx	figshare	doi:10.6084/m9.figshare.c.3808666	https://doi.org/10.6084/m9.figshare.c.3808666	1
NSC97090	High Content Chemical Screening Assay	Immunofluorescence staining	Microscopy	NSC97090_rep1_plate_ct116_well_C9_field_3	Images_M1_02/CT116_1xy59c1.tif__xy2_1.tif	figshare	doi:10.6084/m9.figshare.c.3808666	https://doi.org/10.6084/m9.figshare.c.3808666	Image Analysis	Final_Dataset_Combined_v04.xlsx	figshare	doi:10.6084/m9.figshare.c.3808666	https://doi.org/10.6084/m9.figshare.c.3808666	1
NSC97090	High Content Chemical Screening Assay	Immunofluorescence staining	Microscopy	NSC97090_rep1_plate_ct116_well_C9_field_4	Images_M1_02/CT116_1xy59c1.tif__xy2_2.tif	figshare	doi:10.6084/m9.figshare.c.3808666	https://doi.org/10.6084/m9.figshare.c.3808666	Image Analysis	Final_Dataset_Combined_v04.xlsx	figshare	doi:10.6084/m9.figshare.c.3808666	https://doi.org/10.6084/m9.figshare.c.3808666	1
NSC97104	High Content Chemical Screening Assay	Immunofluorescence staining	Microscopy	NSC97104_rep1_plate_ct116_well_D9_field_1	Images_M1_02/CT116_1xy60c1.tif__xy1_1.tif	figshare	doi:10.6084/m9.figshare.c.3808666	https://doi.org/10.6084/m9.figshare.c.3808666	Image Analysis	Final_Dataset_Combined_v04.xlsx	figshare	doi:10.6084/m9.figshare.c.3808666	https://doi.org/10.6084/m9.figshare.c.3808666	1
NSC97104	High Content Chemical Screening Assay	Immunofluorescence staining	Microscopy	NSC97104_rep1_plate_ct116_well_D9_field_2	Images_M1_02/CT116_1xy60c1.tif__xy1_2.tif	figshare	doi:10.6084/m9.figshare.c.3808666	https://doi.org/10.6084/m9.figshare.c.3808666	Image Analysis	Final_Dataset_Combined_v04.xlsx	figshare	doi:10.6084/m9.figshare.c.3808666	https://doi.org/10.6084/m9.figshare.c.3808666	1
NSC97104	High Content Chemical Screening Assay	Immunofluorescence staining	Microscopy	NSC97104_rep1_plate_ct116_well_D9_field_3	Images_M1_02/CT116_1xy60c1.tif__xy2_1.tif	figshare	doi:10.6084/m9.figshare.c.3808666	https://doi.org/10.6084/m9.figshare.c.3808666	Image Analysis	Final_Dataset_Combined_v04.xlsx	figshare	doi:10.6084/m9.figshare.c.3808666	https://doi.org/10.6084/m9.figshare.c.3808666	1
NSC97104	High Content Chemical Screening Assay	Immunofluorescence staining	Microscopy	NSC97104_rep1_plate_ct116_well_D9_field_4	Images_M1_02/CT116_1xy60c1.tif__xy2_2.tif	figshare	doi:10.6084/m9.figshare.c.3808666	https://doi.org/10.6084/m9.figshare.c.3808666	Image Analysis	Final_Dataset_Combined_v04.xlsx	figshare	doi:10.6084/m9.figshare.c.3808666	https://doi.org/10.6084/m9.figshare.c.3808666	1
NSC97538	High Content Chemical Screening Assay	Immunofluorescence staining	Microscopy	NSC97538_rep1_plate_ct116_well_E9_field_1	Images_M1_02/CT116_1xy61c1.tif__xy1_1.tif	figshare	doi:10.6084/m9.figshare.c.3808666	https://doi.org/10.6084/m9.figshare.c.3808666	Image Analysis	Final_Dataset_Combined_v04.xlsx	figshare	doi:10.6084/m9.figshare.c.3808666	https://doi.org/10.6084/m9.figshare.c.3808666	1
NSC97538	High Content Chemical Screening Assay	Immunofluorescence staining	Microscopy	NSC97538_rep1_plate_ct116_well_E9_field_2	Images_M1_02/CT116_1xy61c1.tif__xy1_2.tif	figshare	doi:10.6084/m9.figshare.c.3808666	https://doi.org/10.6084/m9.figshare.c.3808666	Image Analysis	Final_Dataset_Combined_v04.xlsx	figshare	doi:10.6084/m9.figshare.c.3808666	https://doi.org/10.6084/m9.figshare.c.3808666	1
NSC97538	High Content Chemical Screening Assay	Immunofluorescence staining	Microscopy	NSC97538_rep1_plate_ct116_well_E9_field_3	Images_M1_02/CT116_1xy61c1.tif__xy2_1.tif	figshare	doi:10.6084/m9.figshare.c.3808666	https://doi.org/10.6084/m9.figshare.c.3808666	Image Analysis	Final_Dataset_Combined_v04.xlsx	figshare	doi:10.6084/m9.figshare.c.3808666	https://doi.org/10.6084/m9.figshare.c.3808666	1
NSC97538	High Content Chemical Screening Assay	Immunofluorescence staining	Microscopy	NSC97538_rep1_plate_ct116_well_E9_field_4	Images_M1_02/CT116_1xy61c1.tif__xy2_2.tif	figshare	doi:10.6084/m9.figshare.c.3808666	https://doi.org/10.6084/m9.figshare.c.3808666	Image Analysis	Final_Dataset_Combined_v04.xlsx	figshare	doi:10.6084/m9.figshare.c.3808666	https://doi.org/10.6084/m9.figshare.c.3808666	1
NSC99756	High Content Chemical Screening Assay	Immunofluorescence staining	Microscopy	NSC99756_rep1_plate_ct116_well_F9_field_1	Images_M1_02/CT116_1xy62c1.tif__xy1_1.tif	figshare	doi:10.6084/m9.figshare.c.3808666	https://doi.org/10.6084/m9.figshare.c.3808666	Image Analysis	Final_Dataset_Combined_v04.xlsx	figshare	doi:10.6084/m9.figshare.c.3808666	https://doi.org/10.6084/m9.figshare.c.3808666	1
NSC99756	High Content Chemical Screening Assay	Immunofluorescence staining	Microscopy	NSC99756_rep1_plate_ct116_well_F9_field_2	Images_M1_02/CT116_1xy62c1.tif__xy1_2.tif	figshare	doi:10.6084/m9.figshare.c.3808666	https://doi.org/10.6084/m9.figshare.c.3808666	Image Analysis	Final_Dataset_Combined_v04.xlsx	figshare	doi:10.6084/m9.figshare.c.3808666	https://doi.org/10.6084/m9.figshare.c.3808666	1
NSC99756	High Content Chemical Screening Assay	Immunofluorescence staining	Microscopy	NSC99756_rep1_plate_ct116_well_F9_field_3	Images_M1_02/CT116_1xy62c1.tif__xy2_1.tif	figshare	doi:10.6084/m9.figshare.c.3808666	https://doi.org/10.6084/m9.figshare.c.3808666	Image Analysis	Final_Dataset_Combined_v04.xlsx	figshare	doi:10.6084/m9.figshare.c.3808666	https://doi.org/10.6084/m9.figshare.c.3808666	1
NSC99756	High Content Chemical Screening Assay	Immunofluorescence staining	Microscopy	NSC99756_rep1_plate_ct116_well_F9_field_4	Images_M1_02/CT116_1xy62c1.tif__xy2_2.tif	figshare	doi:10.6084/m9.figshare.c.3808666	https://doi.org/10.6084/m9.figshare.c.3808666	Image Analysis	Final_Dataset_Combined_v04.xlsx	figshare	doi:10.6084/m9.figshare.c.3808666	https://doi.org/10.6084/m9.figshare.c.3808666	1
NSC100729	High Content Chemical Screening Assay	Immunofluorescence staining	Microscopy	NSC100729_rep1_plate_ct116_well_G9_field_1	Images_M1_02/CT116_1xy63c1.tif__xy1_1.tif	figshare	doi:10.6084/m9.figshare.c.3808666	https://doi.org/10.6084/m9.figshare.c.3808666	Image Analysis	Final_Dataset_Combined_v04.xlsx	figshare	doi:10.6084/m9.figshare.c.3808666	https://doi.org/10.6084/m9.figshare.c.3808666	1
NSC100729	High Content Chemical Screening Assay	Immunofluorescence staining	Microscopy	NSC100729_rep1_plate_ct116_well_G9_field_2	Images_M1_02/CT116_1xy63c1.tif__xy1_2.tif	figshare	doi:10.6084/m9.figshare.c.3808666	https://doi.org/10.6084/m9.figshare.c.3808666	Image Analysis	Final_Dataset_Combined_v04.xlsx	figshare	doi:10.6084/m9.figshare.c.3808666	https://doi.org/10.6084/m9.figshare.c.3808666	1
NSC100729	High Content Chemical Screening Assay	Immunofluorescence staining	Microscopy	NSC100729_rep1_plate_ct116_well_G9_field_3	Images_M1_02/CT116_1xy63c1.tif__xy2_1.tif	figshare	doi:10.6084/m9.figshare.c.3808666	https://doi.org/10.6084/m9.figshare.c.3808666	Image Analysis	Final_Dataset_Combined_v04.xlsx	figshare	doi:10.6084/m9.figshare.c.3808666	https://doi.org/10.6084/m9.figshare.c.3808666	1
NSC100729	High Content Chemical Screening Assay	Immunofluorescence staining	Microscopy	NSC100729_rep1_plate_ct116_well_G9_field_4	Images_M1_02/CT116_1xy63c1.tif__xy2_2.tif	figshare	doi:10.6084/m9.figshare.c.3808666	https://doi.org/10.6084/m9.figshare.c.3808666	Image Analysis	Final_Dataset_Combined_v04.xlsx	figshare	doi:10.6084/m9.figshare.c.3808666	https://doi.org/10.6084/m9.figshare.c.3808666	1
NSC102025	High Content Chemical Screening Assay	Immunofluorescence staining	Microscopy	NSC102025_rep1_plate_ct116_well_H9_field_1	Images_M1_02/CT116_1xy64c1.tif__xy1_1.tif	figshare	doi:10.6084/m9.figshare.c.3808666	https://doi.org/10.6084/m9.figshare.c.3808666	Image Analysis	Final_Dataset_Combined_v04.xlsx	figshare	doi:10.6084/m9.figshare.c.3808666	https://doi.org/10.6084/m9.figshare.c.3808666	1
NSC102025	High Content Chemical Screening Assay	Immunofluorescence staining	Microscopy	NSC102025_rep1_plate_ct116_well_H9_field_2	Images_M1_02/CT116_1xy64c1.tif__xy1_2.tif	figshare	doi:10.6084/m9.figshare.c.3808666	https://doi.org/10.6084/m9.figshare.c.3808666	Image Analysis	Final_Dataset_Combined_v04.xlsx	figshare	doi:10.6084/m9.figshare.c.3808666	https://doi.org/10.6084/m9.figshare.c.3808666	1
NSC102025	High Content Chemical Screening Assay	Immunofluorescence staining	Microscopy	NSC102025_rep1_plate_ct116_well_H9_field_3	Images_M1_02/CT116_1xy64c1.tif__xy2_1.tif	figshare	doi:10.6084/m9.figshare.c.3808666	https://doi.org/10.6084/m9.figshare.c.3808666	Image Analysis	Final_Dataset_Combined_v04.xlsx	figshare	doi:10.6084/m9.figshare.c.3808666	https://doi.org/10.6084/m9.figshare.c.3808666	1
NSC102025	High Content Chemical Screening Assay	Immunofluorescence staining	Microscopy	NSC102025_rep1_plate_ct116_well_H9_field_4	Images_M1_02/CT116_1xy64c1.tif__xy2_2.tif	figshare	doi:10.6084/m9.figshare.c.3808666	https://doi.org/10.6084/m9.figshare.c.3808666	Image Analysis	Final_Dataset_Combined_v04.xlsx	figshare	doi:10.6084/m9.figshare.c.3808666	https://doi.org/10.6084/m9.figshare.c.3808666	1
NSC109231	High Content Chemical Screening Assay	Immunofluorescence staining	Microscopy	NSC109231_rep1_plate_ct116_well_G10_field_1	Images_M1_02/CT116_1xy66c1.tif__xy1_1.tif	figshare	doi:10.6084/m9.figshare.c.3808666	https://doi.org/10.6084/m9.figshare.c.3808666	Image Analysis	Final_Dataset_Combined_v04.xlsx	figshare	doi:10.6084/m9.figshare.c.3808666	https://doi.org/10.6084/m9.figshare.c.3808666	1
NSC109231	High Content Chemical Screening Assay	Immunofluorescence staining	Microscopy	NSC109231_rep1_plate_ct116_well_G10_field_2	Images_M1_02/CT116_1xy66c1.tif__xy1_2.tif	figshare	doi:10.6084/m9.figshare.c.3808666	https://doi.org/10.6084/m9.figshare.c.3808666	Image Analysis	Final_Dataset_Combined_v04.xlsx	figshare	doi:10.6084/m9.figshare.c.3808666	https://doi.org/10.6084/m9.figshare.c.3808666	1
NSC109231	High Content Chemical Screening Assay	Immunofluorescence staining	Microscopy	NSC109231_rep1_plate_ct116_well_G10_field_3	Images_M1_02/CT116_1xy66c1.tif__xy2_1.tif	figshare	doi:10.6084/m9.figshare.c.3808666	https://doi.org/10.6084/m9.figshare.c.3808666	Image Analysis	Final_Dataset_Combined_v04.xlsx	figshare	doi:10.6084/m9.figshare.c.3808666	https://doi.org/10.6084/m9.figshare.c.3808666	1
NSC109231	High Content Chemical Screening Assay	Immunofluorescence staining	Microscopy	NSC109231_rep1_plate_ct116_well_G10_field_4	Images_M1_02/CT116_1xy66c1.tif__xy2_2.tif	figshare	doi:10.6084/m9.figshare.c.3808666	https://doi.org/10.6084/m9.figshare.c.3808666	Image Analysis	Final_Dataset_Combined_v04.xlsx	figshare	doi:10.6084/m9.figshare.c.3808666	https://doi.org/10.6084/m9.figshare.c.3808666	1
NSC109176	High Content Chemical Screening Assay	Immunofluorescence staining	Microscopy	NSC109176_rep1_plate_ct116_well_F10_field_1	Images_M1_02/CT116_1xy67c1.tif__xy1_1.tif	figshare	doi:10.6084/m9.figshare.c.3808666	https://doi.org/10.6084/m9.figshare.c.3808666	Image Analysis	Final_Dataset_Combined_v04.xlsx	figshare	doi:10.6084/m9.figshare.c.3808666	https://doi.org/10.6084/m9.figshare.c.3808666	1
NSC109176	High Content Chemical Screening Assay	Immunofluorescence staining	Microscopy	NSC109176_rep1_plate_ct116_well_F10_field_2	Images_M1_02/CT116_1xy67c1.tif__xy1_2.tif	figshare	doi:10.6084/m9.figshare.c.3808666	https://doi.org/10.6084/m9.figshare.c.3808666	Image Analysis	Final_Dataset_Combined_v04.xlsx	figshare	doi:10.6084/m9.figshare.c.3808666	https://doi.org/10.6084/m9.figshare.c.3808666	1
NSC109176	High Content Chemical Screening Assay	Immunofluorescence staining	Microscopy	NSC109176_rep1_plate_ct116_well_F10_field_3	Images_M1_02/CT116_1xy67c1.tif__xy2_1.tif	figshare	doi:10.6084/m9.figshare.c.3808666	https://doi.org/10.6084/m9.figshare.c.3808666	Image Analysis	Final_Dataset_Combined_v04.xlsx	figshare	doi:10.6084/m9.figshare.c.3808666	https://doi.org/10.6084/m9.figshare.c.3808666	1
NSC109176	High Content Chemical Screening Assay	Immunofluorescence staining	Microscopy	NSC109176_rep1_plate_ct116_well_F10_field_4	Images_M1_02/CT116_1xy67c1.tif__xy2_2.tif	figshare	doi:10.6084/m9.figshare.c.3808666	https://doi.org/10.6084/m9.figshare.c.3808666	Image Analysis	Final_Dataset_Combined_v04.xlsx	figshare	doi:10.6084/m9.figshare.c.3808666	https://doi.org/10.6084/m9.figshare.c.3808666	1
NSC108655	High Content Chemical Screening Assay	Immunofluorescence staining	Microscopy	NSC108655_rep1_plate_ct116_well_E10_field_1	Images_M1_02/CT116_1xy68c1.tif__xy1_1.tif	figshare	doi:10.6084/m9.figshare.c.3808666	https://doi.org/10.6084/m9.figshare.c.3808666	Image Analysis	Final_Dataset_Combined_v04.xlsx	figshare	doi:10.6084/m9.figshare.c.3808666	https://doi.org/10.6084/m9.figshare.c.3808666	1
NSC108655	High Content Chemical Screening Assay	Immunofluorescence staining	Microscopy	NSC108655_rep1_plate_ct116_well_E10_field_2	Images_M1_02/CT116_1xy68c1.tif__xy1_2.tif	figshare	doi:10.6084/m9.figshare.c.3808666	https://doi.org/10.6084/m9.figshare.c.3808666	Image Analysis	Final_Dataset_Combined_v04.xlsx	figshare	doi:10.6084/m9.figshare.c.3808666	https://doi.org/10.6084/m9.figshare.c.3808666	1
NSC108655	High Content Chemical Screening Assay	Immunofluorescence staining	Microscopy	NSC108655_rep1_plate_ct116_well_E10_field_3	Images_M1_02/CT116_1xy68c1.tif__xy2_1.tif	figshare	doi:10.6084/m9.figshare.c.3808666	https://doi.org/10.6084/m9.figshare.c.3808666	Image Analysis	Final_Dataset_Combined_v04.xlsx	figshare	doi:10.6084/m9.figshare.c.3808666	https://doi.org/10.6084/m9.figshare.c.3808666	1
NSC108655	High Content Chemical Screening Assay	Immunofluorescence staining	Microscopy	NSC108655_rep1_plate_ct116_well_E10_field_4	Images_M1_02/CT116_1xy68c1.tif__xy2_2.tif	figshare	doi:10.6084/m9.figshare.c.3808666	https://doi.org/10.6084/m9.figshare.c.3808666	Image Analysis	Final_Dataset_Combined_v04.xlsx	figshare	doi:10.6084/m9.figshare.c.3808666	https://doi.org/10.6084/m9.figshare.c.3808666	1
NSC106261	High Content Chemical Screening Assay	Immunofluorescence staining	Microscopy	NSC106261_rep1_plate_ct116_well_D10_field_1	Images_M1_02/CT116_1xy69c1.tif__xy1_1.tif	figshare	doi:10.6084/m9.figshare.c.3808666	https://doi.org/10.6084/m9.figshare.c.3808666	Image Analysis	Final_Dataset_Combined_v04.xlsx	figshare	doi:10.6084/m9.figshare.c.3808666	https://doi.org/10.6084/m9.figshare.c.3808666	1
NSC106261	High Content Chemical Screening Assay	Immunofluorescence staining	Microscopy	NSC106261_rep1_plate_ct116_well_D10_field_2	Images_M1_02/CT116_1xy69c1.tif__xy1_2.tif	figshare	doi:10.6084/m9.figshare.c.3808666	https://doi.org/10.6084/m9.figshare.c.3808666	Image Analysis	Final_Dataset_Combined_v04.xlsx	figshare	doi:10.6084/m9.figshare.c.3808666	https://doi.org/10.6084/m9.figshare.c.3808666	1
NSC106261	High Content Chemical Screening Assay	Immunofluorescence staining	Microscopy	NSC106261_rep1_plate_ct116_well_D10_field_3	Images_M1_02/CT116_1xy69c1.tif__xy2_1.tif	figshare	doi:10.6084/m9.figshare.c.3808666	https://doi.org/10.6084/m9.figshare.c.3808666	Image Analysis	Final_Dataset_Combined_v04.xlsx	figshare	doi:10.6084/m9.figshare.c.3808666	https://doi.org/10.6084/m9.figshare.c.3808666	1
NSC106261	High Content Chemical Screening Assay	Immunofluorescence staining	Microscopy	NSC106261_rep1_plate_ct116_well_D10_field_4	Images_M1_02/CT116_1xy69c1.tif__xy2_2.tif	figshare	doi:10.6084/m9.figshare.c.3808666	https://doi.org/10.6084/m9.figshare.c.3808666	Image Analysis	Final_Dataset_Combined_v04.xlsx	figshare	doi:10.6084/m9.figshare.c.3808666	https://doi.org/10.6084/m9.figshare.c.3808666	1
NSC106045	High Content Chemical Screening Assay	Immunofluorescence staining	Microscopy	NSC106045_rep1_plate_ct116_well_C10_field_1	Images_M1_02/CT116_1xy70c1.tif__xy1_1.tif	figshare	doi:10.6084/m9.figshare.c.3808666	https://doi.org/10.6084/m9.figshare.c.3808666	Image Analysis	Final_Dataset_Combined_v04.xlsx	figshare	doi:10.6084/m9.figshare.c.3808666	https://doi.org/10.6084/m9.figshare.c.3808666	1
NSC106045	High Content Chemical Screening Assay	Immunofluorescence staining	Microscopy	NSC106045_rep1_plate_ct116_well_C10_field_2	Images_M1_02/CT116_1xy70c1.tif__xy1_2.tif	figshare	doi:10.6084/m9.figshare.c.3808666	https://doi.org/10.6084/m9.figshare.c.3808666	Image Analysis	Final_Dataset_Combined_v04.xlsx	figshare	doi:10.6084/m9.figshare.c.3808666	https://doi.org/10.6084/m9.figshare.c.3808666	1
NSC106045	High Content Chemical Screening Assay	Immunofluorescence staining	Microscopy	NSC106045_rep1_plate_ct116_well_C10_field_3	Images_M1_02/CT116_1xy70c1.tif__xy2_1.tif	figshare	doi:10.6084/m9.figshare.c.3808666	https://doi.org/10.6084/m9.figshare.c.3808666	Image Analysis	Final_Dataset_Combined_v04.xlsx	figshare	doi:10.6084/m9.figshare.c.3808666	https://doi.org/10.6084/m9.figshare.c.3808666	1
NSC106045	High Content Chemical Screening Assay	Immunofluorescence staining	Microscopy	NSC106045_rep1_plate_ct116_well_C10_field_4	Images_M1_02/CT116_1xy70c1.tif__xy2_2.tif	figshare	doi:10.6084/m9.figshare.c.3808666	https://doi.org/10.6084/m9.figshare.c.3808666	Image Analysis	Final_Dataset_Combined_v04.xlsx	figshare	doi:10.6084/m9.figshare.c.3808666	https://doi.org/10.6084/m9.figshare.c.3808666	1
NSC104969	High Content Chemical Screening Assay	Immunofluorescence staining	Microscopy	NSC104969_rep1_plate_ct116_well_B10_field_1	Images_M1_02/CT116_1xy71c1.tif__xy1_1.tif	figshare	doi:10.6084/m9.figshare.c.3808666	https://doi.org/10.6084/m9.figshare.c.3808666	Image Analysis	Final_Dataset_Combined_v04.xlsx	figshare	doi:10.6084/m9.figshare.c.3808666	https://doi.org/10.6084/m9.figshare.c.3808666	1
NSC104969	High Content Chemical Screening Assay	Immunofluorescence staining	Microscopy	NSC104969_rep1_plate_ct116_well_B10_field_2	Images_M1_02/CT116_1xy71c1.tif__xy1_2.tif	figshare	doi:10.6084/m9.figshare.c.3808666	https://doi.org/10.6084/m9.figshare.c.3808666	Image Analysis	Final_Dataset_Combined_v04.xlsx	figshare	doi:10.6084/m9.figshare.c.3808666	https://doi.org/10.6084/m9.figshare.c.3808666	1
NSC104969	High Content Chemical Screening Assay	Immunofluorescence staining	Microscopy	NSC104969_rep1_plate_ct116_well_B10_field_3	Images_M1_02/CT116_1xy71c1.tif__xy2_1.tif	figshare	doi:10.6084/m9.figshare.c.3808666	https://doi.org/10.6084/m9.figshare.c.3808666	Image Analysis	Final_Dataset_Combined_v04.xlsx	figshare	doi:10.6084/m9.figshare.c.3808666	https://doi.org/10.6084/m9.figshare.c.3808666	1
NSC104969	High Content Chemical Screening Assay	Immunofluorescence staining	Microscopy	NSC104969_rep1_plate_ct116_well_B10_field_4	Images_M1_02/CT116_1xy71c1.tif__xy2_2.tif	figshare	doi:10.6084/m9.figshare.c.3808666	https://doi.org/10.6084/m9.figshare.c.3808666	Image Analysis	Final_Dataset_Combined_v04.xlsx	figshare	doi:10.6084/m9.figshare.c.3808666	https://doi.org/10.6084/m9.figshare.c.3808666	1
NSC102509	High Content Chemical Screening Assay	Immunofluorescence staining	Microscopy	NSC102509_rep1_plate_ct116_well_A10_field_1	Images_M1_02/CT116_1xy72c1.tif__xy1_1.tif	figshare	doi:10.6084/m9.figshare.c.3808666	https://doi.org/10.6084/m9.figshare.c.3808666	Image Analysis	Final_Dataset_Combined_v04.xlsx	figshare	doi:10.6084/m9.figshare.c.3808666	https://doi.org/10.6084/m9.figshare.c.3808666	1
NSC102509	High Content Chemical Screening Assay	Immunofluorescence staining	Microscopy	NSC102509_rep1_plate_ct116_well_A10_field_2	Images_M1_02/CT116_1xy72c1.tif__xy1_2.tif	figshare	doi:10.6084/m9.figshare.c.3808666	https://doi.org/10.6084/m9.figshare.c.3808666	Image Analysis	Final_Dataset_Combined_v04.xlsx	figshare	doi:10.6084/m9.figshare.c.3808666	https://doi.org/10.6084/m9.figshare.c.3808666	1
NSC102509	High Content Chemical Screening Assay	Immunofluorescence staining	Microscopy	NSC102509_rep1_plate_ct116_well_A10_field_3	Images_M1_02/CT116_1xy72c1.tif__xy2_1.tif	figshare	doi:10.6084/m9.figshare.c.3808666	https://doi.org/10.6084/m9.figshare.c.3808666	Image Analysis	Final_Dataset_Combined_v04.xlsx	figshare	doi:10.6084/m9.figshare.c.3808666	https://doi.org/10.6084/m9.figshare.c.3808666	1
NSC102509	High Content Chemical Screening Assay	Immunofluorescence staining	Microscopy	NSC102509_rep1_plate_ct116_well_A10_field_4	Images_M1_02/CT116_1xy72c1.tif__xy2_2.tif	figshare	doi:10.6084/m9.figshare.c.3808666	https://doi.org/10.6084/m9.figshare.c.3808666	Image Analysis	Final_Dataset_Combined_v04.xlsx	figshare	doi:10.6084/m9.figshare.c.3808666	https://doi.org/10.6084/m9.figshare.c.3808666	1
NSC109528	High Content Chemical Screening Assay	Immunofluorescence staining	Microscopy	NSC109528_rep1_plate_ct116_well_A11_field_1	Images_M1_02/CT116_1xy73c1.tif__xy1_1.tif	figshare	doi:10.6084/m9.figshare.c.3808666	https://doi.org/10.6084/m9.figshare.c.3808666	Image Analysis	Final_Dataset_Combined_v04.xlsx	figshare	doi:10.6084/m9.figshare.c.3808666	https://doi.org/10.6084/m9.figshare.c.3808666	1
NSC109528	High Content Chemical Screening Assay	Immunofluorescence staining	Microscopy	NSC109528_rep1_plate_ct116_well_A11_field_2	Images_M1_02/CT116_1xy73c1.tif__xy1_2.tif	figshare	doi:10.6084/m9.figshare.c.3808666	https://doi.org/10.6084/m9.figshare.c.3808666	Image Analysis	Final_Dataset_Combined_v04.xlsx	figshare	doi:10.6084/m9.figshare.c.3808666	https://doi.org/10.6084/m9.figshare.c.3808666	1
NSC109528	High Content Chemical Screening Assay	Immunofluorescence staining	Microscopy	NSC109528_rep1_plate_ct116_well_A11_field_3	Images_M1_02/CT116_1xy73c1.tif__xy2_1.tif	figshare	doi:10.6084/m9.figshare.c.3808666	https://doi.org/10.6084/m9.figshare.c.3808666	Image Analysis	Final_Dataset_Combined_v04.xlsx	figshare	doi:10.6084/m9.figshare.c.3808666	https://doi.org/10.6084/m9.figshare.c.3808666	1
NSC109528	High Content Chemical Screening Assay	Immunofluorescence staining	Microscopy	NSC109528_rep1_plate_ct116_well_A11_field_4	Images_M1_02/CT116_1xy73c1.tif__xy2_2.tif	figshare	doi:10.6084/m9.figshare.c.3808666	https://doi.org/10.6084/m9.figshare.c.3808666	Image Analysis	Final_Dataset_Combined_v04.xlsx	figshare	doi:10.6084/m9.figshare.c.3808666	https://doi.org/10.6084/m9.figshare.c.3808666	1
NSC62840	High Content Chemical Screening Assay	Immunofluorescence staining	Microscopy	NSC62840_rep1_plate_ct116_well_B11_field_1	Images_M1_02/CT116_1xy74c1.tif__xy1_1.tif	figshare	doi:10.6084/m9.figshare.c.3808666	https://doi.org/10.6084/m9.figshare.c.3808666	Image Analysis	Final_Dataset_Combined_v04.xlsx	figshare	doi:10.6084/m9.figshare.c.3808666	https://doi.org/10.6084/m9.figshare.c.3808666	1
NSC62840	High Content Chemical Screening Assay	Immunofluorescence staining	Microscopy	NSC62840_rep1_plate_ct116_well_B11_field_2	Images_M1_02/CT116_1xy74c1.tif__xy1_2.tif	figshare	doi:10.6084/m9.figshare.c.3808666	https://doi.org/10.6084/m9.figshare.c.3808666	Image Analysis	Final_Dataset_Combined_v04.xlsx	figshare	doi:10.6084/m9.figshare.c.3808666	https://doi.org/10.6084/m9.figshare.c.3808666	1
NSC62840	High Content Chemical Screening Assay	Immunofluorescence staining	Microscopy	NSC62840_rep1_plate_ct116_well_B11_field_3	Images_M1_02/CT116_1xy74c1.tif__xy2_1.tif	figshare	doi:10.6084/m9.figshare.c.3808666	https://doi.org/10.6084/m9.figshare.c.3808666	Image Analysis	Final_Dataset_Combined_v04.xlsx	figshare	doi:10.6084/m9.figshare.c.3808666	https://doi.org/10.6084/m9.figshare.c.3808666	1
NSC62840	High Content Chemical Screening Assay	Immunofluorescence staining	Microscopy	NSC62840_rep1_plate_ct116_well_B11_field_4	Images_M1_02/CT116_1xy74c1.tif__xy2_2.tif	figshare	doi:10.6084/m9.figshare.c.3808666	https://doi.org/10.6084/m9.figshare.c.3808666	Image Analysis	Final_Dataset_Combined_v04.xlsx	figshare	doi:10.6084/m9.figshare.c.3808666	https://doi.org/10.6084/m9.figshare.c.3808666	1
NSC41833	High Content Chemical Screening Assay	Immunofluorescence staining	Microscopy	NSC41833_rep1_plate_ct116_well_C11_field_1	Images_M1_02/CT116_1xy75c1.tif__xy1_1.tif	figshare	doi:10.6084/m9.figshare.c.3808666	https://doi.org/10.6084/m9.figshare.c.3808666	Image Analysis	Final_Dataset_Combined_v04.xlsx	figshare	doi:10.6084/m9.figshare.c.3808666	https://doi.org/10.6084/m9.figshare.c.3808666	1
NSC41833	High Content Chemical Screening Assay	Immunofluorescence staining	Microscopy	NSC41833_rep1_plate_ct116_well_C11_field_2	Images_M1_02/CT116_1xy75c1.tif__xy1_2.tif	figshare	doi:10.6084/m9.figshare.c.3808666	https://doi.org/10.6084/m9.figshare.c.3808666	Image Analysis	Final_Dataset_Combined_v04.xlsx	figshare	doi:10.6084/m9.figshare.c.3808666	https://doi.org/10.6084/m9.figshare.c.3808666	1
NSC41833	High Content Chemical Screening Assay	Immunofluorescence staining	Microscopy	NSC41833_rep1_plate_ct116_well_C11_field_3	Images_M1_02/CT116_1xy75c1.tif__xy2_1.tif	figshare	doi:10.6084/m9.figshare.c.3808666	https://doi.org/10.6084/m9.figshare.c.3808666	Image Analysis	Final_Dataset_Combined_v04.xlsx	figshare	doi:10.6084/m9.figshare.c.3808666	https://doi.org/10.6084/m9.figshare.c.3808666	1
NSC41833	High Content Chemical Screening Assay	Immunofluorescence staining	Microscopy	NSC41833_rep1_plate_ct116_well_C11_field_4	Images_M1_02/CT116_1xy75c1.tif__xy2_2.tif	figshare	doi:10.6084/m9.figshare.c.3808666	https://doi.org/10.6084/m9.figshare.c.3808666	Image Analysis	Final_Dataset_Combined_v04.xlsx	figshare	doi:10.6084/m9.figshare.c.3808666	https://doi.org/10.6084/m9.figshare.c.3808666	1
NSC16631	High Content Chemical Screening Assay	Immunofluorescence staining	Microscopy	NSC16631_rep1_plate_ct116_well_D11_field_1	Images_M1_02/CT116_1xy76c1.tif__xy1_1.tif	figshare	doi:10.6084/m9.figshare.c.3808666	https://doi.org/10.6084/m9.figshare.c.3808666	Image Analysis	Final_Dataset_Combined_v04.xlsx	figshare	doi:10.6084/m9.figshare.c.3808666	https://doi.org/10.6084/m9.figshare.c.3808666	1
NSC16631	High Content Chemical Screening Assay	Immunofluorescence staining	Microscopy	NSC16631_rep1_plate_ct116_well_D11_field_2	Images_M1_02/CT116_1xy76c1.tif__xy1_2.tif	figshare	doi:10.6084/m9.figshare.c.3808666	https://doi.org/10.6084/m9.figshare.c.3808666	Image Analysis	Final_Dataset_Combined_v04.xlsx	figshare	doi:10.6084/m9.figshare.c.3808666	https://doi.org/10.6084/m9.figshare.c.3808666	1
NSC16631	High Content Chemical Screening Assay	Immunofluorescence staining	Microscopy	NSC16631_rep1_plate_ct116_well_D11_field_3	Images_M1_02/CT116_1xy76c1.tif__xy2_1.tif	figshare	doi:10.6084/m9.figshare.c.3808666	https://doi.org/10.6084/m9.figshare.c.3808666	Image Analysis	Final_Dataset_Combined_v04.xlsx	figshare	doi:10.6084/m9.figshare.c.3808666	https://doi.org/10.6084/m9.figshare.c.3808666	1
NSC16631	High Content Chemical Screening Assay	Immunofluorescence staining	Microscopy	NSC16631_rep1_plate_ct116_well_D11_field_4	Images_M1_02/CT116_1xy76c1.tif__xy2_2.tif	figshare	doi:10.6084/m9.figshare.c.3808666	https://doi.org/10.6084/m9.figshare.c.3808666	Image Analysis	Final_Dataset_Combined_v04.xlsx	figshare	doi:10.6084/m9.figshare.c.3808666	https://doi.org/10.6084/m9.figshare.c.3808666	1
NSC20586	High Content Chemical Screening Assay	Immunofluorescence staining	Microscopy	NSC20586_rep1_plate_ct116_well_E11_field_1	Images_M1_02/CT116_1xy77c1.tif__xy1_1.tif	figshare	doi:10.6084/m9.figshare.c.3808666	https://doi.org/10.6084/m9.figshare.c.3808666	Image Analysis	Final_Dataset_Combined_v04.xlsx	figshare	doi:10.6084/m9.figshare.c.3808666	https://doi.org/10.6084/m9.figshare.c.3808666	1
NSC20586	High Content Chemical Screening Assay	Immunofluorescence staining	Microscopy	NSC20586_rep1_plate_ct116_well_E11_field_2	Images_M1_02/CT116_1xy77c1.tif__xy1_2.tif	figshare	doi:10.6084/m9.figshare.c.3808666	https://doi.org/10.6084/m9.figshare.c.3808666	Image Analysis	Final_Dataset_Combined_v04.xlsx	figshare	doi:10.6084/m9.figshare.c.3808666	https://doi.org/10.6084/m9.figshare.c.3808666	1
NSC20586	High Content Chemical Screening Assay	Immunofluorescence staining	Microscopy	NSC20586_rep1_plate_ct116_well_E11_field_3	Images_M1_02/CT116_1xy77c1.tif__xy2_1.tif	figshare	doi:10.6084/m9.figshare.c.3808666	https://doi.org/10.6084/m9.figshare.c.3808666	Image Analysis	Final_Dataset_Combined_v04.xlsx	figshare	doi:10.6084/m9.figshare.c.3808666	https://doi.org/10.6084/m9.figshare.c.3808666	1
NSC20586	High Content Chemical Screening Assay	Immunofluorescence staining	Microscopy	NSC20586_rep1_plate_ct116_well_E11_field_4	Images_M1_02/CT116_1xy77c1.tif__xy2_2.tif	figshare	doi:10.6084/m9.figshare.c.3808666	https://doi.org/10.6084/m9.figshare.c.3808666	Image Analysis	Final_Dataset_Combined_v04.xlsx	figshare	doi:10.6084/m9.figshare.c.3808666	https://doi.org/10.6084/m9.figshare.c.3808666	1
NSC40817	High Content Chemical Screening Assay	Immunofluorescence staining	Microscopy	NSC40817_rep1_plate_ct116_well_F11_field_1	Images_M1_02/CT116_1xy78c1.tif__xy1_1.tif	figshare	doi:10.6084/m9.figshare.c.3808666	https://doi.org/10.6084/m9.figshare.c.3808666	Image Analysis	Final_Dataset_Combined_v04.xlsx	figshare	doi:10.6084/m9.figshare.c.3808666	https://doi.org/10.6084/m9.figshare.c.3808666	1
NSC40817	High Content Chemical Screening Assay	Immunofluorescence staining	Microscopy	NSC40817_rep1_plate_ct116_well_F11_field_2	Images_M1_02/CT116_1xy78c1.tif__xy1_2.tif	figshare	doi:10.6084/m9.figshare.c.3808666	https://doi.org/10.6084/m9.figshare.c.3808666	Image Analysis	Final_Dataset_Combined_v04.xlsx	figshare	doi:10.6084/m9.figshare.c.3808666	https://doi.org/10.6084/m9.figshare.c.3808666	1
NSC40817	High Content Chemical Screening Assay	Immunofluorescence staining	Microscopy	NSC40817_rep1_plate_ct116_well_F11_field_3	Images_M1_02/CT116_1xy78c1.tif__xy2_1.tif	figshare	doi:10.6084/m9.figshare.c.3808666	https://doi.org/10.6084/m9.figshare.c.3808666	Image Analysis	Final_Dataset_Combined_v04.xlsx	figshare	doi:10.6084/m9.figshare.c.3808666	https://doi.org/10.6084/m9.figshare.c.3808666	1
NSC40817	High Content Chemical Screening Assay	Immunofluorescence staining	Microscopy	NSC40817_rep1_plate_ct116_well_F11_field_4	Images_M1_02/CT116_1xy78c1.tif__xy2_2.tif	figshare	doi:10.6084/m9.figshare.c.3808666	https://doi.org/10.6084/m9.figshare.c.3808666	Image Analysis	Final_Dataset_Combined_v04.xlsx	figshare	doi:10.6084/m9.figshare.c.3808666	https://doi.org/10.6084/m9.figshare.c.3808666	1
NSC42231	High Content Chemical Screening Assay	Immunofluorescence staining	Microscopy	NSC42231_rep1_plate_ct116_well_G11_field_1	Images_M1_02/CT116_1xy79c1.tif__xy1_1.tif	figshare	doi:10.6084/m9.figshare.c.3808666	https://doi.org/10.6084/m9.figshare.c.3808666	Image Analysis	Final_Dataset_Combined_v04.xlsx	figshare	doi:10.6084/m9.figshare.c.3808666	https://doi.org/10.6084/m9.figshare.c.3808666	1
NSC42231	High Content Chemical Screening Assay	Immunofluorescence staining	Microscopy	NSC42231_rep1_plate_ct116_well_G11_field_2	Images_M1_02/CT116_1xy79c1.tif__xy1_2.tif	figshare	doi:10.6084/m9.figshare.c.3808666	https://doi.org/10.6084/m9.figshare.c.3808666	Image Analysis	Final_Dataset_Combined_v04.xlsx	figshare	doi:10.6084/m9.figshare.c.3808666	https://doi.org/10.6084/m9.figshare.c.3808666	1
NSC42231	High Content Chemical Screening Assay	Immunofluorescence staining	Microscopy	NSC42231_rep1_plate_ct116_well_G11_field_3	Images_M1_02/CT116_1xy79c1.tif__xy2_1.tif	figshare	doi:10.6084/m9.figshare.c.3808666	https://doi.org/10.6084/m9.figshare.c.3808666	Image Analysis	Final_Dataset_Combined_v04.xlsx	figshare	doi:10.6084/m9.figshare.c.3808666	https://doi.org/10.6084/m9.figshare.c.3808666	1
NSC42231	High Content Chemical Screening Assay	Immunofluorescence staining	Microscopy	NSC42231_rep1_plate_ct116_well_G11_field_4	Images_M1_02/CT116_1xy79c1.tif__xy2_2.tif	figshare	doi:10.6084/m9.figshare.c.3808666	https://doi.org/10.6084/m9.figshare.c.3808666	Image Analysis	Final_Dataset_Combined_v04.xlsx	figshare	doi:10.6084/m9.figshare.c.3808666	https://doi.org/10.6084/m9.figshare.c.3808666	1
NSC82339	High Content Chemical Screening Assay	Immunofluorescence staining	Microscopy	NSC82339_rep1_plate_ct116_well_H11_field_1	Images_M1_02/CT116_1xy80c1.tif__xy1_1.tif	figshare	doi:10.6084/m9.figshare.c.3808666	https://doi.org/10.6084/m9.figshare.c.3808666	Image Analysis	Final_Dataset_Combined_v04.xlsx	figshare	doi:10.6084/m9.figshare.c.3808666	https://doi.org/10.6084/m9.figshare.c.3808666	1
NSC82339	High Content Chemical Screening Assay	Immunofluorescence staining	Microscopy	NSC82339_rep1_plate_ct116_well_H11_field_2	Images_M1_02/CT116_1xy80c1.tif__xy1_2.tif	figshare	doi:10.6084/m9.figshare.c.3808666	https://doi.org/10.6084/m9.figshare.c.3808666	Image Analysis	Final_Dataset_Combined_v04.xlsx	figshare	doi:10.6084/m9.figshare.c.3808666	https://doi.org/10.6084/m9.figshare.c.3808666	1
NSC82339	High Content Chemical Screening Assay	Immunofluorescence staining	Microscopy	NSC82339_rep1_plate_ct116_well_H11_field_3	Images_M1_02/CT116_1xy80c1.tif__xy2_1.tif	figshare	doi:10.6084/m9.figshare.c.3808666	https://doi.org/10.6084/m9.figshare.c.3808666	Image Analysis	Final_Dataset_Combined_v04.xlsx	figshare	doi:10.6084/m9.figshare.c.3808666	https://doi.org/10.6084/m9.figshare.c.3808666	1
NSC82339	High Content Chemical Screening Assay	Immunofluorescence staining	Microscopy	NSC82339_rep1_plate_ct116_well_H11_field_4	Images_M1_02/CT116_1xy80c1.tif__xy2_2.tif	figshare	doi:10.6084/m9.figshare.c.3808666	https://doi.org/10.6084/m9.figshare.c.3808666	Image Analysis	Final_Dataset_Combined_v04.xlsx	figshare	doi:10.6084/m9.figshare.c.3808666	https://doi.org/10.6084/m9.figshare.c.3808666	1
NSC55459	High Content Chemical Screening Assay	Immunofluorescence staining	Microscopy	NSC55459_rep2_plate_ct117_well_H2_field_1	Images_M1_03/CT117_1xy01c1.tif__xy1_1.tif	figshare	doi:10.6084/m9.figshare.c.3808666	https://doi.org/10.6084/m9.figshare.c.3808666	Image Analysis	Final_Dataset_Combined_v04.xlsx	figshare	doi:10.6084/m9.figshare.c.3808666	https://doi.org/10.6084/m9.figshare.c.3808666	2
NSC55459	High Content Chemical Screening Assay	Immunofluorescence staining	Microscopy	NSC55459_rep2_plate_ct117_well_H2_field_2	Images_M1_03/CT117_1xy01c1.tif__xy1_2.tif	figshare	doi:10.6084/m9.figshare.c.3808666	https://doi.org/10.6084/m9.figshare.c.3808666	Image Analysis	Final_Dataset_Combined_v04.xlsx	figshare	doi:10.6084/m9.figshare.c.3808666	https://doi.org/10.6084/m9.figshare.c.3808666	2
NSC55459	High Content Chemical Screening Assay	Immunofluorescence staining	Microscopy	NSC55459_rep2_plate_ct117_well_H2_field_3	Images_M1_03/CT117_1xy01c1.tif__xy2_1.tif	figshare	doi:10.6084/m9.figshare.c.3808666	https://doi.org/10.6084/m9.figshare.c.3808666	Image Analysis	Final_Dataset_Combined_v04.xlsx	figshare	doi:10.6084/m9.figshare.c.3808666	https://doi.org/10.6084/m9.figshare.c.3808666	2
NSC55459	High Content Chemical Screening Assay	Immunofluorescence staining	Microscopy	NSC55459_rep2_plate_ct117_well_H2_field_4	Images_M1_03/CT117_1xy01c1.tif__xy2_2.tif	figshare	doi:10.6084/m9.figshare.c.3808666	https://doi.org/10.6084/m9.figshare.c.3808666	Image Analysis	Final_Dataset_Combined_v04.xlsx	figshare	doi:10.6084/m9.figshare.c.3808666	https://doi.org/10.6084/m9.figshare.c.3808666	2
NSC51093	High Content Chemical Screening Assay	Immunofluorescence staining	Microscopy	NSC51093_rep2_plate_ct117_well_G2_field_1	Images_M1_03/CT117_1xy02c1.tif__xy1_1.tif	figshare	doi:10.6084/m9.figshare.c.3808666	https://doi.org/10.6084/m9.figshare.c.3808666	Image Analysis	Final_Dataset_Combined_v04.xlsx	figshare	doi:10.6084/m9.figshare.c.3808666	https://doi.org/10.6084/m9.figshare.c.3808666	2
NSC51093	High Content Chemical Screening Assay	Immunofluorescence staining	Microscopy	NSC51093_rep2_plate_ct117_well_G2_field_2	Images_M1_03/CT117_1xy02c1.tif__xy1_2.tif	figshare	doi:10.6084/m9.figshare.c.3808666	https://doi.org/10.6084/m9.figshare.c.3808666	Image Analysis	Final_Dataset_Combined_v04.xlsx	figshare	doi:10.6084/m9.figshare.c.3808666	https://doi.org/10.6084/m9.figshare.c.3808666	2
NSC51093	High Content Chemical Screening Assay	Immunofluorescence staining	Microscopy	NSC51093_rep2_plate_ct117_well_G2_field_3	Images_M1_03/CT117_1xy02c1.tif__xy2_1.tif	figshare	doi:10.6084/m9.figshare.c.3808666	https://doi.org/10.6084/m9.figshare.c.3808666	Image Analysis	Final_Dataset_Combined_v04.xlsx	figshare	doi:10.6084/m9.figshare.c.3808666	https://doi.org/10.6084/m9.figshare.c.3808666	2
NSC51093	High Content Chemical Screening Assay	Immunofluorescence staining	Microscopy	NSC51093_rep2_plate_ct117_well_G2_field_4	Images_M1_03/CT117_1xy02c1.tif__xy2_2.tif	figshare	doi:10.6084/m9.figshare.c.3808666	https://doi.org/10.6084/m9.figshare.c.3808666	Image Analysis	Final_Dataset_Combined_v04.xlsx	figshare	doi:10.6084/m9.figshare.c.3808666	https://doi.org/10.6084/m9.figshare.c.3808666	2
NSC50858	High Content Chemical Screening Assay	Immunofluorescence staining	Microscopy	NSC50858_rep2_plate_ct117_well_F2_field_1	Images_M1_03/CT117_1xy03c1.tif__xy1_1.tif	figshare	doi:10.6084/m9.figshare.c.3808666	https://doi.org/10.6084/m9.figshare.c.3808666	Image Analysis	Final_Dataset_Combined_v04.xlsx	figshare	doi:10.6084/m9.figshare.c.3808666	https://doi.org/10.6084/m9.figshare.c.3808666	2
NSC50858	High Content Chemical Screening Assay	Immunofluorescence staining	Microscopy	NSC50858_rep2_plate_ct117_well_F2_field_2	Images_M1_03/CT117_1xy03c1.tif__xy1_2.tif	figshare	doi:10.6084/m9.figshare.c.3808666	https://doi.org/10.6084/m9.figshare.c.3808666	Image Analysis	Final_Dataset_Combined_v04.xlsx	figshare	doi:10.6084/m9.figshare.c.3808666	https://doi.org/10.6084/m9.figshare.c.3808666	2
NSC50858	High Content Chemical Screening Assay	Immunofluorescence staining	Microscopy	NSC50858_rep2_plate_ct117_well_F2_field_3	Images_M1_03/CT117_1xy03c1.tif__xy2_1.tif	figshare	doi:10.6084/m9.figshare.c.3808666	https://doi.org/10.6084/m9.figshare.c.3808666	Image Analysis	Final_Dataset_Combined_v04.xlsx	figshare	doi:10.6084/m9.figshare.c.3808666	https://doi.org/10.6084/m9.figshare.c.3808666	2
NSC50858	High Content Chemical Screening Assay	Immunofluorescence staining	Microscopy	NSC50858_rep2_plate_ct117_well_F2_field_4	Images_M1_03/CT117_1xy03c1.tif__xy2_2.tif	figshare	doi:10.6084/m9.figshare.c.3808666	https://doi.org/10.6084/m9.figshare.c.3808666	Image Analysis	Final_Dataset_Combined_v04.xlsx	figshare	doi:10.6084/m9.figshare.c.3808666	https://doi.org/10.6084/m9.figshare.c.3808666	2
NSC50751	High Content Chemical Screening Assay	Immunofluorescence staining	Microscopy	NSC50751_rep2_plate_ct117_well_E2_field_1	Images_M1_03/CT117_1xy04c1.tif__xy1_1.tif	figshare	doi:10.6084/m9.figshare.c.3808666	https://doi.org/10.6084/m9.figshare.c.3808666	Image Analysis	Final_Dataset_Combined_v04.xlsx	figshare	doi:10.6084/m9.figshare.c.3808666	https://doi.org/10.6084/m9.figshare.c.3808666	2
NSC50751	High Content Chemical Screening Assay	Immunofluorescence staining	Microscopy	NSC50751_rep2_plate_ct117_well_E2_field_2	Images_M1_03/CT117_1xy04c1.tif__xy1_2.tif	figshare	doi:10.6084/m9.figshare.c.3808666	https://doi.org/10.6084/m9.figshare.c.3808666	Image Analysis	Final_Dataset_Combined_v04.xlsx	figshare	doi:10.6084/m9.figshare.c.3808666	https://doi.org/10.6084/m9.figshare.c.3808666	2
NSC50751	High Content Chemical Screening Assay	Immunofluorescence staining	Microscopy	NSC50751_rep2_plate_ct117_well_E2_field_3	Images_M1_03/CT117_1xy04c1.tif__xy2_1.tif	figshare	doi:10.6084/m9.figshare.c.3808666	https://doi.org/10.6084/m9.figshare.c.3808666	Image Analysis	Final_Dataset_Combined_v04.xlsx	figshare	doi:10.6084/m9.figshare.c.3808666	https://doi.org/10.6084/m9.figshare.c.3808666	2
NSC50751	High Content Chemical Screening Assay	Immunofluorescence staining	Microscopy	NSC50751_rep2_plate_ct117_well_E2_field_4	Images_M1_03/CT117_1xy04c1.tif__xy2_2.tif	figshare	doi:10.6084/m9.figshare.c.3808666	https://doi.org/10.6084/m9.figshare.c.3808666	Image Analysis	Final_Dataset_Combined_v04.xlsx	figshare	doi:10.6084/m9.figshare.c.3808666	https://doi.org/10.6084/m9.figshare.c.3808666	2
NSC49252	High Content Chemical Screening Assay	Immunofluorescence staining	Microscopy	NSC49252_rep2_plate_ct117_well_D2_field_1	Images_M1_03/CT117_1xy05c1.tif__xy1_1.tif	figshare	doi:10.6084/m9.figshare.c.3808666	https://doi.org/10.6084/m9.figshare.c.3808666	Image Analysis	Final_Dataset_Combined_v04.xlsx	figshare	doi:10.6084/m9.figshare.c.3808666	https://doi.org/10.6084/m9.figshare.c.3808666	2
NSC49252	High Content Chemical Screening Assay	Immunofluorescence staining	Microscopy	NSC49252_rep2_plate_ct117_well_D2_field_2	Images_M1_03/CT117_1xy05c1.tif__xy1_2.tif	figshare	doi:10.6084/m9.figshare.c.3808666	https://doi.org/10.6084/m9.figshare.c.3808666	Image Analysis	Final_Dataset_Combined_v04.xlsx	figshare	doi:10.6084/m9.figshare.c.3808666	https://doi.org/10.6084/m9.figshare.c.3808666	2
NSC49252	High Content Chemical Screening Assay	Immunofluorescence staining	Microscopy	NSC49252_rep2_plate_ct117_well_D2_field_3	Images_M1_03/CT117_1xy05c1.tif__xy2_1.tif	figshare	doi:10.6084/m9.figshare.c.3808666	https://doi.org/10.6084/m9.figshare.c.3808666	Image Analysis	Final_Dataset_Combined_v04.xlsx	figshare	doi:10.6084/m9.figshare.c.3808666	https://doi.org/10.6084/m9.figshare.c.3808666	2
NSC49252	High Content Chemical Screening Assay	Immunofluorescence staining	Microscopy	NSC49252_rep2_plate_ct117_well_D2_field_4	Images_M1_03/CT117_1xy05c1.tif__xy2_2.tif	figshare	doi:10.6084/m9.figshare.c.3808666	https://doi.org/10.6084/m9.figshare.c.3808666	Image Analysis	Final_Dataset_Combined_v04.xlsx	figshare	doi:10.6084/m9.figshare.c.3808666	https://doi.org/10.6084/m9.figshare.c.3808666	2
NSC48422	High Content Chemical Screening Assay	Immunofluorescence staining	Microscopy	NSC48422_rep2_plate_ct117_well_C2_field_1	Images_M1_03/CT117_1xy06c1.tif__xy1_1.tif	figshare	doi:10.6084/m9.figshare.c.3808666	https://doi.org/10.6084/m9.figshare.c.3808666	Image Analysis	Final_Dataset_Combined_v04.xlsx	figshare	doi:10.6084/m9.figshare.c.3808666	https://doi.org/10.6084/m9.figshare.c.3808666	2
NSC48422	High Content Chemical Screening Assay	Immunofluorescence staining	Microscopy	NSC48422_rep2_plate_ct117_well_C2_field_2	Images_M1_03/CT117_1xy06c1.tif__xy1_2.tif	figshare	doi:10.6084/m9.figshare.c.3808666	https://doi.org/10.6084/m9.figshare.c.3808666	Image Analysis	Final_Dataset_Combined_v04.xlsx	figshare	doi:10.6084/m9.figshare.c.3808666	https://doi.org/10.6084/m9.figshare.c.3808666	2
NSC48422	High Content Chemical Screening Assay	Immunofluorescence staining	Microscopy	NSC48422_rep2_plate_ct117_well_C2_field_3	Images_M1_03/CT117_1xy06c1.tif__xy2_1.tif	figshare	doi:10.6084/m9.figshare.c.3808666	https://doi.org/10.6084/m9.figshare.c.3808666	Image Analysis	Final_Dataset_Combined_v04.xlsx	figshare	doi:10.6084/m9.figshare.c.3808666	https://doi.org/10.6084/m9.figshare.c.3808666	2
NSC48422	High Content Chemical Screening Assay	Immunofluorescence staining	Microscopy	NSC48422_rep2_plate_ct117_well_C2_field_4	Images_M1_03/CT117_1xy06c1.tif__xy2_2.tif	figshare	doi:10.6084/m9.figshare.c.3808666	https://doi.org/10.6084/m9.figshare.c.3808666	Image Analysis	Final_Dataset_Combined_v04.xlsx	figshare	doi:10.6084/m9.figshare.c.3808666	https://doi.org/10.6084/m9.figshare.c.3808666	2
NSC47496	High Content Chemical Screening Assay	Immunofluorescence staining	Microscopy	NSC47496_rep2_plate_ct117_well_B2_field_1	Images_M1_03/CT117_1xy07c1.tif__xy1_1.tif	figshare	doi:10.6084/m9.figshare.c.3808666	https://doi.org/10.6084/m9.figshare.c.3808666	Image Analysis	Final_Dataset_Combined_v04.xlsx	figshare	doi:10.6084/m9.figshare.c.3808666	https://doi.org/10.6084/m9.figshare.c.3808666	2
NSC47496	High Content Chemical Screening Assay	Immunofluorescence staining	Microscopy	NSC47496_rep2_plate_ct117_well_B2_field_2	Images_M1_03/CT117_1xy07c1.tif__xy1_2.tif	figshare	doi:10.6084/m9.figshare.c.3808666	https://doi.org/10.6084/m9.figshare.c.3808666	Image Analysis	Final_Dataset_Combined_v04.xlsx	figshare	doi:10.6084/m9.figshare.c.3808666	https://doi.org/10.6084/m9.figshare.c.3808666	2
NSC47496	High Content Chemical Screening Assay	Immunofluorescence staining	Microscopy	NSC47496_rep2_plate_ct117_well_B2_field_3	Images_M1_03/CT117_1xy07c1.tif__xy2_1.tif	figshare	doi:10.6084/m9.figshare.c.3808666	https://doi.org/10.6084/m9.figshare.c.3808666	Image Analysis	Final_Dataset_Combined_v04.xlsx	figshare	doi:10.6084/m9.figshare.c.3808666	https://doi.org/10.6084/m9.figshare.c.3808666	2
NSC47496	High Content Chemical Screening Assay	Immunofluorescence staining	Microscopy	NSC47496_rep2_plate_ct117_well_B2_field_4	Images_M1_03/CT117_1xy07c1.tif__xy2_2.tif	figshare	doi:10.6084/m9.figshare.c.3808666	https://doi.org/10.6084/m9.figshare.c.3808666	Image Analysis	Final_Dataset_Combined_v04.xlsx	figshare	doi:10.6084/m9.figshare.c.3808666	https://doi.org/10.6084/m9.figshare.c.3808666	2
NSC46273	High Content Chemical Screening Assay	Immunofluorescence staining	Microscopy	NSC46273_rep2_plate_ct117_well_A2_field_1	Images_M1_03/CT117_1xy08c1.tif__xy1_1.tif	figshare	doi:10.6084/m9.figshare.c.3808666	https://doi.org/10.6084/m9.figshare.c.3808666	Image Analysis	Final_Dataset_Combined_v04.xlsx	figshare	doi:10.6084/m9.figshare.c.3808666	https://doi.org/10.6084/m9.figshare.c.3808666	2
NSC46273	High Content Chemical Screening Assay	Immunofluorescence staining	Microscopy	NSC46273_rep2_plate_ct117_well_A2_field_2	Images_M1_03/CT117_1xy08c1.tif__xy1_2.tif	figshare	doi:10.6084/m9.figshare.c.3808666	https://doi.org/10.6084/m9.figshare.c.3808666	Image Analysis	Final_Dataset_Combined_v04.xlsx	figshare	doi:10.6084/m9.figshare.c.3808666	https://doi.org/10.6084/m9.figshare.c.3808666	2
NSC46273	High Content Chemical Screening Assay	Immunofluorescence staining	Microscopy	NSC46273_rep2_plate_ct117_well_A2_field_3	Images_M1_03/CT117_1xy08c1.tif__xy2_1.tif	figshare	doi:10.6084/m9.figshare.c.3808666	https://doi.org/10.6084/m9.figshare.c.3808666	Image Analysis	Final_Dataset_Combined_v04.xlsx	figshare	doi:10.6084/m9.figshare.c.3808666	https://doi.org/10.6084/m9.figshare.c.3808666	2
NSC46273	High Content Chemical Screening Assay	Immunofluorescence staining	Microscopy	NSC46273_rep2_plate_ct117_well_A2_field_4	Images_M1_03/CT117_1xy08c1.tif__xy2_2.tif	figshare	doi:10.6084/m9.figshare.c.3808666	https://doi.org/10.6084/m9.figshare.c.3808666	Image Analysis	Final_Dataset_Combined_v04.xlsx	figshare	doi:10.6084/m9.figshare.c.3808666	https://doi.org/10.6084/m9.figshare.c.3808666	2
NSC55573	High Content Chemical Screening Assay	Immunofluorescence staining	Microscopy	NSC55573_rep2_plate_ct117_well_A3_field_1	Images_M1_03/CT117_1xy09c1.tif__xy1_1.tif	figshare	doi:10.6084/m9.figshare.c.3808666	https://doi.org/10.6084/m9.figshare.c.3808666	Image Analysis	Final_Dataset_Combined_v04.xlsx	figshare	doi:10.6084/m9.figshare.c.3808666	https://doi.org/10.6084/m9.figshare.c.3808666	2
NSC55573	High Content Chemical Screening Assay	Immunofluorescence staining	Microscopy	NSC55573_rep2_plate_ct117_well_A3_field_2	Images_M1_03/CT117_1xy09c1.tif__xy1_2.tif	figshare	doi:10.6084/m9.figshare.c.3808666	https://doi.org/10.6084/m9.figshare.c.3808666	Image Analysis	Final_Dataset_Combined_v04.xlsx	figshare	doi:10.6084/m9.figshare.c.3808666	https://doi.org/10.6084/m9.figshare.c.3808666	2
NSC55573	High Content Chemical Screening Assay	Immunofluorescence staining	Microscopy	NSC55573_rep2_plate_ct117_well_A3_field_3	Images_M1_03/CT117_1xy09c1.tif__xy2_1.tif	figshare	doi:10.6084/m9.figshare.c.3808666	https://doi.org/10.6084/m9.figshare.c.3808666	Image Analysis	Final_Dataset_Combined_v04.xlsx	figshare	doi:10.6084/m9.figshare.c.3808666	https://doi.org/10.6084/m9.figshare.c.3808666	2
NSC55573	High Content Chemical Screening Assay	Immunofluorescence staining	Microscopy	NSC55573_rep2_plate_ct117_well_A3_field_4	Images_M1_03/CT117_1xy09c1.tif__xy2_2.tif	figshare	doi:10.6084/m9.figshare.c.3808666	https://doi.org/10.6084/m9.figshare.c.3808666	Image Analysis	Final_Dataset_Combined_v04.xlsx	figshare	doi:10.6084/m9.figshare.c.3808666	https://doi.org/10.6084/m9.figshare.c.3808666	2
NSC53506	High Content Chemical Screening Assay	Immunofluorescence staining	Microscopy	NSC53506_rep2_plate_ct117_well_B3_field_1	Images_M1_03/CT117_1xy10c1.tif__xy1_1.tif	figshare	doi:10.6084/m9.figshare.c.3808666	https://doi.org/10.6084/m9.figshare.c.3808666	Image Analysis	Final_Dataset_Combined_v04.xlsx	figshare	doi:10.6084/m9.figshare.c.3808666	https://doi.org/10.6084/m9.figshare.c.3808666	2
NSC53506	High Content Chemical Screening Assay	Immunofluorescence staining	Microscopy	NSC53506_rep2_plate_ct117_well_B3_field_2	Images_M1_03/CT117_1xy10c1.tif__xy1_2.tif	figshare	doi:10.6084/m9.figshare.c.3808666	https://doi.org/10.6084/m9.figshare.c.3808666	Image Analysis	Final_Dataset_Combined_v04.xlsx	figshare	doi:10.6084/m9.figshare.c.3808666	https://doi.org/10.6084/m9.figshare.c.3808666	2
NSC53506	High Content Chemical Screening Assay	Immunofluorescence staining	Microscopy	NSC53506_rep2_plate_ct117_well_B3_field_3	Images_M1_03/CT117_1xy10c1.tif__xy2_1.tif	figshare	doi:10.6084/m9.figshare.c.3808666	https://doi.org/10.6084/m9.figshare.c.3808666	Image Analysis	Final_Dataset_Combined_v04.xlsx	figshare	doi:10.6084/m9.figshare.c.3808666	https://doi.org/10.6084/m9.figshare.c.3808666	2
NSC53506	High Content Chemical Screening Assay	Immunofluorescence staining	Microscopy	NSC53506_rep2_plate_ct117_well_B3_field_4	Images_M1_03/CT117_1xy10c1.tif__xy2_2.tif	figshare	doi:10.6084/m9.figshare.c.3808666	https://doi.org/10.6084/m9.figshare.c.3808666	Image Analysis	Final_Dataset_Combined_v04.xlsx	figshare	doi:10.6084/m9.figshare.c.3808666	https://doi.org/10.6084/m9.figshare.c.3808666	2
NSC54834	High Content Chemical Screening Assay	Immunofluorescence staining	Microscopy	NSC54834_rep2_plate_ct117_well_C3_field_1	Images_M1_03/CT117_1xy11c1.tif__xy1_1.tif	figshare	doi:10.6084/m9.figshare.c.3808666	https://doi.org/10.6084/m9.figshare.c.3808666	Image Analysis	Final_Dataset_Combined_v04.xlsx	figshare	doi:10.6084/m9.figshare.c.3808666	https://doi.org/10.6084/m9.figshare.c.3808666	2
NSC54834	High Content Chemical Screening Assay	Immunofluorescence staining	Microscopy	NSC54834_rep2_plate_ct117_well_C3_field_2	Images_M1_03/CT117_1xy11c1.tif__xy1_2.tif	figshare	doi:10.6084/m9.figshare.c.3808666	https://doi.org/10.6084/m9.figshare.c.3808666	Image Analysis	Final_Dataset_Combined_v04.xlsx	figshare	doi:10.6084/m9.figshare.c.3808666	https://doi.org/10.6084/m9.figshare.c.3808666	2
NSC54834	High Content Chemical Screening Assay	Immunofluorescence staining	Microscopy	NSC54834_rep2_plate_ct117_well_C3_field_3	Images_M1_03/CT117_1xy11c1.tif__xy2_1.tif	figshare	doi:10.6084/m9.figshare.c.3808666	https://doi.org/10.6084/m9.figshare.c.3808666	Image Analysis	Final_Dataset_Combined_v04.xlsx	figshare	doi:10.6084/m9.figshare.c.3808666	https://doi.org/10.6084/m9.figshare.c.3808666	2
NSC54834	High Content Chemical Screening Assay	Immunofluorescence staining	Microscopy	NSC54834_rep2_plate_ct117_well_C3_field_4	Images_M1_03/CT117_1xy11c1.tif__xy2_2.tif	figshare	doi:10.6084/m9.figshare.c.3808666	https://doi.org/10.6084/m9.figshare.c.3808666	Image Analysis	Final_Dataset_Combined_v04.xlsx	figshare	doi:10.6084/m9.figshare.c.3808666	https://doi.org/10.6084/m9.figshare.c.3808666	2
NSC56914	High Content Chemical Screening Assay	Immunofluorescence staining	Microscopy	NSC56914_rep2_plate_ct117_well_E3_field_1	Images_M1_03/CT117_1xy13c1.tif__xy1_1.tif	figshare	doi:10.6084/m9.figshare.c.3808666	https://doi.org/10.6084/m9.figshare.c.3808666	Image Analysis	Final_Dataset_Combined_v04.xlsx	figshare	doi:10.6084/m9.figshare.c.3808666	https://doi.org/10.6084/m9.figshare.c.3808666	2
NSC56914	High Content Chemical Screening Assay	Immunofluorescence staining	Microscopy	NSC56914_rep2_plate_ct117_well_E3_field_2	Images_M1_03/CT117_1xy13c1.tif__xy1_2.tif	figshare	doi:10.6084/m9.figshare.c.3808666	https://doi.org/10.6084/m9.figshare.c.3808666	Image Analysis	Final_Dataset_Combined_v04.xlsx	figshare	doi:10.6084/m9.figshare.c.3808666	https://doi.org/10.6084/m9.figshare.c.3808666	2
NSC56914	High Content Chemical Screening Assay	Immunofluorescence staining	Microscopy	NSC56914_rep2_plate_ct117_well_E3_field_3	Images_M1_03/CT117_1xy13c1.tif__xy2_1.tif	figshare	doi:10.6084/m9.figshare.c.3808666	https://doi.org/10.6084/m9.figshare.c.3808666	Image Analysis	Final_Dataset_Combined_v04.xlsx	figshare	doi:10.6084/m9.figshare.c.3808666	https://doi.org/10.6084/m9.figshare.c.3808666	2
NSC56914	High Content Chemical Screening Assay	Immunofluorescence staining	Microscopy	NSC56914_rep2_plate_ct117_well_E3_field_4	Images_M1_03/CT117_1xy13c1.tif__xy2_2.tif	figshare	doi:10.6084/m9.figshare.c.3808666	https://doi.org/10.6084/m9.figshare.c.3808666	Image Analysis	Final_Dataset_Combined_v04.xlsx	figshare	doi:10.6084/m9.figshare.c.3808666	https://doi.org/10.6084/m9.figshare.c.3808666	2
NSC57741	High Content Chemical Screening Assay	Immunofluorescence staining	Microscopy	NSC57741_rep2_plate_ct117_well_F3_field_1	Images_M1_03/CT117_1xy14c1.tif__xy1_1.tif	figshare	doi:10.6084/m9.figshare.c.3808666	https://doi.org/10.6084/m9.figshare.c.3808666	Image Analysis	Final_Dataset_Combined_v04.xlsx	figshare	doi:10.6084/m9.figshare.c.3808666	https://doi.org/10.6084/m9.figshare.c.3808666	2
NSC57741	High Content Chemical Screening Assay	Immunofluorescence staining	Microscopy	NSC57741_rep2_plate_ct117_well_F3_field_2	Images_M1_03/CT117_1xy14c1.tif__xy1_2.tif	figshare	doi:10.6084/m9.figshare.c.3808666	https://doi.org/10.6084/m9.figshare.c.3808666	Image Analysis	Final_Dataset_Combined_v04.xlsx	figshare	doi:10.6084/m9.figshare.c.3808666	https://doi.org/10.6084/m9.figshare.c.3808666	2
NSC57741	High Content Chemical Screening Assay	Immunofluorescence staining	Microscopy	NSC57741_rep2_plate_ct117_well_F3_field_3	Images_M1_03/CT117_1xy14c1.tif__xy2_1.tif	figshare	doi:10.6084/m9.figshare.c.3808666	https://doi.org/10.6084/m9.figshare.c.3808666	Image Analysis	Final_Dataset_Combined_v04.xlsx	figshare	doi:10.6084/m9.figshare.c.3808666	https://doi.org/10.6084/m9.figshare.c.3808666	2
NSC57741	High Content Chemical Screening Assay	Immunofluorescence staining	Microscopy	NSC57741_rep2_plate_ct117_well_F3_field_4	Images_M1_03/CT117_1xy14c1.tif__xy2_2.tif	figshare	doi:10.6084/m9.figshare.c.3808666	https://doi.org/10.6084/m9.figshare.c.3808666	Image Analysis	Final_Dataset_Combined_v04.xlsx	figshare	doi:10.6084/m9.figshare.c.3808666	https://doi.org/10.6084/m9.figshare.c.3808666	2
NSC57890	High Content Chemical Screening Assay	Immunofluorescence staining	Microscopy	NSC57890_rep2_plate_ct117_well_G3_field_1	Images_M1_03/CT117_1xy15c1.tif__xy1_1.tif	figshare	doi:10.6084/m9.figshare.c.3808666	https://doi.org/10.6084/m9.figshare.c.3808666	Image Analysis	Final_Dataset_Combined_v04.xlsx	figshare	doi:10.6084/m9.figshare.c.3808666	https://doi.org/10.6084/m9.figshare.c.3808666	2
NSC57890	High Content Chemical Screening Assay	Immunofluorescence staining	Microscopy	NSC57890_rep2_plate_ct117_well_G3_field_2	Images_M1_03/CT117_1xy15c1.tif__xy1_2.tif	figshare	doi:10.6084/m9.figshare.c.3808666	https://doi.org/10.6084/m9.figshare.c.3808666	Image Analysis	Final_Dataset_Combined_v04.xlsx	figshare	doi:10.6084/m9.figshare.c.3808666	https://doi.org/10.6084/m9.figshare.c.3808666	2
NSC57890	High Content Chemical Screening Assay	Immunofluorescence staining	Microscopy	NSC57890_rep2_plate_ct117_well_G3_field_3	Images_M1_03/CT117_1xy15c1.tif__xy2_1.tif	figshare	doi:10.6084/m9.figshare.c.3808666	https://doi.org/10.6084/m9.figshare.c.3808666	Image Analysis	Final_Dataset_Combined_v04.xlsx	figshare	doi:10.6084/m9.figshare.c.3808666	https://doi.org/10.6084/m9.figshare.c.3808666	2
NSC57890	High Content Chemical Screening Assay	Immunofluorescence staining	Microscopy	NSC57890_rep2_plate_ct117_well_G3_field_4	Images_M1_03/CT117_1xy15c1.tif__xy2_2.tif	figshare	doi:10.6084/m9.figshare.c.3808666	https://doi.org/10.6084/m9.figshare.c.3808666	Image Analysis	Final_Dataset_Combined_v04.xlsx	figshare	doi:10.6084/m9.figshare.c.3808666	https://doi.org/10.6084/m9.figshare.c.3808666	2
NSC60239	High Content Chemical Screening Assay	Immunofluorescence staining	Microscopy	NSC60239_rep2_plate_ct117_well_H3_field_1	Images_M1_03/CT117_1xy16c1.tif__xy1_1.tif	figshare	doi:10.6084/m9.figshare.c.3808666	https://doi.org/10.6084/m9.figshare.c.3808666	Image Analysis	Final_Dataset_Combined_v04.xlsx	figshare	doi:10.6084/m9.figshare.c.3808666	https://doi.org/10.6084/m9.figshare.c.3808666	2
NSC60239	High Content Chemical Screening Assay	Immunofluorescence staining	Microscopy	NSC60239_rep2_plate_ct117_well_H3_field_2	Images_M1_03/CT117_1xy16c1.tif__xy1_2.tif	figshare	doi:10.6084/m9.figshare.c.3808666	https://doi.org/10.6084/m9.figshare.c.3808666	Image Analysis	Final_Dataset_Combined_v04.xlsx	figshare	doi:10.6084/m9.figshare.c.3808666	https://doi.org/10.6084/m9.figshare.c.3808666	2
NSC60239	High Content Chemical Screening Assay	Immunofluorescence staining	Microscopy	NSC60239_rep2_plate_ct117_well_H3_field_3	Images_M1_03/CT117_1xy16c1.tif__xy2_1.tif	figshare	doi:10.6084/m9.figshare.c.3808666	https://doi.org/10.6084/m9.figshare.c.3808666	Image Analysis	Final_Dataset_Combined_v04.xlsx	figshare	doi:10.6084/m9.figshare.c.3808666	https://doi.org/10.6084/m9.figshare.c.3808666	2
NSC60239	High Content Chemical Screening Assay	Immunofluorescence staining	Microscopy	NSC60239_rep2_plate_ct117_well_H3_field_4	Images_M1_03/CT117_1xy16c1.tif__xy2_2.tif	figshare	doi:10.6084/m9.figshare.c.3808666	https://doi.org/10.6084/m9.figshare.c.3808666	Image Analysis	Final_Dataset_Combined_v04.xlsx	figshare	doi:10.6084/m9.figshare.c.3808666	https://doi.org/10.6084/m9.figshare.c.3808666	2
NSC62609	High Content Chemical Screening Assay	Immunofluorescence staining	Microscopy	NSC62609_rep2_plate_ct117_well_H4_field_1	Images_M1_03/CT117_1xy17c1.tif__xy1_1.tif	figshare	doi:10.6084/m9.figshare.c.3808666	https://doi.org/10.6084/m9.figshare.c.3808666	Image Analysis	Final_Dataset_Combined_v04.xlsx	figshare	doi:10.6084/m9.figshare.c.3808666	https://doi.org/10.6084/m9.figshare.c.3808666	2
NSC62609	High Content Chemical Screening Assay	Immunofluorescence staining	Microscopy	NSC62609_rep2_plate_ct117_well_H4_field_2	Images_M1_03/CT117_1xy17c1.tif__xy1_2.tif	figshare	doi:10.6084/m9.figshare.c.3808666	https://doi.org/10.6084/m9.figshare.c.3808666	Image Analysis	Final_Dataset_Combined_v04.xlsx	figshare	doi:10.6084/m9.figshare.c.3808666	https://doi.org/10.6084/m9.figshare.c.3808666	2
NSC62609	High Content Chemical Screening Assay	Immunofluorescence staining	Microscopy	NSC62609_rep2_plate_ct117_well_H4_field_3	Images_M1_03/CT117_1xy17c1.tif__xy2_1.tif	figshare	doi:10.6084/m9.figshare.c.3808666	https://doi.org/10.6084/m9.figshare.c.3808666	Image Analysis	Final_Dataset_Combined_v04.xlsx	figshare	doi:10.6084/m9.figshare.c.3808666	https://doi.org/10.6084/m9.figshare.c.3808666	2
NSC62609	High Content Chemical Screening Assay	Immunofluorescence staining	Microscopy	NSC62609_rep2_plate_ct117_well_H4_field_4	Images_M1_03/CT117_1xy17c1.tif__xy2_2.tif	figshare	doi:10.6084/m9.figshare.c.3808666	https://doi.org/10.6084/m9.figshare.c.3808666	Image Analysis	Final_Dataset_Combined_v04.xlsx	figshare	doi:10.6084/m9.figshare.c.3808666	https://doi.org/10.6084/m9.figshare.c.3808666	2
NSC62511	High Content Chemical Screening Assay	Immunofluorescence staining	Microscopy	NSC62511_rep2_plate_ct117_well_G4_field_1	Images_M1_03/CT117_1xy18c1.tif__xy1_1.tif	figshare	doi:10.6084/m9.figshare.c.3808666	https://doi.org/10.6084/m9.figshare.c.3808666	Image Analysis	Final_Dataset_Combined_v04.xlsx	figshare	doi:10.6084/m9.figshare.c.3808666	https://doi.org/10.6084/m9.figshare.c.3808666	2
NSC62511	High Content Chemical Screening Assay	Immunofluorescence staining	Microscopy	NSC62511_rep2_plate_ct117_well_G4_field_2	Images_M1_03/CT117_1xy18c1.tif__xy1_2.tif	figshare	doi:10.6084/m9.figshare.c.3808666	https://doi.org/10.6084/m9.figshare.c.3808666	Image Analysis	Final_Dataset_Combined_v04.xlsx	figshare	doi:10.6084/m9.figshare.c.3808666	https://doi.org/10.6084/m9.figshare.c.3808666	2
NSC62511	High Content Chemical Screening Assay	Immunofluorescence staining	Microscopy	NSC62511_rep2_plate_ct117_well_G4_field_3	Images_M1_03/CT117_1xy18c1.tif__xy2_1.tif	figshare	doi:10.6084/m9.figshare.c.3808666	https://doi.org/10.6084/m9.figshare.c.3808666	Image Analysis	Final_Dataset_Combined_v04.xlsx	figshare	doi:10.6084/m9.figshare.c.3808666	https://doi.org/10.6084/m9.figshare.c.3808666	2
NSC62511	High Content Chemical Screening Assay	Immunofluorescence staining	Microscopy	NSC62511_rep2_plate_ct117_well_G4_field_4	Images_M1_03/CT117_1xy18c1.tif__xy2_2.tif	figshare	doi:10.6084/m9.figshare.c.3808666	https://doi.org/10.6084/m9.figshare.c.3808666	Image Analysis	Final_Dataset_Combined_v04.xlsx	figshare	doi:10.6084/m9.figshare.c.3808666	https://doi.org/10.6084/m9.figshare.c.3808666	2
NSC62318	High Content Chemical Screening Assay	Immunofluorescence staining	Microscopy	NSC62318_rep2_plate_ct117_well_F4_field_1	Images_M1_03/CT117_1xy19c1.tif__xy1_1.tif	figshare	doi:10.6084/m9.figshare.c.3808666	https://doi.org/10.6084/m9.figshare.c.3808666	Image Analysis	Final_Dataset_Combined_v04.xlsx	figshare	doi:10.6084/m9.figshare.c.3808666	https://doi.org/10.6084/m9.figshare.c.3808666	2
NSC62318	High Content Chemical Screening Assay	Immunofluorescence staining	Microscopy	NSC62318_rep2_plate_ct117_well_F4_field_2	Images_M1_03/CT117_1xy19c1.tif__xy1_2.tif	figshare	doi:10.6084/m9.figshare.c.3808666	https://doi.org/10.6084/m9.figshare.c.3808666	Image Analysis	Final_Dataset_Combined_v04.xlsx	figshare	doi:10.6084/m9.figshare.c.3808666	https://doi.org/10.6084/m9.figshare.c.3808666	2
NSC62318	High Content Chemical Screening Assay	Immunofluorescence staining	Microscopy	NSC62318_rep2_plate_ct117_well_F4_field_3	Images_M1_03/CT117_1xy19c1.tif__xy2_1.tif	figshare	doi:10.6084/m9.figshare.c.3808666	https://doi.org/10.6084/m9.figshare.c.3808666	Image Analysis	Final_Dataset_Combined_v04.xlsx	figshare	doi:10.6084/m9.figshare.c.3808666	https://doi.org/10.6084/m9.figshare.c.3808666	2
NSC62318	High Content Chemical Screening Assay	Immunofluorescence staining	Microscopy	NSC62318_rep2_plate_ct117_well_F4_field_4	Images_M1_03/CT117_1xy19c1.tif__xy2_2.tif	figshare	doi:10.6084/m9.figshare.c.3808666	https://doi.org/10.6084/m9.figshare.c.3808666	Image Analysis	Final_Dataset_Combined_v04.xlsx	figshare	doi:10.6084/m9.figshare.c.3808666	https://doi.org/10.6084/m9.figshare.c.3808666	2
NSC62129	High Content Chemical Screening Assay	Immunofluorescence staining	Microscopy	NSC62129_rep2_plate_ct117_well_E4_field_1	Images_M1_03/CT117_1xy20c1.tif__xy1_1.tif	figshare	doi:10.6084/m9.figshare.c.3808666	https://doi.org/10.6084/m9.figshare.c.3808666	Image Analysis	Final_Dataset_Combined_v04.xlsx	figshare	doi:10.6084/m9.figshare.c.3808666	https://doi.org/10.6084/m9.figshare.c.3808666	2
NSC62129	High Content Chemical Screening Assay	Immunofluorescence staining	Microscopy	NSC62129_rep2_plate_ct117_well_E4_field_2	Images_M1_03/CT117_1xy20c1.tif__xy1_2.tif	figshare	doi:10.6084/m9.figshare.c.3808666	https://doi.org/10.6084/m9.figshare.c.3808666	Image Analysis	Final_Dataset_Combined_v04.xlsx	figshare	doi:10.6084/m9.figshare.c.3808666	https://doi.org/10.6084/m9.figshare.c.3808666	2
NSC62129	High Content Chemical Screening Assay	Immunofluorescence staining	Microscopy	NSC62129_rep2_plate_ct117_well_E4_field_3	Images_M1_03/CT117_1xy20c1.tif__xy2_1.tif	figshare	doi:10.6084/m9.figshare.c.3808666	https://doi.org/10.6084/m9.figshare.c.3808666	Image Analysis	Final_Dataset_Combined_v04.xlsx	figshare	doi:10.6084/m9.figshare.c.3808666	https://doi.org/10.6084/m9.figshare.c.3808666	2
NSC62129	High Content Chemical Screening Assay	Immunofluorescence staining	Microscopy	NSC62129_rep2_plate_ct117_well_E4_field_4	Images_M1_03/CT117_1xy20c1.tif__xy2_2.tif	figshare	doi:10.6084/m9.figshare.c.3808666	https://doi.org/10.6084/m9.figshare.c.3808666	Image Analysis	Final_Dataset_Combined_v04.xlsx	figshare	doi:10.6084/m9.figshare.c.3808666	https://doi.org/10.6084/m9.figshare.c.3808666	2
NSC60548	High Content Chemical Screening Assay	Immunofluorescence staining	Microscopy	NSC60548_rep2_plate_ct117_well_D4_field_1	Images_M1_03/CT117_1xy21c1.tif__xy1_1.tif	figshare	doi:10.6084/m9.figshare.c.3808666	https://doi.org/10.6084/m9.figshare.c.3808666	Image Analysis	Final_Dataset_Combined_v04.xlsx	figshare	doi:10.6084/m9.figshare.c.3808666	https://doi.org/10.6084/m9.figshare.c.3808666	2
NSC60548	High Content Chemical Screening Assay	Immunofluorescence staining	Microscopy	NSC60548_rep2_plate_ct117_well_D4_field_2	Images_M1_03/CT117_1xy21c1.tif__xy1_2.tif	figshare	doi:10.6084/m9.figshare.c.3808666	https://doi.org/10.6084/m9.figshare.c.3808666	Image Analysis	Final_Dataset_Combined_v04.xlsx	figshare	doi:10.6084/m9.figshare.c.3808666	https://doi.org/10.6084/m9.figshare.c.3808666	2
NSC60548	High Content Chemical Screening Assay	Immunofluorescence staining	Microscopy	NSC60548_rep2_plate_ct117_well_D4_field_3	Images_M1_03/CT117_1xy21c1.tif__xy2_1.tif	figshare	doi:10.6084/m9.figshare.c.3808666	https://doi.org/10.6084/m9.figshare.c.3808666	Image Analysis	Final_Dataset_Combined_v04.xlsx	figshare	doi:10.6084/m9.figshare.c.3808666	https://doi.org/10.6084/m9.figshare.c.3808666	2
NSC60548	High Content Chemical Screening Assay	Immunofluorescence staining	Microscopy	NSC60548_rep2_plate_ct117_well_D4_field_4	Images_M1_03/CT117_1xy21c1.tif__xy2_2.tif	figshare	doi:10.6084/m9.figshare.c.3808666	https://doi.org/10.6084/m9.figshare.c.3808666	Image Analysis	Final_Dataset_Combined_v04.xlsx	figshare	doi:10.6084/m9.figshare.c.3808666	https://doi.org/10.6084/m9.figshare.c.3808666	2
NSC60530	High Content Chemical Screening Assay	Immunofluorescence staining	Microscopy	NSC60530_rep2_plate_ct117_well_C4_field_1	Images_M1_03/CT117_1xy22c1.tif__xy1_1.tif	figshare	doi:10.6084/m9.figshare.c.3808666	https://doi.org/10.6084/m9.figshare.c.3808666	Image Analysis	Final_Dataset_Combined_v04.xlsx	figshare	doi:10.6084/m9.figshare.c.3808666	https://doi.org/10.6084/m9.figshare.c.3808666	2
NSC60530	High Content Chemical Screening Assay	Immunofluorescence staining	Microscopy	NSC60530_rep2_plate_ct117_well_C4_field_2	Images_M1_03/CT117_1xy22c1.tif__xy1_2.tif	figshare	doi:10.6084/m9.figshare.c.3808666	https://doi.org/10.6084/m9.figshare.c.3808666	Image Analysis	Final_Dataset_Combined_v04.xlsx	figshare	doi:10.6084/m9.figshare.c.3808666	https://doi.org/10.6084/m9.figshare.c.3808666	2
NSC60530	High Content Chemical Screening Assay	Immunofluorescence staining	Microscopy	NSC60530_rep2_plate_ct117_well_C4_field_3	Images_M1_03/CT117_1xy22c1.tif__xy2_1.tif	figshare	doi:10.6084/m9.figshare.c.3808666	https://doi.org/10.6084/m9.figshare.c.3808666	Image Analysis	Final_Dataset_Combined_v04.xlsx	figshare	doi:10.6084/m9.figshare.c.3808666	https://doi.org/10.6084/m9.figshare.c.3808666	2
NSC60530	High Content Chemical Screening Assay	Immunofluorescence staining	Microscopy	NSC60530_rep2_plate_ct117_well_C4_field_4	Images_M1_03/CT117_1xy22c1.tif__xy2_2.tif	figshare	doi:10.6084/m9.figshare.c.3808666	https://doi.org/10.6084/m9.figshare.c.3808666	Image Analysis	Final_Dataset_Combined_v04.xlsx	figshare	doi:10.6084/m9.figshare.c.3808666	https://doi.org/10.6084/m9.figshare.c.3808666	2
NSC60377	High Content Chemical Screening Assay	Immunofluorescence staining	Microscopy	NSC60377_rep2_plate_ct117_well_B4_field_1	Images_M1_03/CT117_1xy23c1.tif__xy1_1.tif	figshare	doi:10.6084/m9.figshare.c.3808666	https://doi.org/10.6084/m9.figshare.c.3808666	Image Analysis	Final_Dataset_Combined_v04.xlsx	figshare	doi:10.6084/m9.figshare.c.3808666	https://doi.org/10.6084/m9.figshare.c.3808666	2
NSC60377	High Content Chemical Screening Assay	Immunofluorescence staining	Microscopy	NSC60377_rep2_plate_ct117_well_B4_field_2	Images_M1_03/CT117_1xy23c1.tif__xy1_2.tif	figshare	doi:10.6084/m9.figshare.c.3808666	https://doi.org/10.6084/m9.figshare.c.3808666	Image Analysis	Final_Dataset_Combined_v04.xlsx	figshare	doi:10.6084/m9.figshare.c.3808666	https://doi.org/10.6084/m9.figshare.c.3808666	2
NSC60377	High Content Chemical Screening Assay	Immunofluorescence staining	Microscopy	NSC60377_rep2_plate_ct117_well_B4_field_3	Images_M1_03/CT117_1xy23c1.tif__xy2_1.tif	figshare	doi:10.6084/m9.figshare.c.3808666	https://doi.org/10.6084/m9.figshare.c.3808666	Image Analysis	Final_Dataset_Combined_v04.xlsx	figshare	doi:10.6084/m9.figshare.c.3808666	https://doi.org/10.6084/m9.figshare.c.3808666	2
NSC60377	High Content Chemical Screening Assay	Immunofluorescence staining	Microscopy	NSC60377_rep2_plate_ct117_well_B4_field_4	Images_M1_03/CT117_1xy23c1.tif__xy2_2.tif	figshare	doi:10.6084/m9.figshare.c.3808666	https://doi.org/10.6084/m9.figshare.c.3808666	Image Analysis	Final_Dataset_Combined_v04.xlsx	figshare	doi:10.6084/m9.figshare.c.3808666	https://doi.org/10.6084/m9.figshare.c.3808666	2
NSC60373	High Content Chemical Screening Assay	Immunofluorescence staining	Microscopy	NSC60373_rep2_plate_ct117_well_A4_field_1	Images_M1_03/CT117_1xy24c1.tif__xy1_1.tif	figshare	doi:10.6084/m9.figshare.c.3808666	https://doi.org/10.6084/m9.figshare.c.3808666	Image Analysis	Final_Dataset_Combined_v04.xlsx	figshare	doi:10.6084/m9.figshare.c.3808666	https://doi.org/10.6084/m9.figshare.c.3808666	2
NSC60373	High Content Chemical Screening Assay	Immunofluorescence staining	Microscopy	NSC60373_rep2_plate_ct117_well_A4_field_2	Images_M1_03/CT117_1xy24c1.tif__xy1_2.tif	figshare	doi:10.6084/m9.figshare.c.3808666	https://doi.org/10.6084/m9.figshare.c.3808666	Image Analysis	Final_Dataset_Combined_v04.xlsx	figshare	doi:10.6084/m9.figshare.c.3808666	https://doi.org/10.6084/m9.figshare.c.3808666	2
NSC60373	High Content Chemical Screening Assay	Immunofluorescence staining	Microscopy	NSC60373_rep2_plate_ct117_well_A4_field_3	Images_M1_03/CT117_1xy24c1.tif__xy2_1.tif	figshare	doi:10.6084/m9.figshare.c.3808666	https://doi.org/10.6084/m9.figshare.c.3808666	Image Analysis	Final_Dataset_Combined_v04.xlsx	figshare	doi:10.6084/m9.figshare.c.3808666	https://doi.org/10.6084/m9.figshare.c.3808666	2
NSC60373	High Content Chemical Screening Assay	Immunofluorescence staining	Microscopy	NSC60373_rep2_plate_ct117_well_A4_field_4	Images_M1_03/CT117_1xy24c1.tif__xy2_2.tif	figshare	doi:10.6084/m9.figshare.c.3808666	https://doi.org/10.6084/m9.figshare.c.3808666	Image Analysis	Final_Dataset_Combined_v04.xlsx	figshare	doi:10.6084/m9.figshare.c.3808666	https://doi.org/10.6084/m9.figshare.c.3808666	2
NSC63311	High Content Chemical Screening Assay	Immunofluorescence staining	Microscopy	NSC63311_rep2_plate_ct117_well_A5_field_1	Images_M1_03/CT117_1xy25c1.tif__xy1_1.tif	figshare	doi:10.6084/m9.figshare.c.3808666	https://doi.org/10.6084/m9.figshare.c.3808666	Image Analysis	Final_Dataset_Combined_v04.xlsx	figshare	doi:10.6084/m9.figshare.c.3808666	https://doi.org/10.6084/m9.figshare.c.3808666	2
NSC63311	High Content Chemical Screening Assay	Immunofluorescence staining	Microscopy	NSC63311_rep2_plate_ct117_well_A5_field_2	Images_M1_03/CT117_1xy25c1.tif__xy1_2.tif	figshare	doi:10.6084/m9.figshare.c.3808666	https://doi.org/10.6084/m9.figshare.c.3808666	Image Analysis	Final_Dataset_Combined_v04.xlsx	figshare	doi:10.6084/m9.figshare.c.3808666	https://doi.org/10.6084/m9.figshare.c.3808666	2
NSC63311	High Content Chemical Screening Assay	Immunofluorescence staining	Microscopy	NSC63311_rep2_plate_ct117_well_A5_field_3	Images_M1_03/CT117_1xy25c1.tif__xy2_1.tif	figshare	doi:10.6084/m9.figshare.c.3808666	https://doi.org/10.6084/m9.figshare.c.3808666	Image Analysis	Final_Dataset_Combined_v04.xlsx	figshare	doi:10.6084/m9.figshare.c.3808666	https://doi.org/10.6084/m9.figshare.c.3808666	2
NSC63311	High Content Chemical Screening Assay	Immunofluorescence staining	Microscopy	NSC63311_rep2_plate_ct117_well_A5_field_4	Images_M1_03/CT117_1xy25c1.tif__xy2_2.tif	figshare	doi:10.6084/m9.figshare.c.3808666	https://doi.org/10.6084/m9.figshare.c.3808666	Image Analysis	Final_Dataset_Combined_v04.xlsx	figshare	doi:10.6084/m9.figshare.c.3808666	https://doi.org/10.6084/m9.figshare.c.3808666	2
NSC63314	High Content Chemical Screening Assay	Immunofluorescence staining	Microscopy	NSC63314_rep2_plate_ct117_well_B5_field_1	Images_M1_03/CT117_1xy26c1.tif__xy1_1.tif	figshare	doi:10.6084/m9.figshare.c.3808666	https://doi.org/10.6084/m9.figshare.c.3808666	Image Analysis	Final_Dataset_Combined_v04.xlsx	figshare	doi:10.6084/m9.figshare.c.3808666	https://doi.org/10.6084/m9.figshare.c.3808666	2
NSC63314	High Content Chemical Screening Assay	Immunofluorescence staining	Microscopy	NSC63314_rep2_plate_ct117_well_B5_field_2	Images_M1_03/CT117_1xy26c1.tif__xy1_2.tif	figshare	doi:10.6084/m9.figshare.c.3808666	https://doi.org/10.6084/m9.figshare.c.3808666	Image Analysis	Final_Dataset_Combined_v04.xlsx	figshare	doi:10.6084/m9.figshare.c.3808666	https://doi.org/10.6084/m9.figshare.c.3808666	2
NSC63314	High Content Chemical Screening Assay	Immunofluorescence staining	Microscopy	NSC63314_rep2_plate_ct117_well_B5_field_3	Images_M1_03/CT117_1xy26c1.tif__xy2_1.tif	figshare	doi:10.6084/m9.figshare.c.3808666	https://doi.org/10.6084/m9.figshare.c.3808666	Image Analysis	Final_Dataset_Combined_v04.xlsx	figshare	doi:10.6084/m9.figshare.c.3808666	https://doi.org/10.6084/m9.figshare.c.3808666	2
NSC63314	High Content Chemical Screening Assay	Immunofluorescence staining	Microscopy	NSC63314_rep2_plate_ct117_well_B5_field_4	Images_M1_03/CT117_1xy26c1.tif__xy2_2.tif	figshare	doi:10.6084/m9.figshare.c.3808666	https://doi.org/10.6084/m9.figshare.c.3808666	Image Analysis	Final_Dataset_Combined_v04.xlsx	figshare	doi:10.6084/m9.figshare.c.3808666	https://doi.org/10.6084/m9.figshare.c.3808666	2
NSC64952	High Content Chemical Screening Assay	Immunofluorescence staining	Microscopy	NSC64952_rep2_plate_ct117_well_C5_field_1	Images_M1_03/CT117_1xy27c1.tif__xy1_1.tif	figshare	doi:10.6084/m9.figshare.c.3808666	https://doi.org/10.6084/m9.figshare.c.3808666	Image Analysis	Final_Dataset_Combined_v04.xlsx	figshare	doi:10.6084/m9.figshare.c.3808666	https://doi.org/10.6084/m9.figshare.c.3808666	2
NSC64952	High Content Chemical Screening Assay	Immunofluorescence staining	Microscopy	NSC64952_rep2_plate_ct117_well_C5_field_2	Images_M1_03/CT117_1xy27c1.tif__xy1_2.tif	figshare	doi:10.6084/m9.figshare.c.3808666	https://doi.org/10.6084/m9.figshare.c.3808666	Image Analysis	Final_Dataset_Combined_v04.xlsx	figshare	doi:10.6084/m9.figshare.c.3808666	https://doi.org/10.6084/m9.figshare.c.3808666	2
NSC64952	High Content Chemical Screening Assay	Immunofluorescence staining	Microscopy	NSC64952_rep2_plate_ct117_well_C5_field_3	Images_M1_03/CT117_1xy27c1.tif__xy2_1.tif	figshare	doi:10.6084/m9.figshare.c.3808666	https://doi.org/10.6084/m9.figshare.c.3808666	Image Analysis	Final_Dataset_Combined_v04.xlsx	figshare	doi:10.6084/m9.figshare.c.3808666	https://doi.org/10.6084/m9.figshare.c.3808666	2
NSC64952	High Content Chemical Screening Assay	Immunofluorescence staining	Microscopy	NSC64952_rep2_plate_ct117_well_C5_field_4	Images_M1_03/CT117_1xy27c1.tif__xy2_2.tif	figshare	doi:10.6084/m9.figshare.c.3808666	https://doi.org/10.6084/m9.figshare.c.3808666	Image Analysis	Final_Dataset_Combined_v04.xlsx	figshare	doi:10.6084/m9.figshare.c.3808666	https://doi.org/10.6084/m9.figshare.c.3808666	2
NSC66241	High Content Chemical Screening Assay	Immunofluorescence staining	Microscopy	NSC66241_rep2_plate_ct117_well_D5_field_1	Images_M1_03/CT117_1xy28c1.tif__xy1_1.tif	figshare	doi:10.6084/m9.figshare.c.3808666	https://doi.org/10.6084/m9.figshare.c.3808666	Image Analysis	Final_Dataset_Combined_v04.xlsx	figshare	doi:10.6084/m9.figshare.c.3808666	https://doi.org/10.6084/m9.figshare.c.3808666	2
NSC66241	High Content Chemical Screening Assay	Immunofluorescence staining	Microscopy	NSC66241_rep2_plate_ct117_well_D5_field_2	Images_M1_03/CT117_1xy28c1.tif__xy1_2.tif	figshare	doi:10.6084/m9.figshare.c.3808666	https://doi.org/10.6084/m9.figshare.c.3808666	Image Analysis	Final_Dataset_Combined_v04.xlsx	figshare	doi:10.6084/m9.figshare.c.3808666	https://doi.org/10.6084/m9.figshare.c.3808666	2
NSC66241	High Content Chemical Screening Assay	Immunofluorescence staining	Microscopy	NSC66241_rep2_plate_ct117_well_D5_field_3	Images_M1_03/CT117_1xy28c1.tif__xy2_1.tif	figshare	doi:10.6084/m9.figshare.c.3808666	https://doi.org/10.6084/m9.figshare.c.3808666	Image Analysis	Final_Dataset_Combined_v04.xlsx	figshare	doi:10.6084/m9.figshare.c.3808666	https://doi.org/10.6084/m9.figshare.c.3808666	2
NSC66241	High Content Chemical Screening Assay	Immunofluorescence staining	Microscopy	NSC66241_rep2_plate_ct117_well_D5_field_4	Images_M1_03/CT117_1xy28c1.tif__xy2_2.tif	figshare	doi:10.6084/m9.figshare.c.3808666	https://doi.org/10.6084/m9.figshare.c.3808666	Image Analysis	Final_Dataset_Combined_v04.xlsx	figshare	doi:10.6084/m9.figshare.c.3808666	https://doi.org/10.6084/m9.figshare.c.3808666	2
NSC67307	High Content Chemical Screening Assay	Immunofluorescence staining	Microscopy	NSC67307_rep2_plate_ct117_well_E5_field_1	Images_M1_03/CT117_1xy29c1.tif__xy1_1.tif	figshare	doi:10.6084/m9.figshare.c.3808666	https://doi.org/10.6084/m9.figshare.c.3808666	Image Analysis	Final_Dataset_Combined_v04.xlsx	figshare	doi:10.6084/m9.figshare.c.3808666	https://doi.org/10.6084/m9.figshare.c.3808666	2
NSC67307	High Content Chemical Screening Assay	Immunofluorescence staining	Microscopy	NSC67307_rep2_plate_ct117_well_E5_field_2	Images_M1_03/CT117_1xy29c1.tif__xy1_2.tif	figshare	doi:10.6084/m9.figshare.c.3808666	https://doi.org/10.6084/m9.figshare.c.3808666	Image Analysis	Final_Dataset_Combined_v04.xlsx	figshare	doi:10.6084/m9.figshare.c.3808666	https://doi.org/10.6084/m9.figshare.c.3808666	2
NSC67307	High Content Chemical Screening Assay	Immunofluorescence staining	Microscopy	NSC67307_rep2_plate_ct117_well_E5_field_3	Images_M1_03/CT117_1xy29c1.tif__xy2_1.tif	figshare	doi:10.6084/m9.figshare.c.3808666	https://doi.org/10.6084/m9.figshare.c.3808666	Image Analysis	Final_Dataset_Combined_v04.xlsx	figshare	doi:10.6084/m9.figshare.c.3808666	https://doi.org/10.6084/m9.figshare.c.3808666	2
NSC67307	High Content Chemical Screening Assay	Immunofluorescence staining	Microscopy	NSC67307_rep2_plate_ct117_well_E5_field_4	Images_M1_03/CT117_1xy29c1.tif__xy2_2.tif	figshare	doi:10.6084/m9.figshare.c.3808666	https://doi.org/10.6084/m9.figshare.c.3808666	Image Analysis	Final_Dataset_Combined_v04.xlsx	figshare	doi:10.6084/m9.figshare.c.3808666	https://doi.org/10.6084/m9.figshare.c.3808666	2
NSC68657	High Content Chemical Screening Assay	Immunofluorescence staining	Microscopy	NSC68657_rep2_plate_ct117_well_F5_field_1	Images_M1_03/CT117_1xy30c1.tif__xy1_1.tif	figshare	doi:10.6084/m9.figshare.c.3808666	https://doi.org/10.6084/m9.figshare.c.3808666	Image Analysis	Final_Dataset_Combined_v04.xlsx	figshare	doi:10.6084/m9.figshare.c.3808666	https://doi.org/10.6084/m9.figshare.c.3808666	2
NSC68657	High Content Chemical Screening Assay	Immunofluorescence staining	Microscopy	NSC68657_rep2_plate_ct117_well_F5_field_2	Images_M1_03/CT117_1xy30c1.tif__xy1_2.tif	figshare	doi:10.6084/m9.figshare.c.3808666	https://doi.org/10.6084/m9.figshare.c.3808666	Image Analysis	Final_Dataset_Combined_v04.xlsx	figshare	doi:10.6084/m9.figshare.c.3808666	https://doi.org/10.6084/m9.figshare.c.3808666	2
NSC68657	High Content Chemical Screening Assay	Immunofluorescence staining	Microscopy	NSC68657_rep2_plate_ct117_well_F5_field_3	Images_M1_03/CT117_1xy30c1.tif__xy2_1.tif	figshare	doi:10.6084/m9.figshare.c.3808666	https://doi.org/10.6084/m9.figshare.c.3808666	Image Analysis	Final_Dataset_Combined_v04.xlsx	figshare	doi:10.6084/m9.figshare.c.3808666	https://doi.org/10.6084/m9.figshare.c.3808666	2
NSC68657	High Content Chemical Screening Assay	Immunofluorescence staining	Microscopy	NSC68657_rep2_plate_ct117_well_F5_field_4	Images_M1_03/CT117_1xy30c1.tif__xy2_2.tif	figshare	doi:10.6084/m9.figshare.c.3808666	https://doi.org/10.6084/m9.figshare.c.3808666	Image Analysis	Final_Dataset_Combined_v04.xlsx	figshare	doi:10.6084/m9.figshare.c.3808666	https://doi.org/10.6084/m9.figshare.c.3808666	2
NSC70717	High Content Chemical Screening Assay	Immunofluorescence staining	Microscopy	NSC70717_rep2_plate_ct117_well_G5_field_1	Images_M1_03/CT117_1xy31c1.tif__xy1_1.tif	figshare	doi:10.6084/m9.figshare.c.3808666	https://doi.org/10.6084/m9.figshare.c.3808666	Image Analysis	Final_Dataset_Combined_v04.xlsx	figshare	doi:10.6084/m9.figshare.c.3808666	https://doi.org/10.6084/m9.figshare.c.3808666	2
NSC70717	High Content Chemical Screening Assay	Immunofluorescence staining	Microscopy	NSC70717_rep2_plate_ct117_well_G5_field_2	Images_M1_03/CT117_1xy31c1.tif__xy1_2.tif	figshare	doi:10.6084/m9.figshare.c.3808666	https://doi.org/10.6084/m9.figshare.c.3808666	Image Analysis	Final_Dataset_Combined_v04.xlsx	figshare	doi:10.6084/m9.figshare.c.3808666	https://doi.org/10.6084/m9.figshare.c.3808666	2
NSC70717	High Content Chemical Screening Assay	Immunofluorescence staining	Microscopy	NSC70717_rep2_plate_ct117_well_G5_field_3	Images_M1_03/CT117_1xy31c1.tif__xy2_1.tif	figshare	doi:10.6084/m9.figshare.c.3808666	https://doi.org/10.6084/m9.figshare.c.3808666	Image Analysis	Final_Dataset_Combined_v04.xlsx	figshare	doi:10.6084/m9.figshare.c.3808666	https://doi.org/10.6084/m9.figshare.c.3808666	2
NSC70717	High Content Chemical Screening Assay	Immunofluorescence staining	Microscopy	NSC70717_rep2_plate_ct117_well_G5_field_4	Images_M1_03/CT117_1xy31c1.tif__xy2_2.tif	figshare	doi:10.6084/m9.figshare.c.3808666	https://doi.org/10.6084/m9.figshare.c.3808666	Image Analysis	Final_Dataset_Combined_v04.xlsx	figshare	doi:10.6084/m9.figshare.c.3808666	https://doi.org/10.6084/m9.figshare.c.3808666	2
NSC72292	High Content Chemical Screening Assay	Immunofluorescence staining	Microscopy	NSC72292_rep2_plate_ct117_well_H5_field_1	Images_M1_03/CT117_1xy32c1.tif__xy1_1.tif	figshare	doi:10.6084/m9.figshare.c.3808666	https://doi.org/10.6084/m9.figshare.c.3808666	Image Analysis	Final_Dataset_Combined_v04.xlsx	figshare	doi:10.6084/m9.figshare.c.3808666	https://doi.org/10.6084/m9.figshare.c.3808666	2
[truncated: 12,003 more rows]
