# Supplementary material for: High content screen for identifying small-molecule LC3B-localization modulators in a renal cancer cell line
Source: Sci Data. 2018 Jun 26;5:180116. doi: 10.1038/sdata.2018.116 (PMC6018519; doi:10.1038/sdata.2018.116)
Supplement: Supplementary file 1 [file sdata2018116-isa1.zip › a_assay_secondary.txt]

Sample Name	Protocol REF	Assay Name	Raw Data File	Comment[Data Repository]	Comment[Data Record Accession]	Comment[Data Record URI]
NSC31762	Follow Up Screen	NSC31762_secondary	Final_Dataset_Combined_v04.xlsx	figshare	doi:10.6084/m9.figshare.c.3808666	https://doi.org/10.6084/m9.figshare.c.3808666
NSC13487	Follow Up Screen	NSC13487_secondary	Final_Dataset_Combined_v04.xlsx	figshare	doi:10.6084/m9.figshare.c.3808666	https://doi.org/10.6084/m9.figshare.c.3808666
NSC166259	Follow Up Screen	NSC166259_secondary	Final_Dataset_Combined_v04.xlsx	figshare	doi:10.6084/m9.figshare.c.3808666	https://doi.org/10.6084/m9.figshare.c.3808666
NSC295404	Follow Up Screen	NSC295404_secondary	Final_Dataset_Combined_v04.xlsx	figshare	doi:10.6084/m9.figshare.c.3808666	https://doi.org/10.6084/m9.figshare.c.3808666
NSC179818	Follow Up Screen	NSC179818_secondary	Final_Dataset_Combined_v04.xlsx	figshare	doi:10.6084/m9.figshare.c.3808666	https://doi.org/10.6084/m9.figshare.c.3808666
NSC294154	Follow Up Screen	NSC294154_secondary	Final_Dataset_Combined_v04.xlsx	figshare	doi:10.6084/m9.figshare.c.3808666	https://doi.org/10.6084/m9.figshare.c.3808666
NSC293780	Follow Up Screen	NSC293780_secondary	Final_Dataset_Combined_v04.xlsx	figshare	doi:10.6084/m9.figshare.c.3808666	https://doi.org/10.6084/m9.figshare.c.3808666
NSC60785	Follow Up Screen	NSC60785_secondary	Final_Dataset_Combined_v04.xlsx	figshare	doi:10.6084/m9.figshare.c.3808666	https://doi.org/10.6084/m9.figshare.c.3808666
NSC279895	Follow Up Screen	NSC279895_secondary	Final_Dataset_Combined_v04.xlsx	figshare	doi:10.6084/m9.figshare.c.3808666	https://doi.org/10.6084/m9.figshare.c.3808666
NSC295358	Follow Up Screen	NSC295358_secondary	Final_Dataset_Combined_v04.xlsx	figshare	doi:10.6084/m9.figshare.c.3808666	https://doi.org/10.6084/m9.figshare.c.3808666
NSC319012	Follow Up Screen	NSC319012_secondary	Final_Dataset_Combined_v04.xlsx	figshare	doi:10.6084/m9.figshare.c.3808666	https://doi.org/10.6084/m9.figshare.c.3808666
NSC166547	Follow Up Screen	NSC166547_secondary	Final_Dataset_Combined_v04.xlsx	figshare	doi:10.6084/m9.figshare.c.3808666	https://doi.org/10.6084/m9.figshare.c.3808666
NSC299119	Follow Up Screen	NSC299119_secondary	Final_Dataset_Combined_v04.xlsx	figshare	doi:10.6084/m9.figshare.c.3808666	https://doi.org/10.6084/m9.figshare.c.3808666
NSC109128	Follow Up Screen	NSC109128_secondary	Final_Dataset_Combined_v04.xlsx	figshare	doi:10.6084/m9.figshare.c.3808666	https://doi.org/10.6084/m9.figshare.c.3808666
NSC117028	Follow Up Screen	NSC117028_secondary	Final_Dataset_Combined_v04.xlsx	figshare	doi:10.6084/m9.figshare.c.3808666	https://doi.org/10.6084/m9.figshare.c.3808666
NSC11141	Follow Up Screen	NSC11141_secondary	Final_Dataset_Combined_v04.xlsx	figshare	doi:10.6084/m9.figshare.c.3808666	https://doi.org/10.6084/m9.figshare.c.3808666
NSC126757	Follow Up Screen	NSC126757_secondary	Final_Dataset_Combined_v04.xlsx	figshare	doi:10.6084/m9.figshare.c.3808666	https://doi.org/10.6084/m9.figshare.c.3808666
NSC55770	Follow Up Screen	NSC55770_secondary	Final_Dataset_Combined_v04.xlsx	figshare	doi:10.6084/m9.figshare.c.3808666	https://doi.org/10.6084/m9.figshare.c.3808666
NSC135351	Follow Up Screen	NSC135351_secondary	Final_Dataset_Combined_v04.xlsx	figshare	doi:10.6084/m9.figshare.c.3808666	https://doi.org/10.6084/m9.figshare.c.3808666
NSC111107	Follow Up Screen	NSC111107_secondary	Final_Dataset_Combined_v04.xlsx	figshare	doi:10.6084/m9.figshare.c.3808666	https://doi.org/10.6084/m9.figshare.c.3808666
NSC634396	Follow Up Screen	NSC634396_secondary	Final_Dataset_Combined_v04.xlsx	figshare	doi:10.6084/m9.figshare.c.3808666	https://doi.org/10.6084/m9.figshare.c.3808666
NSC33182	Follow Up Screen	NSC33182_secondary	Final_Dataset_Combined_v04.xlsx	figshare	doi:10.6084/m9.figshare.c.3808666	https://doi.org/10.6084/m9.figshare.c.3808666
NSC111210	Follow Up Screen	NSC111210_secondary	Final_Dataset_Combined_v04.xlsx	figshare	doi:10.6084/m9.figshare.c.3808666	https://doi.org/10.6084/m9.figshare.c.3808666
NSC367306	Follow Up Screen	NSC367306_secondary	Final_Dataset_Combined_v04.xlsx	figshare	doi:10.6084/m9.figshare.c.3808666	https://doi.org/10.6084/m9.figshare.c.3808666
NSC32984	Follow Up Screen	NSC32984_secondary	Final_Dataset_Combined_v04.xlsx	figshare	doi:10.6084/m9.figshare.c.3808666	https://doi.org/10.6084/m9.figshare.c.3808666
NSC380802	Follow Up Screen	NSC380802_secondary	Final_Dataset_Combined_v04.xlsx	figshare	doi:10.6084/m9.figshare.c.3808666	https://doi.org/10.6084/m9.figshare.c.3808666
NSC121268	Follow Up Screen	NSC121268_secondary	Final_Dataset_Combined_v04.xlsx	figshare	doi:10.6084/m9.figshare.c.3808666	https://doi.org/10.6084/m9.figshare.c.3808666
NSC166583	Follow Up Screen	NSC166583_secondary	Final_Dataset_Combined_v04.xlsx	figshare	doi:10.6084/m9.figshare.c.3808666	https://doi.org/10.6084/m9.figshare.c.3808666
NSC236246	Follow Up Screen	NSC236246_secondary	Final_Dataset_Combined_v04.xlsx	figshare	doi:10.6084/m9.figshare.c.3808666	https://doi.org/10.6084/m9.figshare.c.3808666
NSC636717	Follow Up Screen	NSC636717_secondary	Final_Dataset_Combined_v04.xlsx	figshare	doi:10.6084/m9.figshare.c.3808666	https://doi.org/10.6084/m9.figshare.c.3808666
NSC116644	Follow Up Screen	NSC116644_secondary	Final_Dataset_Combined_v04.xlsx	figshare	doi:10.6084/m9.figshare.c.3808666	https://doi.org/10.6084/m9.figshare.c.3808666
NSC152393	Follow Up Screen	NSC152393_secondary	Final_Dataset_Combined_v04.xlsx	figshare	doi:10.6084/m9.figshare.c.3808666	https://doi.org/10.6084/m9.figshare.c.3808666
